# Supplementary material for: Atlas of lysine acetylation in the mouse
Source: bioRxiv. 2026 Jan 10:2026.01.09.698739. Preprint. [Version 1] doi: 10.64898/2026.01.09.698739 (PMC12803184; doi:10.64898/2026.01.09.698739)
Supplement: Supplement 2 [file media-2.xlsx]

## Sheet: GO_enrichment_all_tissues
Term	Overlap	P-value	Adjusted P-value	Odds Ratio	Combined Score	Genes	name	namespace	parent_ids	parent_names	children_ids	children_names	is_obsolete	alt_ids
GO:0005739	948/1476	1.69617e-152	2.48726e-148	4.42464	1546.26	Q8CD10;Q91VR5;Q9CR21;Q8R429;P63085;Q99M87;P14211;Q8JZY4;Q9CQN7;Q91YT0;P23927;Q9CPX7;Q9D8P4;P42125;P56394;P25799;Q9CQN6;Q78IK2;Q9QZA0;Q99LP6;Q91VN4;Q9CQ54;Q9QZM2;Q80YD1;Q3UFY8;Q8C7H1;Q8C0K5;Q9ER88;P09925;Q9WU79;Q9CRD2;P54822;Q64520;P03911;Q8C5H8;Q8VE22;P97807;P51881;O89106;P53026;P97823;Q02053;Q5NCE8;P28474;Q9CR61;Q99LB2;Q80XN0;P19096;Q80U63;Q8BP47;P56480;Q8VCF0;P68040;P00848;P52760;Q99KR7;P08249;…	mitochondrion	cellular_component	GO:0043231	intracellular membrane-bounded organelle			FALSE
GO:0044281	736/1191	1.0162e-102	7.45076e-99	3.78187	888.163	Q922Z0;O70250;Q9CR21;Q91YT0;P63085;Q9Z2M7;Q8K0C9;P42125;Q7TMC8;Q9CQ54;O88622;Q8C0K5;Q91X91;Q9DCJ9;Q9WU79;Q8VC97;P54822;Q64520;P03911;Q8C5H8;P97807;O09172;O08914;O89106;P97823;Q91YL3;P00186;Q5NCE8;P28474;Q60823;O54909;P08226;Q3V1L4;Q68FL4;Q9CR61;P19096;P56480;P00848;Q91X83;P08249;O08691;Q91WT9;Q9R0X4;Q9CR24;Q9JLN9;P97328;O08739;P47857;Q9DBX6;Q9DC50;P50516;Q91W97;Q9DCT2;Q3TC72;P09813;P11404;Q8CFV9;…	small molecule metabolic process	biological_process	GO:0008152	metabolic process	GO:0006066;GO:0018894;GO:0006766;GO:0006730;GO:0044282;GO:0044283;GO:0046292;GO:0072338;GO:0070276;GO:0019627;GO:0006082;GO:0005996;GO:0018893;GO:0046454;GO:0019329;GO:0055086;GO:1902224;GO:0046415	alcohol metabolic process;dibenzo-p-dioxin metabolic process;vitamin metabolic process;one-carbon metabolic process;small molecule catabolic process;small molecule biosynthetic process;formaldehyde metabolic process;lactam metabolic process;halogen metabolic process;urea metabolic process;organic acid metabolic process;monosaccharide metabolic process;dibenzofuran metabolic process;dimethylsilane…	FALSE
GO:0043229	2950/7348	5.22322e-92	2.55311e-88	2.18627	459.521	O70494;P63085;Q9D071;Q9D8P4;P62858;Q9CQN6;P42228;Q99LP6;Q569Z5;Q9JI44;P55200;Q3UFY8;Q9ER88;Q8C0K5;Q9CY57;Q8BJ56;Q9JLI8;Q91VM5;Q91YL3;Q8BWG8;Q99PG2;Q08288;Q9D952;Q91ZW3;Q8BPZ8;P56480;P05555;P68040;Q8VE47;Q8BUK6;Q99KR7;Q6ZQ38;Q3UN02;P58742;Q9CR16;P39054;O35381;P97384;P17742;Q8K4Z5;Q3UQ28;Q9DC50;P35276;O35927;Q9JK81;Q8BY87;Q00262;P21981;Q99MD9;Q8BRB7;Q91VI7;Q60596;P63328;Q9D3U0;Q8CD26;Q08376;Q9CY16;…	intracellular organelle	cellular_component	GO:0043226	organelle	GO:0043231;GO:0043232	intracellular membrane-bounded organelle;intracellular membraneless organelle	FALSE
GO:0008152	2286/5345	3.33999e-89	1.22444e-85	2.12843	433.613	Q922Z0;P63085;Q9D071;Q9D8P4;P62858;P00687;Q9CQN6;Q569Z5;Q9JKB1;Q9JI44;P55200;Q3UFY8;Q9ER88;Q8C0K5;Q91X91;Q80TR8;Q8BJ56;O54833;Q9JLI8;Q91VM5;Q91YL3;Q8BWG8;Q08288;P00186;P61082;Q6ZQ93;Q91ZW3;O54909;Q8BPZ8;P56480;P68040;Q8VE47;Q91X83;Q6ZQ38;Q3UN02;P58742;P39054;E9Q368;Q3U3R4;P17742;Q8K4Z5;Q3UQ28;Q9DBX6;O70310;Q9DC50;Q9JK81;Q8BY87;P21981;Q99MD9;Q3UE37;Q60596;P11404;P63328;Q9D3U0;Q9CY16;O08795;Q9QWV4;…	metabolic process	biological_process	GO:0009987	cellular process	GO:0009056;GO:0019695;GO:1990845;GO:0019499;GO:0042537;GO:0051189;GO:0032259;GO:0042180;GO:0071941;GO:0006091;GO:0009308;GO:0019748;GO:0050898;GO:0009812;GO:1901440;GO:0001887;GO:0042558;GO:1902421;GO:0006793;GO:0110051;GO:0072527;GO:0097176;GO:0015979;GO:0052803;GO:0006805;GO:0009058;GO:0042445;GO:0018933;GO:0016999;GO:0006575;GO:0042620;GO:0033013;GO:0140651;GO:2001057;GO:0006413;GO:0044238;GO:…	catabolic process;choline metabolic process;adaptive thermogenesis;cyanide metabolic process;benzene-containing compound metabolic process;prosthetic group metabolic process;methylation;ketone metabolic process;nitrogen cycle metabolic process;generation of precursor metabolites and energy;amine metabolic process;secondary metabolic process;nitrile metabolic process;flavonoid metabolic process;po…	FALSE	GO:0044236;GO:0044710
GO:0006082	433/620	4.2052e-83	1.2333e-79	5.14367	975.642	Q922Z0;O70250;Q9CR21;P42125;Q91X91;Q9DCJ9;Q9WU79;Q8VC97;P97807;O09172;O08914;P97823;P00186;Q5NCE8;P28474;O54909;P19096;Q91X83;P08249;O08691;Q91WT9;Q9R0X4;Q9CR24;P97328;P47857;Q9DBX6;Q9DC50;Q91W97;Q3TC72;P11404;O70325;P37040;P05202;Q9CXF0;Q60597;Q9CZG9;Q61024;Q99K01;Q9Z2G9;Q99104;Q9WVL0;Q9CWJ9;Q61176;Q91WN4;Q9D379;Q8BWF0;Q8BRK8;Q91WC9;P42859;Q91WK5;P56564;Q78JN3;Q99MR8;Q9Z2I9;Q8BHI7;Q8QZS1;Q99J77;…	organic acid metabolic process	biological_process	GO:0044281	small molecule metabolic process	GO:0016053;GO:0018984;GO:0031388;GO:0016054;GO:0019694;GO:0018969;GO:0043436	organic acid biosynthetic process;naphthalenesulfonate metabolic process;organic acid phosphorylation;organic acid catabolic process;alkanesulfonate metabolic process;thiocyanate metabolic process;oxoacid metabolic process	FALSE
GO:0043436	428/613	4.67603e-82	1.14282e-78	5.13371	961.387	Q922Z0;O70250;Q9CR21;P42125;Q91X91;Q9DCJ9;Q9WU79;Q8VC97;P97807;O09172;O08914;P97823;P00186;Q5NCE8;P28474;O54909;P19096;Q91X83;P08249;O08691;Q91WT9;Q9R0X4;Q9CR24;P97328;P47857;Q9DBX6;Q9DC50;Q91W97;Q3TC72;P11404;O70325;P37040;P05202;Q9CXF0;Q60597;Q9CZG9;Q61024;Q99K01;Q9Z2G9;Q99104;Q9WVL0;Q9CWJ9;Q61176;Q91WN4;Q9D379;Q8BWF0;Q8BRK8;Q91WC9;P42859;Q91WK5;P56564;Q78JN3;Q99MR8;Q9Z2I9;Q8BHI7;Q8QZS1;Q99J77;…	oxoacid metabolic process	biological_process	GO:0006082	organic acid metabolic process	GO:0002150;GO:0018892;GO:0019752;GO:0018909;GO:0019760;GO:0042126;GO:0002149;GO:0018920;GO:0071344;GO:0006797;GO:0019634;GO:0050427	hypochlorous acid catabolic process;cyclohexylsulfamate metabolic process;carboxylic acid metabolic process;dodecyl sulfate metabolic process;glucosinolate metabolic process;nitrate metabolic process;hypochlorous acid biosynthetic process;glyphosate metabolic process;diphosphate metabolic process;polyphosphate metabolic process;organic phosphonate metabolic process;3'-phosphoadenosine 5'-phosphos…	FALSE
GO:0019752	422/603	2.22928e-81	4.67003e-78	5.16776	959.693	Q922Z0;O70250;Q9CR21;P42125;Q91X91;Q9DCJ9;Q9WU79;Q8VC97;P97807;O09172;O08914;P97823;P00186;Q5NCE8;P28474;O54909;P19096;Q91X83;P08249;O08691;Q91WT9;Q9R0X4;Q9CR24;P97328;P47857;Q9DBX6;Q9DC50;Q91W97;Q3TC72;P11404;O70325;P37040;P05202;Q9CXF0;Q60597;Q9CZG9;Q61024;Q99K01;Q9Z2G9;Q99104;Q9WVL0;Q9CWJ9;Q61176;Q91WN4;Q9D379;Q8BWF0;Q8BRK8;Q91WC9;P42859;Q91WK5;P56564;Q78JN3;Q99MR8;Q9Z2I9;Q8BHI7;Q8QZS1;Q99J77;…	carboxylic acid metabolic process	biological_process	GO:0043436	oxoacid metabolic process	GO:0043648;GO:0051478;GO:0046395;GO:1902056;GO:0019852;GO:0009092;GO:0018963;GO:0018872;GO:0009685;GO:0046394;GO:1900813;GO:1901266;GO:0032787;GO:0030393;GO:0032788;GO:0006054;GO:1900869;GO:0046398;GO:0170039;GO:0072350;GO:0000096;GO:0006566;GO:0006528;GO:0009081;GO:0035498;GO:0046502;GO:0006690;GO:0170041;GO:0009072;GO:0033506;GO:0120552;GO:0097172;GO:1901605;GO:0031407;GO:0033507	dicarboxylic acid metabolic process;mannosylglycerate metabolic process;carboxylic acid catabolic process;(25S)-Delta(7)-dafachronate metabolic process;L-ascorbic acid metabolic process;homoserine metabolic process;phthalate metabolic process;arsonoacetate metabolic process;gibberellin metabolic process;carboxylic acid biosynthetic process;monodictyphenone metabolic process;cephalosporin C metabo…	FALSE
GO:0043226	3010/7649	1.02475e-80	1.87836e-77	2.09186	385.284	O70494;P63085;Q9D071;Q9D8P4;P62858;Q9CQN6;P42228;Q99LP6;Q569Z5;Q9JI44;P55200;Q3UFY8;Q9ER88;Q8C0K5;Q9CY57;Q8BJ56;Q9JLI8;Q91VM5;Q91YL3;Q8BWG8;Q99PG2;Q08288;Q9D952;Q91ZW3;Q8BPZ8;P56480;P05555;P68040;Q8VE47;Q8BUK6;Q99KR7;Q6ZQ38;Q3UN02;P58742;Q9CR16;P39054;O35381;Q62448;P97384;P17742;Q8K4Z5;Q3UQ28;Q9DC50;P35276;O35927;Q9JK81;Q8BY87;Q00262;P21981;Q99MD9;Q8BRB7;Q91VI7;Q60596;P63328;Q9D3U0;Q8CD26;Q08376;…	organelle	cellular_component	GO:0110165	cellular anatomical structure	GO:0043229;GO:0099572;GO:0043227;GO:0043230;GO:0043228	intracellular organelle;postsynaptic specialization;membrane-bounded organelle;extracellular organelle;membraneless organelle	FALSE
GO:0044238	1976/4643	4.95751e-68	8.07743e-65	1.95323	302.701	Q922Z0;P63085;Q9D071;Q9D8P4;P62858;P00687;Q569Z5;Q9JKB1;Q9JI44;P55200;Q3UFY8;Q9ER88;Q8C0K5;Q91X91;Q80TR8;Q8BJ56;O54833;Q9JLI8;Q91VM5;Q91YL3;Q8BWG8;Q08288;P00186;P61082;Q6ZQ93;Q91ZW3;O54909;Q8BPZ8;P56480;P68040;Q8VE47;Q91X83;Q6ZQ38;Q3UN02;E9Q368;Q3U3R4;P17742;Q8K4Z5;Q9DBX6;O70310;Q9DC50;Q9JK81;Q8BY87;P21981;Q99MD9;Q3UE37;Q60596;P11404;P63328;Q9D3U0;Q9CY16;O08795;Q9QWV4;Q921F2;Q8C3X4;Q7TNC9;Q149F1;…	primary metabolic process	biological_process	GO:0008152	metabolic process	GO:0006099;GO:0005975;GO:0046937;GO:0006629;GO:0019538;GO:0006520;GO:0006139;GO:0006396	tricarboxylic acid cycle;carbohydrate metabolic process;phytochelatin metabolic process;lipid metabolic process;protein metabolic process;amino acid metabolic process;nucleobase-containing compound metabolic process;RNA processing	FALSE
GO:0005743	336/477	1.29116e-65	1.89336e-62	5.18865	775.249	Q8CD10;Q9CQN7;Q9CR21;Q91YT0;Q9CPX7;Q9D8P4;P42125;Q9CQN6;Q78IK2;Q91VN4;Q9CQ54;Q8C0K5;Q9ER88;Q9WU79;P03911;Q8VE22;P51881;Q5NCE8;Q9CR61;Q80XN0;P56480;P00848;P08249;Q9CR63;Q9R0X4;Q9DCT2;O70325;Q9CY16;P05202;Q64521;Q9CPP6;Q5SWT3;Q9D1P0;Q9CQV1;Q8C3X4;Q91WN4;Q9WTQ8;Q9CQ91;Q9CQY6;Q9CQA6;P00405;Q14C51;Q06185;Q99MR8;P62908;Q5F285;Q9EQI8;Q99LY9;Q8JZU2;P54869;P97478;Q9D1B9;O88986;Q9D338;P47934;Q78YY6;P63038;…	mitochondrial inner membrane	cellular_component	GO:0031966;GO:0019866	organelle inner membrane;mitochondrial membrane			FALSE
GO:0005829	1352/2946	1.10835e-63	1.47753e-60	2.07103	300.216	O70494;Q922Z0;P63085;P62858;P42228;Q9JI44;P55200;Q91X91;Q8BJ56;O54833;Q8BWG8;Q9D952;P68040;Q8VE47;Q6ZQ38;Q3UN02;P58742;Q9CR16;P97384;P17742;O70310;Q99K51;P21981;Q91VI7;Q3UE37;P11404;P63328;Q08376;Q921E6;Q9Z1G4;Q61409;Q8BH15;Q14C51;Q9CPT0;Q9CQ02;P61255;Q9QXK3;P62908;Q99JY3;Q8CI32;Q05BC3;O55234;Q61699;Q9EQI8;Q99LX0;P63330;P23242;Q9ER35;Q9ER72;Q99KP3;Q65Z40;O70475;Q3TZZ7;Q99PL6;Q9CWH6;P14148;O35678;…	cytosol	cellular_component	GO:0110165	cellular anatomical structure	GO:0099522	cytosolic region	FALSE
GO:0043231	2471/6171	7.89209e-62	9.64413e-59	1.86028	261.731	O70494;P63085;Q9D071;Q9D8P4;Q9CQN6;P42228;Q99LP6;Q9JI44;P55200;Q3UFY8;Q9ER88;Q8C0K5;Q9JLI8;Q91VM5;Q8BWG8;Q91YL3;Q99PG2;Q08288;Q91ZW3;Q8BPZ8;P56480;P05555;P68040;Q8VE47;Q8BUK6;Q99KR7;Q6ZQ38;Q3UN02;Q9CR16;P39054;O35381;P97384;P17742;Q8K4Z5;Q3UQ28;Q9DC50;P35276;O35927;Q9JK81;Q8BY87;Q00262;P21981;Q99MD9;Q8BRB7;Q91VI7;P63328;Q9D3U0;Q8CD26;Q08376;Q9CY16;Q9CZ91;Q921E6;Q64345;Q9Z1G4;Q8CJF7;O08795;Q61409;…	intracellular membrane-bounded organelle	cellular_component	GO:0043229;GO:0043227	membrane-bounded organelle;intracellular organelle	GO:0033009;GO:0160045;GO:0042566;GO:0097693;GO:1990413;GO:0071212;GO:0010168;GO:0140494;GO:0031094;GO:0044222;GO:0005801;GO:0005773;GO:0042579;GO:0044223;GO:0070088;GO:0005783;GO:0160208;GO:0005793;GO:0005794;GO:0032047;GO:0042735;GO:1990462;GO:0061468;GO:0033099;GO:0160201;GO:0097708;GO:0044227;GO:0005634;GO:0020009;GO:0044311;GO:0110143;GO:0009536;GO:0016007;GO:0020022;GO:0005739;GO:0070074	nucleomorph;TMEM240-body;hydrogenosome;ocelloid;eyespot apparatus;subsynaptic reticulum;ER body;migrasome;platelet dense tubular network;anammoxosome;cis-Golgi network;vacuole;microbody;pirellulosome;polyhydroxyalkanoate granule;endoplasmic reticulum;fibrous body-membranous organelle;endoplasmic reticulum-Golgi intermediate compartment;Golgi apparatus;mitosome;endosperm protein body;omegasome;kar…	FALSE
GO:0005198	285/392	2.20465e-60	2.48684e-57	5.74338	788.937	Q9CQN7;Q9CR21;Q9Z2H5;Q9JIF7;Q61554;P62983;Q9DCI9;P23927;Q9CPX7;O89079;P38060;P41105;Q9D8P4;P62858;Q62418;P43274;Q6ZWY3;O09167;Q8BJ71;P02535;O35680;P57016;Q6PFD9;Q01149;Q99N95;P62301;P14131;P47911;Q9CQF0;Q9JI91;P54320;P62911;Q99JY9;Q9CQE3;Q8CIE6;Q9QYB8;Q8VE22;O70468;Q71LX4;Q5XKE0;Q9D2U9;P62918;Q9JJZ2;Q8K215;P53026;Q8R332;Q9ERD7;P60710;P19001;P35979;P43277;P62717;Q7TMM9;P05784;P51410;A3KGV1;Q3TEA8;…	structural molecule activity	molecular_function	GO:0003674	molecular_function	GO:0005212;GO:0008147;GO:0140756;GO:0005213;GO:0098918;GO:0160123;GO:0005199;GO:0008307;GO:0008316;GO:0042302;GO:0005200;GO:0016490;GO:0019911;GO:0005201;GO:0140094;GO:0003735;GO:0030280;GO:0030281;GO:0039660;GO:0043886;GO:0017056;GO:0140073;GO:0097099;GO:0030527;GO:0097493	structural constituent of eye lens;structural constituent of bone;structural constituent of proteasome;structural constituent of egg chorion;structural constituent of synapse;structural constituent of nuclear lamina;structural constituent of cell wall;structural constituent of muscle;structural constituent of vitelline membrane;structural constituent of cuticle;structural constituent of cytoskele…	FALSE
GO:0009987	3704/10202	2.37774e-60	2.49051e-57	2.20418	302.609	O70494;Q922Z0;P63085;Q9D071;Q9D8P4;P62858;P00687;Q9CQN6;P42228;Q99LP6;Q569Z5;Q9JKB1;Q9JI44;Q61001;P55200;Q3UFY8;Q9ER88;Q8C0K5;Q91X91;Q9CY57;Q80TR8;Q8BJ56;O54833;Q9JLI8;Q91VM5;Q91YL3;Q8BWG8;Q08288;P00186;P61082;Q6ZQ93;Q9D952;Q91ZW3;O54909;Q8BPZ8;P56480;P05555;P68040;Q8VE47;Q8BUK6;Q91X83;A2AHC3;Q99KR7;Q3U5C8;Q6ZQ38;Q3UN02;P58742;Q9CR16;P39054;E9Q368;Q3U3R4;P97384;P17742;Q8K4Z5;Q3UQ28;Q9DBX6;O70310;…	cellular process	biological_process	GO:0008150	biological_process	GO:0008219;GO:0007049;GO:0001775;GO:0010118;GO:0061842;GO:0048869;GO:0060352;GO:0071840;GO:0009292;GO:0033059;GO:0043335;GO:0051301;GO:0051674;GO:0022402;GO:0022412;GO:0030029;GO:0048870;GO:0097528;GO:0007017;GO:0045103;GO:0007272;GO:0036166;GO:0120312;GO:0097194;GO:0007163;GO:0098743;GO:0007154;GO:0071554;GO:0140352;GO:0000920;GO:0006276;GO:0008152;GO:0016037;GO:0090398;GO:0007155;GO:0034337;GO:…	cell death;cell cycle;cell activation;stomatal movement;microtubule organizing center localization;cellular developmental process;cell adhesion molecule production;cellular component organization or biogenesis;horizontal gene transfer;cellular pigmentation;protein unfolding;cell division;localization of cell;cell cycle process;cellular process involved in reproduction in multicellular organism;ac…	FALSE	GO:0044763;GO:0050875;GO:0008151
GO:0009058	925/1873	4.03518e-58	3.94479e-55	2.26748	299.659	O70250;Q9CR21;Q60829;P63085;Q8C1Z7;Q8JZY4;Q91YT0;Q9CQN7;Q9Z2M7;P56959;Q9CPX7;Q8K0C9;Q9D8P4;P41105;P62858;Q6ZWY3;Q99K74;Q7TMC8;P25799;Q9CQN6;O70492;P83940;Q9CQ54;Q80YD1;Q3UFY8;Q8C0K5;Q9ER88;Q91X91;Q8VC97;Q8BJ56;Q04750;Q64520;P54822;P03911;Q9CQX4;Q8C5H8;Q8VE22;P97807;O09172;Q91VM5;P53026;Q91YL3;P63073;P00186;Q60823;Q91ZW3;O54909;Q6PGF3;P62082;P08226;Q9CR61;P27659;P19096;P11531;Q501J6;P97801;P56480;…	biosynthetic process	biological_process	GO:0008152	metabolic process	GO:0034654;GO:0008612;GO:0046184;GO:0046307;GO:0072525;GO:0042435;GO:0044272;GO:0046202;GO:0106220;GO:0120255;GO:1901288;GO:1902756;GO:0016051;GO:0043043;GO:0140604;GO:1902819;GO:0044550;GO:1901441;GO:0008652;GO:0009309;GO:0009813;GO:0051191;GO:0051559;GO:1901162;GO:1902422;GO:1901503;GO:0042559;GO:0046112;GO:1901904;GO:0072528;GO:0080110;GO:0090407;GO:1900999;GO:1901852;GO:0009059;GO:0042446;GO:…	nucleobase-containing compound biosynthetic process;peptidyl-lysine modification to peptidyl-hypusine;aldehyde biosynthetic process;Z-phenylacetaldoxime biosynthetic process;pyridine-containing compound biosynthetic process;indole-containing compound biosynthetic process;sulfur compound biosynthetic process;cyanide biosynthetic process;pyocyanine biosynthetic process;olefinic compound biosyntheti…	FALSE	GO:0044274;GO:0044711
GO:0019866	345/519	1.48827e-57	1.364e-54	4.31324	564.386	Q8CD10;Q9CQN7;Q9CR21;Q91YT0;Q9CPX7;Q9D8P4;P42125;Q9CQN6;Q78IK2;Q91VN4;Q9CQ54;Q8C0K5;Q9ER88;Q9WU79;P03911;Q8VE22;P51881;Q5NCE8;Q9CR61;Q80XN0;P56480;P00848;P08249;Q9CR63;Q9R0X4;Q9DCT2;O70325;Q9CY16;P05202;Q64521;Q9CPP6;Q5SWT3;Q9D1P0;Q9CQV1;Q8C3X4;Q91WN4;Q9WTQ8;Q9CQ91;Q9CQY6;Q9CQA6;P00405;Q14C51;Q06185;Q3TA38;Q99MR8;P62908;Q5F285;Q9EQI8;Q99LY9;Q8JZU2;P54869;P97478;Q9D1B9;O88986;Q9D338;P47934;Q78YY6;…	organelle inner membrane	cellular_component	GO:0031090	organelle membrane	GO:0005743;GO:0005637;GO:0009528	mitochondrial inner membrane;nuclear inner membrane;plastid inner membrane	FALSE
GO:0055086	328/485	2.29711e-57	1.91895e-54	4.53312	591.19	O70250;Q9CR21;Q9Z2M7;Q91YT0;P63085;Q8K0C9;Q7TMC8;Q9CQ54;O88622;Q8C0K5;Q91X91;Q8VC97;P54822;Q64520;P03911;Q8C5H8;O89106;Q91YL3;Q3V1L4;Q9CR61;P19096;P56480;P00848;P08249;Q9R0X4;Q9CR24;Q9JLN9;P97328;O08739;P47857;Q9DC50;P50516;Q91W97;Q9DCT2;Q8CFV9;P05202;P70349;Q60597;Q9CXF0;Q64521;Q9CPP6;Q9CWJ9;Q9CRC9;Q91WN4;Q9CQ91;Q06185;Q9Z2I9;P03930;Q8BHI7;Q9CZ30;Q99J77;Q99LX0;Q99LY9;Q78JT3;Q00612;P54869;Q9R0Y5;…	nucleobase-containing small molecule metabolic process	biological_process	GO:0044281;GO:0006139	nucleobase-containing compound metabolic process;small molecule metabolic process	GO:0034404;GO:0034656;GO:0006753;GO:0009112;GO:0009116;GO:0015949	nucleobase-containing small molecule biosynthetic process;nucleobase-containing small molecule catabolic process;nucleoside phosphate metabolic process;nucleobase metabolic process;nucleoside metabolic process;nucleobase-containing small molecule interconversion	FALSE
GO:0003824	1826/4322	2.3555e-57	1.91895e-54	1.86206	242.795	Q922Z0;P63085;P00687;Q569Z5;Q9JKB1;P55200;Q3UFY8;Q91X91;Q80TR8;Q8BJ56;O54833;Q91YL3;P00186;P61082;Q6ZQ93;Q91ZW3;O54909;P56480;Q8VE47;Q91X83;Q99KR7;Q3UN02;Q9CR16;P39054;E9Q368;P17742;Q3UQ28;Q9DBX6;O70310;Q9DC50;P35276;Q9JK81;Q8BY87;P21981;Q8K4T5;Q8BRB7;Q3UE37;P63328;Q9D3U0;Q9DB26;Q80W22;Q61409;Q8C3X4;Q7TNC9;Q149F1;P56399;Q06185;Q9Z2I9;Q99MR8;Q64487;Q9JHU9;O35083;P62908;Q60936;O55234;Q8BVI4;Q99LX0;…	catalytic activity	molecular_function	GO:0003674	molecular_function	GO:0061783;GO:0016740;GO:0016853;GO:0032451;GO:0016829;GO:0140640;GO:1904091;GO:0016218;GO:0140096;GO:0016874;GO:0160215;GO:0009975;GO:0016491;GO:0016787	peptidoglycan muralytic activity;transferase activity;isomerase activity;demethylase activity;lyase activity;catalytic activity, acting on a nucleic acid;non-ribosomal peptide synthetase activity;polyketide synthase activity;catalytic activity, acting on a protein;ligase activity;deacylase activity;cyclase activity;oxidoreductase activity;hydrolase activity	FALSE
GO:0031966	425/692	1.92118e-56	1.48275e-53	3.49862	448.844	Q8CD10;Q9CQN7;Q9CR21;Q91YT0;Q9CPX7;Q9D8P4;P42125;Q9CQN6;Q78IK2;Q91VN4;Q9CQ54;P09925;Q8C0K5;Q9ER88;Q9WU79;P03911;Q8VE22;P51881;Q5NCE8;Q9CQB5;Q9CR61;Q80XN0;Q80U63;P11531;P56480;Q8VCF0;P00848;P08249;Q9CR63;Q9R0X4;Q9JLN9;Q91W97;Q9DCT2;O70325;Q9CY16;P05202;Q60597;Q64521;Q9CPP6;Q8R151;Q5SWT3;Q9D1P0;Q9CQV1;Q8C3X4;Q91WN4;Q9WTQ8;Q9CQ91;Q9CQY6;Q9CQA6;P00405;Q14C51;Q06185;Q99MR8;P03930;P62908;Q5F285;Q9EQI8;…	mitochondrial membrane	cellular_component	GO:0031090	organelle membrane	GO:0005743;GO:0005741	mitochondrial inner membrane;mitochondrial outer membrane	FALSE
GO:0006753	320/473	5.20618e-56	3.81717e-53	4.53094	576.765	O70250;Q9CR21;Q91YT0;Q9Z2M7;Q8K0C9;Q7TMC8;Q9CQ54;O88622;Q8C0K5;Q91X91;Q8VC97;P54822;Q64520;P03911;Q8C5H8;O89106;Q91YL3;Q3V1L4;Q9CR61;P19096;P56480;P00848;P08249;Q9R0X4;Q9CR24;P97328;O08739;P47857;Q9DC50;P50516;Q91W97;Q9DCT2;Q8CFV9;P05202;P70349;Q60597;Q9CXF0;Q64521;Q9CPP6;Q9CWJ9;Q9CRC9;Q91WN4;Q9CQ91;Q06185;Q9Z2I9;P03930;Q8BHI7;Q9CZ30;Q99J77;Q99LX0;Q99LY9;Q78JT3;Q00612;P54869;Q9R0Y5;P11928;O70475;…	nucleoside phosphate metabolic process	biological_process	GO:0006796;GO:0055086;GO:0019637	nucleobase-containing small molecule metabolic process;phosphate-containing compound metabolic process;organophosphate metabolic process	GO:0009117;GO:1901293;GO:0006637;GO:0009225;GO:0015936;GO:0033865;GO:1901292;GO:0009123;GO:0009132;GO:0009141	nucleotide metabolic process;nucleoside phosphate biosynthetic process;acyl-CoA metabolic process;nucleotide-sugar metabolic process;coenzyme A metabolic process;nucleoside bisphosphate metabolic process;nucleoside phosphate catabolic process;nucleoside monophosphate metabolic process;nucleoside diphosphate metabolic process;nucleoside triphosphate metabolic process	FALSE
GO:0003674	3749/10436	1.87022e-53	1.30595e-50	2.15243	261.328	O70494;Q922Z0;P63085;Q9D071;Q9D8P4;P62858;P00687;Q9CQN6;P42228;P19070;Q99LP6;Q569Z5;Q9JKB1;Q9JI44;Q61001;P55200;Q3UFY8;Q8C0K5;Q91X91;Q9CY57;Q80TR8;Q8BJ56;O54833;Q9JLI8;Q91VM5;Q91YL3;Q8BWG8;Q99PG2;Q08288;P00186;P61082;Q6ZQ93;Q91ZW3;O54909;Q8BPZ8;P56480;P05555;P68040;P28665;Q8BUK6;Q8VE47;Q91X83;Q99KR7;A2AHC3;Q3U5C8;Q6ZQ38;Q3UN02;Q9CR16;P39054;Q62448;E9Q368;P97384;Q3THE2;P17742;Q8K4Z5;Q3UQ28;Q9DBX6;…	molecular_function	molecular_function			GO:0045182;GO:0098772;GO:0003824;GO:0140657;GO:0005198;GO:0005488;GO:0180051;GO:0045735;GO:0140776;GO:0102910;GO:0180024;GO:0140777;GO:0005215;GO:0060089;GO:0016209;GO:0060090;GO:0141047;GO:0003774;GO:0038024;GO:0140110;GO:0140691;GO:0044183;GO:0140522;GO:0140911;GO:0090729;GO:0140223;GO:0140489;GO:0140912;GO:0009055;GO:0180020;GO:0140104;GO:0140313	translation regulator activity;molecular function regulator activity;catalytic activity;ATP-dependent activity;structural molecule activity;binding;translation factor activity;nutrient reservoir activity;protein-containing complex destabilizing activity;dirigent protein activity;membrane grommet activity;protein-containing complex stabilizing activity;transporter activity;molecular transducer act…	FALSE	GO:0005554
GO:0043209	157/179	3.28407e-53	2.18898e-50	14.8133	1790.16	Q9D2G2;Q9Z1B3;P62983;P23927;P60879;P15105;P20029;Q9R1Q8;P14094;P27773;P80314;P52480;Q04447;P46460;Q60864;Q6URW6;P16858;Q61598;P51881;Q5SYD0;P61982;P60710;Q6PIC6;Q91VD9;P30275;P05064;P62814;Q01768;P17183;P42208;Q01853;Q61644;P56480;Q9DB20;Q9R0P9;P35486;Q8CAQ8;P08249;P62880;P62631;P14152;P05213;Q64332;Q9CQQ7;O88342;P00920;P17742;Q9DB60;P50516;P63321;Q8CHH9;Q9DCT2;P16546;P18872;P62984;P05202;P28663;…	myelin sheath	cellular_component	GO:0110165	cellular anatomical structure			FALSE
GO:0043227	2533/6465	7.57188e-53	4.82757e-50	1.77273	212.75	O70494;P63085;Q9D071;Q9D8P4;Q9CQN6;P42228;Q99LP6;Q9JI44;P55200;Q3UFY8;Q9ER88;Q8C0K5;Q9JLI8;Q91VM5;Q8BWG8;Q91YL3;Q99PG2;Q08288;Q91ZW3;Q8BPZ8;P56480;P05555;P68040;Q8VE47;Q8BUK6;Q99KR7;Q6ZQ38;Q3UN02;Q9CR16;P39054;O35381;P97384;P17742;Q8K4Z5;Q3UQ28;Q9DC50;P35276;O35927;Q9JK81;Q8BY87;Q00262;P21981;Q99MD9;Q8BRB7;Q91VI7;P63328;Q9D3U0;Q8CD26;Q08376;Q9CY16;Q9CZ91;Q921E6;Q64345;Q9Z1G4;Q8CJF7;O08795;Q61409;…	membrane-bounded organelle	cellular_component	GO:0043226	organelle	GO:0031982;GO:0097444;GO:0005929;GO:0065010;GO:0043231	vesicle;spine apparatus;cilium;extracellular membrane-bounded organelle;intracellular membrane-bounded organelle	FALSE
GO:0044282	204/261	5.95178e-52	3.63654e-49	7.58235	894.343	Q922Z0;O70250;Q9D2G2;Q9D0F9;Q3ULD5;Q8K354;P52792;P42125;P52825;Q9DCW4;Q8VCZ9;Q9JLZ3;P05201;Q8VCX1;Q91Y97;Q91X91;Q9DCJ9;Q9JI75;Q8VC12;Q8VC97;P52480;Q9WU79;P31428;P16858;Q8R059;O08914;P17751;P05064;P28474;Q8QZT1;Q91WU0;Q80VQ0;P08226;P17183;Q9JHI5;P25688;O35459;P50544;Q91X83;Q8JZV9;Q91WT9;Q8BT35;P53986;Q64516;Q9CR24;P97328;O35386;Q9JJN4;Q9D826;P47857;Q91VE0;Q8VCT4;Q91ZP3;Q9WUR2;P18894;Q9DC50;O09012;…	small molecule catabolic process	biological_process	GO:0044281;GO:0009056	catabolic process;small molecule metabolic process	GO:0002150;GO:0034656;GO:0043419;GO:0046265;GO:0019628;GO:0046164;GO:0042182;GO:0016054;GO:0046294;GO:0046952;GO:0019341;GO:0046365;GO:0009111	hypochlorous acid catabolic process;nucleobase-containing small molecule catabolic process;urea catabolic process;thiocyanate catabolic process;urate catabolic process;alcohol catabolic process;ketone catabolic process;organic acid catabolic process;formaldehyde catabolic process;ketone body catabolic process;dibenzo-p-dioxin catabolic process;monosaccharide catabolic process;vitamin catabolic pr…	FALSE
GO:0016491	359/572	9.41267e-51	5.5211e-48	3.66455	422.119	Q922Z0;Q5SU73;Q9WU79;P00186;P28474;Q3TSG4;O54909;Q80XN0;Q99LB2;P19096;P08249;Q91WT9;Q3UQ28;Q9DBX6;P47739;Q9DCT2;Q9EP75;Q9DB26;O70325;P37040;Q64464;Q60597;Q9Z2G9;Q64521;P04247;Q99LB7;Q91WN4;Q8BWF0;Q8BVI4;Q8BH00;Q99LX0;Q78JT3;P28352;O08709;Q00612;Q64FW2;P97478;Q99KP3;Q9D6Y7;O70475;P16331;Q9WV68;Q61147;P47934;Q64442;P56395;Q91Z53;P99029;Q9DCS3;Q923D2;Q9JLT4;O35945;P23591;P62482;Q9QYB1;Q61753;Q9WU19;…	oxidoreductase activity	molecular_function	GO:0003824	catalytic activity	GO:0016730;GO:0051213;GO:0043364;GO:0016651;GO:0016903;GO:0030613;GO:0016721;GO:0016667;GO:0046992;GO:0120546;GO:0016679;GO:0016722;GO:0016705;GO:0045550;GO:0004497;GO:0016695;GO:0016737;GO:0010242;GO:0050781;GO:0016645;GO:0016725;GO:0016229;GO:0033797;GO:0016684;GO:0018706;GO:0016661;GO:0016627;GO:0140575;GO:0016614;GO:0016638;GO:0047143;GO:0016675;GO:0016701	oxidoreductase activity, acting on iron-sulfur proteins as donors;dioxygenase activity;glycyl-radical enzyme activating activity;oxidoreductase activity, acting on NAD(P)H;oxidoreductase activity, acting on the aldehyde or oxo group of donors;oxidoreductase activity, acting on phosphorus or arsenic in donors;oxidoreductase activity, acting on superoxide radicals as acceptor;oxidoreductase activit…	FALSE
GO:0006520	178/218	1.51522e-50	8.54582e-48	9.35523	1073.17	Q922Z0;Q9D2G2;Q3ULD5;Q9CQ65;P15105;Q3THG9;Q8VCZ9;Q9DCW4;Q9JHW2;Q8VCN5;Q9CZD3;Q9JLZ3;P05201;Q9JJL8;Q91X91;Q8VC12;Q8VC97;Q9WU79;P31428;Q8BMJ2;P97807;O09172;Q8BGV0;Q8R164;Q8QZT1;Q64105;Q9EQF5;Q99KK9;Q91X34;Q9JHI5;Q8BP47;Q922D8;Q91X83;Q9Z2D6;Q499X9;O08691;P29758;Q91WT9;Q9QXF8;O88533;Q9D826;P26638;P32921;Q8BLY2;Q61035;P18894;Q8VBT2;Q9CYK1;A2AS89;Q9D0I9;P05202;Q8BML9;Q9CXF0;P46664;Q9CWS0;Q61024;P35492;…	amino acid metabolic process	biological_process	GO:0044238	primary metabolic process	GO:0009063;GO:0018366;GO:0009072;GO:0008652;GO:0043038;GO:0009081;GO:0035498;GO:1901605;GO:0170041;GO:0170039	amino acid catabolic process;chiral amino acid racemization;aromatic amino acid metabolic process;amino acid biosynthetic process;amino acid activation;branched-chain amino acid metabolic process;carnosine metabolic process;alpha-amino acid metabolic process;non-proteinogenic amino acid metabolic process;proteinogenic amino acid metabolic process	FALSE	GO:0006519
GO:0072521	275/400	2.87763e-50	1.52328e-47	4.72566	539.067	O70250;Q9CR21;Q91YT0;Q3ULD5;Q9D2G2;Q99J39;Q9CQ65;P15327;Q9DCS9;Q922B1;P52792;Q9CQZ5;Q9CQA3;Q9DCD0;P14094;P97450;Q9D020;Q9CQ54;P05201;O88622;Q9DCJ5;Q8C0K5;Q8VEE0;Q91Y97;Q91X91;E9Q4Z2;Q9WUR9;Q9WTP7;P52480;P54822;Q64520;P03911;Q8C5H8;P16858;Q3V1D3;Q8R059;O89106;Q9WUA3;Q91VD9;Q8VDG5;P17751;Q9WTP6;P08030;Q9D7G0;P05064;Q01768;P97490;Q8QZT1;Q8K2I3;P62814;Q9DBK0;Q9R0K7;O55137;Q3V1L4;Q9CR61;Q7TNT2;P19096;…	purine-containing compound metabolic process	biological_process	GO:0008152	metabolic process	GO:0034032;GO:0006163;GO:0046415;GO:0015936;GO:0072523;GO:0072522;GO:0046446;GO:0042278;GO:0006144;GO:0006637	purine nucleoside bisphosphate metabolic process;purine nucleotide metabolic process;urate metabolic process;coenzyme A metabolic process;purine-containing compound catabolic process;purine-containing compound biosynthetic process;purine alkaloid metabolic process;purine nucleoside metabolic process;purine nucleobase metabolic process;acyl-CoA metabolic process	FALSE
GO:0032787	279/408	2.90861e-50	1.52328e-47	4.64867	530.235	O70250;Q9CR21;Q99J39;P15327;P39654;P52792;P42125;P52825;Q8BWM0;Q9DCW4;Q6XVG2;Q9DCD0;Q9D2R0;Q3UUI3;Q8BGA8;Q8CIM3;Q8R5I6;Q91Y97;Q8VCX1;E9Q4Z2;Q4LDG0;Q8VC12;P52480;Q91YR9;Q8R0F8;Q9D7J9;P11352;O35728;P16858;Q8R059;O08914;P56501;Q9WUA3;P56654;P97823;Q9NYQ2;P17751;P00186;Q5NCE8;P28474;P05064;Q9DBK0;O35074;Q8QZT1;Q91WU0;O54909;O55137;P17183;P19096;Q8K0L3;Q91X34;P05063;P12382;P50544;P35486;O35459;Q04857;…	monocarboxylic acid metabolic process	biological_process	GO:0019752	carboxylic acid metabolic process	GO:0006090;GO:0018901;GO:0046487;GO:0080024;GO:0009803;GO:0019636;GO:0009441;GO:0019560;GO:0046396;GO:0006083;GO:0015939;GO:0033494;GO:0046278;GO:0072329;GO:0006600;GO:1901022;GO:0018924;GO:0043420;GO:0072330;GO:0018874;GO:0008206;GO:0032789;GO:0019585;GO:0009687;GO:0006089;GO:0019521;GO:0034275;GO:0042573;GO:0046482;GO:0006768;GO:0019632;GO:0018887;GO:0019440;GO:1901847;GO:0006631;GO:0009696;GO:…	pyruvate metabolic process;2,4-dichlorophenoxyacetic acid metabolic process;glyoxylate metabolic process;indolebutyric acid metabolic process;cinnamic acid metabolic process;phosphonoacetate metabolic process;glycolate metabolic process;L-histidine catabolic process to hydantoin-5-propionate;D-galacturonate metabolic process;acetate metabolic process;pantothenate metabolic process;ferulate metabo…	FALSE
GO:1901363	911/1901	1.35979e-49	6.87584e-47	2.1182	238.339	Q922Z0;Q91VR5;Q8R429;Q91YT0;P63085;Q99M87;Q8R3F9;Q8K0C9;P49717;P43274;Q3THG9;Q7TMC8;Q569Z5;Q80YD1;Q8C7H1;Q8BUI3;Q9WU79;Q9CY57;Q80TR8;Q04750;O54833;Q91VE2;Q64520;Q61316;Q8C5H8;O89106;Q91YL3;Q9ERD7;P58801;Q02053;P97310;Q60823;P61082;Q05D44;Q5XF90;Q91ZW3;Q9JIF0;Q3V1L4;Q80U63;Q501J6;Q8BP47;P56480;Q8VE47;Q91X83;Q9CU62;Q91WT9;P39054;Q9JLN9;Q9QZQ8;P97328;P47857;Q8BLY2;P32921;Q922P9;P35276;P50516;Q8CHH9;…	heterocyclic compound binding	molecular_function	GO:0036094	small molecule binding	GO:1901707;GO:0002054;GO:0008658;GO:1901973;GO:0005542;GO:0031418;GO:0009374;GO:0120284;GO:0120225;GO:0120227;GO:0019811;GO:0072570;GO:0051378;GO:0031419;GO:0070279;GO:0097245;GO:0033294;GO:0070967;GO:0008431;GO:0033295;GO:0070968;GO:1901602;GO:0030975;GO:0031405;GO:0035639;GO:0001882;GO:1902444;GO:0051381;GO:0051870;GO:1903981;GO:0000166;GO:0030976;GO:0051871	leptomycin B binding;nucleobase binding;penicillin binding;proline binding;folic acid binding;L-ascorbic acid binding;biotin binding;tryptophan binding;coenzyme A binding;acyl-CoA binding;cocaine binding;ADP-D-ribose binding;serotonin binding;cobalamin binding;vitamin B6 binding;flavanol binding;ectoine binding;coenzyme F420 binding;vitamin E binding;hydroxyectoine binding;pyrroloquinoline quinon…	FALSE
GO:0006412	165/201	1.58357e-47	7.74049e-45	9.59854	1034.36	Q9CQN7;Q8BK72;P62852;Q9DCI9;P62983;Q9CPX7;P41105;O09167;P62858;Q9D8P4;Q6ZWY3;O35680;Q99N95;P62301;Q9ER88;P14131;P47911;Q9CQF0;P62911;Q9CQE3;Q8VE22;P35979;P62918;Q8BU88;P53026;P63073;P62717;P31230;P14206;P51410;P62082;Q9D7N6;P27659;Q9CQ06;P47955;P68040;P63276;Q921S7;P62754;P84099;Q9D0G0;Q99JX4;Q9D1R9;Q6ZWV7;Q99N93;P26638;P62267;Q9D7S7;P62830;P19253;Q9D7N3;Q99N89;Q99N87;Q8K2Y7;P61358;Q8R2L5;P62862;…	translation	biological_process	GO:0009059;GO:0019538	macromolecule biosynthetic process;protein metabolic process	GO:0032544;GO:0032543;GO:0140241;GO:0002181	plastid translation;mitochondrial translation;translation at synapse;cytoplasmic translation	FALSE	GO:0006416;GO:0043037;GO:0006453
GO:0006139	911/1918	1.82085e-47	8.6132e-45	2.07791	223.63	Q91VR5;O70250;Q9CR21;Q60829;P63085;Q99M87;Q9D168;Q8JZY4;Q91YT0;Q8CJF9;Q8R3F9;Q920B9;Q9Z2M7;Q9D071;Q8K0C9;P62858;P49717;Q99K74;Q3THG9;Q7TMC8;P83940;P0C8B4;Q569Z5;Q9JI44;Q9CQ54;Q9QZM2;Q3UFY8;Q80YD1;Q8C0K5;O88622;Q91X91;Q6P4S8;Q8BUI3;Q8VC97;Q80TR8;Q04750;A8C756;O54833;Q64520;P03911;P54822;Q9CQX4;P97807;Q8C5H8;Q9JLI8;Q91VM5;O89106;Q91YL3;Q08288;P97310;Q8CHK4;Q3TSG4;Q8BHS3;Q8BPZ8;Q91ZW3;Q6PGF3;P62082;…	nucleobase-containing compound metabolic process	biological_process	GO:0044238	primary metabolic process	GO:0034654;GO:0098507;GO:0034655;GO:0098506;GO:0090304;GO:0055086	nucleobase-containing compound biosynthetic process;polynucleotide 5' dephosphorylation;nucleobase-containing compound catabolic process;polynucleotide 3' dephosphorylation;nucleic acid metabolic process;nucleobase-containing small molecule metabolic process	FALSE	GO:0055134
GO:0044391	146/170	4.79367e-47	2.1967e-44	12.6175	1345.71	Q9CQN7;Q8BK72;P62852;Q9DCI9;P62983;Q9CPX7;P41105;O09167;P62858;Q9D8P4;O35680;Q99N95;P62301;Q9ER88;P14131;P47911;Q9CQF0;P62911;Q9CQE3;Q8VE22;P35979;P62918;Q8BU88;P53026;P62717;P14206;P51410;P62082;Q9D7N6;P27659;Q9CQ06;P47955;P68040;P63276;Q921S7;P62754;P84099;Q9D0G0;Q9D1R9;Q6ZWV7;Q99N93;P62267;P62830;P19253;Q9D7N3;Q99N89;Q99N87;Q8K2Y7;P61358;Q8R2L5;P62862;P67984;P62984;Q9CY16;P62843;Q8R035;P62274;…	ribosomal subunit	cellular_component	GO:1990904	ribonucleoprotein complex	GO:0015934;GO:0015935	large ribosomal subunit;small ribosomal subunit	FALSE
GO:0003735	132/148	9.00004e-47	3.99929e-44	16.9031	1792.14	Q9CQN7;P62852;Q9DCI9;P62983;Q9CPX7;P41105;O09167;P62858;Q9D8P4;Q6ZWY3;O35680;Q99N95;P62301;P14131;P47911;Q9CQF0;P62911;Q9CQE3;Q8VE22;P35979;P62918;Q8BU88;P53026;P62717;P14206;P51410;P62082;Q9D7N6;P27659;Q9CQ06;P47955;P63276;Q921S7;P62754;P84099;Q9D0G0;Q9D1R9;Q6ZWV7;Q99N93;Q9D7S7;P62267;P62830;P19253;Q9D7N3;Q99N89;Q99N87;Q8K2Y7;P61358;Q8R2L5;P62862;P67984;P62984;P62843;P62274;Q8BJZ4;Q6ZWN5;Q9CR57;…	structural constituent of ribosome	molecular_function	GO:0005198	structural molecule activity			FALSE	GO:0003741;GO:0003742;GO:0003740;GO:0003738;GO:0003737;GO:0003739;GO:0003736
GO:1990904	347/563	1.99444e-46	8.60192e-44	3.4813	366.332	Q91VR5;Q9CQN7;Q8JZY4;Q8CJF9;Q9CPX7;P41105;Q9D8P4;P62858;Q6ZWY3;Q569Z5;Q3UFY8;Q9ER88;Q8VE22;Q9JLI8;Q91VM5;P53026;P63073;Q8BHS3;P62082;Q9JJT9;P27659;Q8BTI8;P59708;P56183;P68040;P62754;Q8K4Z5;Q9D787;Q9D0T1;Q8R081;Q9CWL8;Q9CY16;Q8JZQ9;Q3TQI7;Q6Q899;P58252;Q8BU03;Q9D1P0;Q8BK63;Q9CQA6;Q14C51;Q9CSN1;P61255;P62908;Q61656;Q6ZWV3;Q9EQI8;Q62376;P62317;Q9D1B9;Q9D338;P97499;P60867;P83882;P97452;Q8CGC6;P14148;…	ribonucleoprotein complex	cellular_component	GO:0032991	protein-containing complex	GO:0070993;GO:0016456;GO:0030677;GO:0033620;GO:0030532;GO:0071204;GO:1990572;GO:0180053;GO:0005732;GO:0044391;GO:0005697;GO:0043614;GO:0070761;GO:0005681;GO:0031332;GO:0070992;GO:0048500;GO:0062238;GO:0044207;GO:0030684	cytosolic translation preinitiation complex;X chromosome located dosage compensation complex, transcription activating;ribonuclease P complex;Mei2 nuclear dot complex;small nuclear ribonucleoprotein complex;histone pre-mRNA 3'end processing complex;TERT-RMRP complex;mitochondrial translation preinitiation complex;sno(s)RNA-containing ribonucleoprotein complex;ribosomal subunit;telomerase holoenzy…	FALSE	GO:0030529;GO:1990903
GO:0032991	1692/4087	3.75345e-44	1.57259e-41	1.73298	173.283	O70494;Q9D071;Q9D8P4;P62858;P19070;Q569Z5;Q9JI44;Q61001;P55200;Q3UFY8;Q9ER88;Q91X91;Q80TR8;Q9CY57;O54833;Q9JLI8;Q91VM5;Q8BPZ8;Q91ZW3;P05555;P56480;P68040;Q8BUK6;Q91X83;Q99KR7;Q6ZQ38;P58742;Q62448;Q3THE2;P17742;Q8K4Z5;Q8BY87;P21981;Q8BRB7;Q91VI7;Q60596;P63328;Q9CY16;Q921E6;Q5SX39;Q9Z1G4;Q8CJF7;O08795;P48787;Q8BH15;Q9WTQ8;P00405;Q91WK5;Q14C51;Q06185;Q99MR8;P03930;P15864;P61255;Q9QXK3;P62908;Q8CI32;…	protein-containing complex	cellular_component	GO:0005575	cellular_component	GO:0106002;GO:1990684;GO:0019036;GO:0036452;GO:0045251;GO:0106003;GO:0120216;GO:1990728;GO:0002193;GO:0062092;GO:1990249;GO:0005861;GO:0061702;GO:0070743;GO:1990730;GO:0034270;GO:0061957;GO:1902695;GO:0032777;GO:0033551;GO:0005862;GO:0061703;GO:0070744;GO:0000939;GO:0036454;GO:0038045;GO:0106333;GO:0015627;GO:1990351;GO:1990563;GO:0016272;GO:0031074;GO:0070745;GO:0120099;GO:0016459;GO:0030076;GO:…	mCRD-mediated mRNA stability complex;protein-lipid-RNA complex;viral transcriptional complex;ESCRT complex;electron transfer flavoprotein complex;amyloid-beta complex;matrilin complex;mitotic spindle assembly checkpoint MAD1-MAD2 complex;MAML1-RBP-Jkappa- ICN1 complex;Yae1-Lto1 complex;nucleotide-excision repair, DNA damage recognition complex;troponin complex;canonical inflammasome complex;inter…	FALSE	GO:0043234
GO:0046395	144/172	1.26282e-43	5.00485e-41	10.6885	1055.79	Q922Z0;Q9D2G2;Q3ULD5;P42125;P52825;Q8VCZ9;Q9DCW4;Q9JLZ3;P05201;Q8VCX1;Q91X91;Q9DCJ9;Q8VC12;Q9WU79;P31428;O08914;Q8QZT1;Q91WU0;Q9JHI5;O35459;P50544;Q91X83;Q8JZV9;Q91WT9;Q8BT35;P53986;Q9CR24;O35386;Q9D826;Q91VE0;Q8VCT4;P18894;Q91ZP3;Q9WUR2;Q9DC50;O09012;P54310;Q8VBT2;Q99P30;Q8K009;P05202;Q9CXF0;Q9CWS0;P35492;D3Z7P3;P58137;P32020;Q9WVL0;Q7TNG8;Q8CHT0;Q8VCH0;Q91WN4;Q71RI9;Q8BWF0;P11930;Q9DBM2;Q8R0V5;…	carboxylic acid catabolic process	biological_process	GO:0016054;GO:0019752	organic acid catabolic process;carboxylic acid metabolic process	GO:1901606;GO:0009091;GO:0009074;GO:0043649;GO:1901281;GO:0046239;GO:0019501;GO:0072329;GO:0042859;GO:0042865;GO:1901729;GO:0036100;GO:1901267;GO:0019854;GO:1900540;GO:0019262;GO:1900607;GO:1900814;GO:1900577;GO:0170040;GO:0045487;GO:0042122;GO:0170044;GO:0072352;GO:1900601;GO:0000098;GO:0009083;GO:0042862;GO:1900811;GO:1900801;GO:0097173	alpha-amino acid catabolic process;homoserine catabolic process;aromatic amino acid family catabolic process;dicarboxylic acid catabolic process;fructoselysine catabolic process;phthalate catabolic process;arsonoacetate catabolic process;monocarboxylic acid catabolic process;chrysobactin catabolic process;pyochelin catabolic process;monensin A catabolic process;leukotriene catabolic process;cepha…	FALSE
GO:0016054	144/172	1.26282e-43	5.00485e-41	10.6885	1055.79	Q922Z0;Q9D2G2;Q3ULD5;P42125;P52825;Q8VCZ9;Q9DCW4;Q9JLZ3;P05201;Q8VCX1;Q91X91;Q9DCJ9;Q8VC12;Q9WU79;P31428;O08914;Q8QZT1;Q91WU0;Q9JHI5;O35459;P50544;Q91X83;Q8JZV9;Q91WT9;Q8BT35;P53986;Q9CR24;O35386;Q9D826;Q91VE0;Q8VCT4;P18894;Q91ZP3;Q9WUR2;Q9DC50;O09012;P54310;Q8VBT2;Q99P30;Q8K009;P05202;Q9CXF0;Q9CWS0;P35492;D3Z7P3;P58137;P32020;Q9WVL0;Q7TNG8;Q8CHT0;Q8VCH0;Q91WN4;Q71RI9;Q8BWF0;P11930;Q9DBM2;Q8R0V5;…	organic acid catabolic process	biological_process	GO:0044282;GO:0006082	small molecule catabolic process;organic acid metabolic process	GO:0046395;GO:0046269;GO:0046306;GO:0046230;GO:1902777	carboxylic acid catabolic process;toluene-4-sulfonate catabolic process;alkanesulfonate catabolic process;2-aminobenzenesulfonate catabolic process;6-sulfoquinovose(1-) catabolic process	FALSE
GO:1901265	855/1812	9.47583e-43	3.65667e-40	2.03166	196.588	Q922Z0;Q91VR5;Q8R429;Q91YT0;P63085;Q99M87;Q8R3F9;Q8K0C9;P49717;P43274;Q3THG9;Q7TMC8;Q569Z5;Q80YD1;Q8C7H1;Q8BUI3;Q9WU79;Q9CY57;Q80TR8;Q04750;O54833;Q91VE2;Q64520;Q61316;Q8C5H8;O89106;Q91YL3;Q9ERD7;P58801;Q02053;P97310;Q60823;P61082;Q05D44;Q5XF90;Q91ZW3;Q9JIF0;Q3V1L4;Q80U63;Q501J6;Q8BP47;P56480;Q8VE47;Q91X83;Q9CU62;P39054;Q9JLN9;Q9QZQ8;P97328;P47857;Q8BLY2;P32921;Q922P9;P35276;P50516;Q8CHH9;P21981;…	nucleoside phosphate binding	molecular_function	GO:0005488	binding	GO:0120227;GO:0072570;GO:0000166;GO:0035639;GO:0120225	acyl-CoA binding;ADP-D-ribose binding;nucleotide binding;purine ribonucleoside triphosphate binding;coenzyme A binding	FALSE
GO:0009117	239/351	1.32337e-42	4.97589e-40	4.549	438.653	Q9CZ42;O70250;Q9CR21;Q91YT0;Q9DCS9;P15327;P52792;Q9CQZ5;Q9CQA3;Q9DCD0;P14094;P97450;Q9CZD3;Q9CQ54;Q9D020;P05201;O88622;Q9DCJ5;Q8VEE0;Q91Y97;Q91X91;E9Q4Z2;Q9WUR9;Q8VC97;Q9WTP7;P54822;Q64520;P52480;P03911;Q8C5H8;P16858;Q3V1D3;Q8R059;O89106;Q3U5Q7;Q91VD9;Q91YL3;Q9WUA3;P17751;Q9WTP6;P08030;P56389;Q9D7G0;Q9CQ43;P05064;Q01768;P97490;P62814;Q8K2I3;Q9R0K7;Q9EQF5;Q3V1L4;Q9CR61;P17183;Q8CC86;Q9EPA7;Q01853;…	nucleotide metabolic process	biological_process	GO:0006753	nucleoside phosphate metabolic process	GO:0009165;GO:0009262;GO:0006163;GO:0009259;GO:0015959;GO:0006220;GO:0072387;GO:0009187;GO:0009166;GO:0106044;GO:0046496	nucleotide biosynthetic process;deoxyribonucleotide metabolic process;purine nucleotide metabolic process;ribonucleotide metabolic process;diadenosine polyphosphate metabolic process;pyrimidine nucleotide metabolic process;flavin adenine dinucleotide metabolic process;cyclic nucleotide metabolic process;nucleotide catabolic process;guanine deglycation;nicotinamide nucleotide metabolic process	FALSE
GO:0019637	425/759	1.14812e-41	4.20901e-39	2.77581	261.67	O70250;Q9CR21;Q91YT0;Q9Z2M7;Q8K0C9;Q7TMC8;Q9CQ54;O88622;Q8C0K5;Q91X91;Q8VC97;P54822;Q64520;P03911;Q8C5H8;O89106;Q91YL3;Q9Z2D1;Q3V1L4;Q9CR61;P19096;P56480;P00848;P08249;Q9R0X4;Q3UN02;Q9CR24;P97328;O08739;P47857;Q9DC50;P50516;Q91W97;Q9DCT2;P07310;P09813;Q8CFV9;P05202;P70349;Q60597;Q9CXF0;Q64521;Q9CPP6;Q9CWJ9;Q9CRC9;Q91WN4;Q9CQ91;Q7TNC9;Q06185;Q9Z2I9;P03930;Q8BHI7;Q9JHU9;O35083;Q9CZ30;Q9QXD6;Q99J77;…	organophosphate metabolic process	biological_process	GO:0006793	phosphorus metabolic process	GO:0042822;GO:0052646;GO:0070408;GO:0061720;GO:1900867;GO:0006002;GO:0061610;GO:0006644;GO:0051156;GO:0042357;GO:0051167;GO:0043545;GO:0090407;GO:0019682;GO:2001289;GO:0006753;GO:0033051;GO:0019574;GO:0019693;GO:0019283;GO:0006003;GO:0006603;GO:0046434;GO:2001060;GO:0019255;GO:0030388;GO:0043647;GO:0052776	pyridoxal phosphate metabolic process;alditol phosphate metabolic process;carbamoyl phosphate metabolic process;6-sulfoquinovose(1-) catabolic process to glycerone phosphate and 3-sulfolactaldehyde;sarcinapterin metabolic process;fructose 6-phosphate metabolic process;glycerol to glycerone phosphate metabolic process;phospholipid metabolic process;glucose 6-phosphate metabolic process;thiamine di…	FALSE
GO:0008150	3985/11431	1.20715e-41	4.31746e-39	2.31057	217.697	O70494;Q922Z0;P63085;Q9D071;Q9D8P4;P62858;P00687;Q9CQN6;P42228;P19070;Q99LP6;Q569Z5;Q9JKB1;Q9JI44;Q61001;P55200;Q3UFY8;Q9ER88;Q8C0K5;Q91X91;Q9CY57;Q80TR8;Q8BJ56;O54833;Q9JLI8;Q91VM5;Q91YL3;Q8BWG8;Q08288;P00186;P61082;Q6ZQ93;Q9D952;Q91ZW3;O54909;Q8BPZ8;P56480;P05555;P68040;P28665;Q8BUK6;Q8VE47;Q91X83;Q99KR7;A2AHC3;Q3U5C8;Q6ZQ38;Q3UN02;P58742;Q9CR16;P39054;Q62448;E9Q368;Q3U3R4;P97384;Q3THE2;P17742;…	biological_process	biological_process			GO:0016032;GO:0032502;GO:0051703;GO:0009987;GO:0040011;GO:0043473;GO:0044419;GO:0040007;GO:0098754;GO:0032501;GO:0065007;GO:0002376;GO:0042592;GO:0044848;GO:0048511;GO:0051179;GO:0050896;GO:0022414	viral process;developmental process;biological process involved in intraspecies interaction between organisms;cellular process;locomotion;pigmentation;biological process involved in interspecies interaction between organisms;growth;detoxification;multicellular organismal process;biological regulation;immune system process;homeostatic process;biological phase;rhythmic process;localization;response…	FALSE	GO:0044699;GO:0000004;GO:0007582
GO:0000166	844/1794	1.66317e-41	5.80685e-39	2.01567	189.265	Q922Z0;Q91VR5;Q8R429;Q91YT0;P63085;Q99M87;Q8R3F9;Q8K0C9;P49717;P43274;Q3THG9;Q7TMC8;Q569Z5;Q80YD1;Q8C7H1;Q8BUI3;Q9WU79;Q9CY57;Q80TR8;Q04750;O54833;Q91VE2;Q64520;Q61316;Q8C5H8;O89106;Q91YL3;Q9ERD7;P58801;Q02053;P97310;Q60823;P61082;Q05D44;Q5XF90;Q91ZW3;Q9JIF0;Q3V1L4;Q80U63;Q501J6;Q8BP47;P56480;Q8VE47;Q91X83;Q9CU62;P39054;Q9JLN9;P97328;P47857;Q8BLY2;P32921;Q922P9;P35276;P50516;Q8CHH9;P21981;Q5F2E8;…	nucleotide binding	molecular_function	GO:1901363;GO:1901265	heterocyclic compound binding;nucleoside phosphate binding	GO:0008327;GO:0017076;GO:0010428;GO:0032553;GO:0010429;GO:0030551;GO:0050660;GO:0019103;GO:0032552	methyl-CpG binding;purine nucleotide binding;methyl-CpNpG binding;ribonucleotide binding;methyl-CpNpN binding;cyclic nucleotide binding;flavin adenine dinucleotide binding;pyrimidine nucleotide binding;deoxyribonucleotide binding	FALSE
GO:0043168	918/1988	2.16175e-41	7.37206e-39	1.95871	183.404	Q922Z0;Q91VR5;Q8R429;Q91YT0;P63085;Q99M87;Q8R3F9;Q8K0C9;P49717;P43274;Q3THG9;Q7TMC8;O70492;Q569Z5;Q80YD1;Q8C7H1;Q9WU79;Q80TR8;Q04750;Q64520;O54833;Q91VE2;Q61316;Q8C5H8;Q91YL3;Q9ERD7;Q9D8U8;P58801;Q02053;P97310;P28474;Q60823;P61082;Q05D44;Q5XF90;Q91ZW3;Q570Y9;Q3V1L4;Q80U63;Q501J6;Q8BP47;P56480;Q8VE47;Q91X83;Q9CU62;Q91WT9;P39054;Q9JLN9;Q9QZQ8;P97328;P47857;Q8BLY2;P32921;P17742;P35276;P50516;Q8R5G7;…	anion binding	molecular_function	GO:0043167	ion binding	GO:0032562;GO:0036173;GO:0120233;GO:1904492;GO:0043533;GO:0070300;GO:0043295;GO:0070401;GO:0002134;GO:0030170;GO:0032563;GO:0043325;GO:0016208;GO:0042301;GO:0070095;GO:0070402;GO:0097244;GO:0120227;GO:0002135;GO:0000822;GO:0080025;GO:0001786;GO:0032564;GO:0035276;GO:0072570;GO:0030973;GO:0071890;GO:0010181;GO:0043924;GO:0050660;GO:0070403;GO:0030552;GO:0032565;GO:0097216;GO:0140703;GO:1902248;GO:…	dAMP binding;thiosulfate binding;prenyl-FMNH2 binding;Ac-Asp-Glu binding;inositol 1,3,4,5 tetrakisphosphate binding;phosphatidic acid binding;glutathione binding;NADP+ binding;UTP binding;pyridoxal phosphate binding;dADP binding;phosphatidylinositol-3,4-bisphosphate binding;AMP binding;phosphate ion binding;fructose-6-phosphate binding;NADPH binding;flavonol binding;acyl-CoA binding;CTP binding;i…	FALSE
GO:0005759	170/229	3.3575e-38	1.11896e-35	6.05744	522.679	Q9D2G2;Q3ULD5;Q99J39;Q9CQF4;P38060;P42125;P52196;P52825;Q9DCW4;Q8R2R6;O55126;Q9JIX9;Q99LP6;Q9QZM2;Q80YD1;Q8BGA8;Q9ER88;Q9JJL8;Q8K1R3;Q9WUR9;Q9WU79;Q9WTP7;Q8R0F8;Q8C5H8;Q8VDP4;Q9CYF5;P61982;Q8BGV0;Q8QZT1;Q80XN0;Q9JHI5;Q9CPW2;P35486;P52760;Q499X9;Q99KR7;P08249;P29758;Q9R0X4;Q9CR24;Q9DC69;Q8BKZ9;Q91ZA3;Q9Z1J3;O55125;Q8VC19;Q05920;Q9QYR9;Q9JK81;Q9JK42;Q3UNX5;O35658;Q9CYK1;Q99KE1;Q8K2C6;Q9D8T7;Q91YM4;…	mitochondrial matrix	cellular_component	GO:0070013	intracellular organelle lumen			FALSE	GO:0031980
GO:0006163	205/300	5.43248e-37	1.77026e-34	4.56873	381.504	O70250;Q9CR21;Q91YT0;Q9DCS9;P15327;P52792;Q9CQZ5;Q9CQA3;Q9DCD0;P14094;P97450;P05201;Q9CQ54;O88622;Q8VEE0;Q9DCJ5;Q91Y97;Q91X91;E9Q4Z2;Q9WUR9;Q9WTP7;P52480;P54822;Q64520;P03911;Q8C5H8;P16858;Q3V1D3;Q8R059;O89106;Q9WUA3;Q91VD9;P17751;Q9WTP6;P08030;Q9D7G0;P05064;P62814;P97490;Q01768;Q8K2I3;Q9R0K7;Q3V1L4;Q9CR61;P17183;Q8CC86;Q9EPA7;Q01853;P56480;P05063;P00848;P12382;P25688;P55264;Q922D8;Q04857;P08249;…	purine nucleotide metabolic process	biological_process	GO:0072521;GO:0009117	nucleotide metabolic process;purine-containing compound metabolic process	GO:0006739;GO:0019674;GO:0015950;GO:0052652;GO:0009151;GO:0006164;GO:0006195;GO:0009150	NADP+ metabolic process;NAD+ metabolic process;purine nucleotide interconversion;cyclic purine nucleotide metabolic process;purine deoxyribonucleotide metabolic process;purine nucleotide biosynthetic process;purine nucleotide catabolic process;purine ribonucleotide metabolic process	FALSE
GO:0044283	224/346	9.4658e-35	3.01753e-32	3.89706	305.307	O70250;Q9CR21;Q8CHP8;P58710;Q99J39;Q9CQ65;Q9CRA4;P39654;P38060;P15105;Q00623;Q8BWM0;Q8VCN5;Q9JHE3;Q9DCD0;P05201;O88455;Q8R5I6;Q91Y97;Q8VCX1;P50431;E9Q4Z2;Q4LDG0;Q8VC97;Q3U1V6;P16858;P17751;P08030;Q91UZ5;O35074;O54909;Q64105;P17183;P19096;Q91X34;Q9CPW2;Q922D8;P05063;P55264;Q91ZJ5;P08249;P29758;Q8K2C9;Q91WT9;Q71KT5;P14152;P00493;P13011;Q05920;Q9DB60;Q8K1Z0;Q64435;Q8VBT2;Q3UNX5;P50285;Q9QXX4;Q8CFV9;…	small molecule biosynthetic process	biological_process	GO:0044281;GO:0009058	small molecule metabolic process;biosynthetic process	GO:0016053;GO:0034404;GO:0046364;GO:0046951;GO:0009110;GO:0002149;GO:0034418;GO:0046165;GO:0042181;GO:0046293	organic acid biosynthetic process;nucleobase-containing small molecule biosynthetic process;monosaccharide biosynthetic process;ketone body biosynthetic process;vitamin biosynthetic process;hypochlorous acid biosynthetic process;urate biosynthetic process;alcohol biosynthetic process;ketone biosynthetic process;formaldehyde biosynthetic process	FALSE
GO:1901605	121/149	3.20481e-34	9.999e-32	8.93766	689.301	Q922Z0;Q9D2G2;Q3ULD5;Q9CQ65;P15105;Q8VCZ9;Q9JHW2;Q8VCN5;Q9JLZ3;P05201;Q91X91;Q8VC12;Q9WU79;P31428;P97807;O09172;Q8R164;Q8QZT1;Q64105;Q91X34;Q9JHI5;Q922D8;Q91X83;Q9Z2D6;O08691;P29758;Q91WT9;Q9QXF8;Q9D826;P18894;Q8VBT2;A2AS89;P05202;Q9CXF0;P46664;Q9CWS0;Q61024;P35492;Q9Z2G9;D3Z7P3;Q711T7;Q9WVL0;Q61176;Q8CHT0;Q91WN4;Q71RI9;Q8R3P0;Q8BWF0;Q9DCC4;Q8R4H7;Q8R0V5;O35423;P42859;Q91WK5;Q99MR8;Q99K67;P16460;…	alpha-amino acid metabolic process	biological_process	GO:0019752;GO:0006520	amino acid metabolic process;carboxylic acid metabolic process	GO:0050667;GO:1901606;GO:0046416;GO:0006573;GO:0016259;GO:0018871;GO:1901607;GO:0006525;GO:0006553;GO:0006591;GO:0006534;GO:0006555;GO:0006549;GO:0070189;GO:0000052;GO:0006544;GO:1901052;GO:0170033;GO:0006587;GO:0019356;GO:0006522;GO:0006531	homocysteine metabolic process;alpha-amino acid catabolic process;D-amino acid metabolic process;valine metabolic process;selenocysteine metabolic process;1-aminocyclopropane-1-carboxylate metabolic process;alpha-amino acid biosynthetic process;arginine metabolic process;lysine metabolic process;ornithine metabolic process;cysteine metabolic process;methionine metabolic process;isoleucine metabol…	FALSE
GO:0002181	77/80	9.67072e-34	2.95441e-31	46.069	3502.11	P62852;P62983;P41105;O09167;P62858;P62301;P14131;P47911;P62911;P35979;P62918;P53026;P62717;P14206;P51410;P62082;P27659;P47955;P63276;P62754;P84099;Q9D1R9;Q6ZWV7;P26638;P62267;P62830;P19253;P61358;P62862;P62984;P62843;P62274;Q6ZWN5;Q9CR57;P62751;P62264;A2AGT5;Q8BP67;P47915;P62270;P25444;P62702;P14115;Q9D823;Q9JJI8;P61255;P62908;P14869;Q9CZX8;P99027;P62889;P47964;P60867;P35980;P83882;P62849;O55142;…	cytoplasmic translation	biological_process	GO:0006412	translation			FALSE
GO:0009259	177/255	2.00374e-33	5.99651e-31	4.7775	359.699	O70250;Q9CR21;Q91YT0;Q9DCS9;P15327;P52792;Q9CQZ5;Q9CQA3;P14094;P97450;Q9D020;Q9CQ54;O88622;Q9DCJ5;Q91Y97;Q9WUR9;Q8VC97;P52480;P54822;Q9WTP7;P03911;P16858;Q3V1D3;Q8R059;Q9WUA3;Q91VD9;Q91YL3;P17751;Q9WTP6;P08030;P56389;P05064;P62814;P97490;Q01768;Q9R0K7;Q9EQF5;Q3V1L4;Q9CR61;P17183;Q9EPA7;Q01853;P56480;P05063;P00848;P12382;P25688;P55264;Q922D8;Q04857;Q9CZB0;Q9DB20;Q9DCL9;Q9ERS2;P00493;P97328;Q9DC69;…	ribonucleotide metabolic process	biological_process	GO:0019693;GO:0009117	nucleotide metabolic process;ribose phosphate metabolic process	GO:0046444;GO:0009261;GO:0009150;GO:0009260;GO:0009218	FMN metabolic process;ribonucleotide catabolic process;purine ribonucleotide metabolic process;ribonucleotide biosynthetic process;pyrimidine ribonucleotide metabolic process	FALSE	GO:0009121
GO:0019693	178/257	2.04804e-33	6.0065e-31	4.74459	357.118	O70250;Q9CR21;Q91YT0;Q9DCS9;P15327;P52792;Q9CQZ5;Q9CQA3;P14094;P97450;Q9D020;Q9CQ54;O88622;Q9DCJ5;Q91Y97;Q9WUR9;Q8VC97;P52480;P54822;Q9WTP7;P03911;P16858;Q3V1D3;Q8R059;Q9WUA3;Q91VD9;Q91YL3;P17751;Q9WTP6;P08030;P56389;Q9D7G0;P05064;P62814;P97490;Q01768;Q9R0K7;Q9EQF5;Q3V1L4;Q9CR61;P17183;Q9EPA7;Q01853;P56480;P05063;P00848;P12382;P25688;P55264;Q922D8;Q04857;Q9CZB0;Q9DB20;Q9DCL9;Q9ERS2;P00493;P97328;…	ribose phosphate metabolic process	biological_process	GO:0006796;GO:1901135;GO:0019637	carbohydrate derivative metabolic process;phosphate-containing compound metabolic process;organophosphate metabolic process	GO:0046391;GO:0046390;GO:1901279;GO:0009259	5-phosphoribose 1-diphosphate metabolic process;ribose phosphate biosynthetic process;D-ribose 5-phosphate catabolic process;ribonucleotide metabolic process	FALSE
GO:1901293	169/242	1.79026e-32	5.14752e-30	4.86587	355.697	Q9CR21;Q91YT0;Q9Z2M7;Q99J39;Q9DCS9;Q8K0C9;Q8BTZ7;Q7TMC8;Q9CQZ5;Q9CQA3;P97450;Q9CZD3;Q9CQ54;Q9DCJ5;Q8C0K5;Q91X91;E9Q4Z2;Q9WUR9;Q9WTP7;P54822;Q64520;P03911;Q8C5H8;Q3V1D3;Q3U5Q7;Q91VD9;Q8VDG5;Q91YL3;Q9WTP6;P08030;P56389;Q9CQ43;Q9D7G0;Q01768;P97490;Q8QZT1;Q9CR61;Q8CC86;Q9EPA7;P56480;P07742;Q922D8;P00848;P35486;P55264;Q9DB20;Q91ZJ5;Q9CZB0;Q9DCL9;Q9ERS2;P00493;Q9DC69;Q8BKZ9;Q9CQQ7;O08739;Q9DCT2;Q9QXG4;…	nucleoside phosphate biosynthetic process	biological_process	GO:0090407;GO:0034654;GO:0006753	organophosphate biosynthetic process;nucleoside phosphate metabolic process;nucleobase-containing compound biosynthetic process	GO:0009124;GO:0009165;GO:0009133;GO:0015937;GO:0009142;GO:0033866;GO:0071616;GO:0009226;GO:0019347	nucleoside monophosphate biosynthetic process;nucleotide biosynthetic process;nucleoside diphosphate biosynthetic process;coenzyme A biosynthetic process;nucleoside triphosphate biosynthetic process;nucleoside bisphosphate biosynthetic process;acyl-CoA biosynthetic process;nucleotide-sugar biosynthetic process;GDP-alpha-D-mannosylchitobiosyldiphosphodolichol biosynthetic process	FALSE
GO:0006631	179/262	2.12705e-32	5.99827e-30	4.54162	331.212	Q9CR21;Q99J39;P39654;P42125;P52825;Q8BWM0;Q9DCW4;Q6XVG2;Q3UUI3;Q9D2R0;Q8BGA8;Q8R5I6;E9Q4Z2;Q4LDG0;Q91YR9;Q9D7J9;P11352;O35728;O08914;P56501;P56654;P97823;Q9NYQ2;P00186;P28474;Q9DBK0;O35074;Q8QZT1;Q91WU0;O55137;P19096;Q8K0L3;Q91X34;O35459;P50544;Q8JZV9;Q8K2C9;Q9R0X4;Q8BT35;Q9CR24;Q91VA0;O35386;P13011;Q91VE0;Q9DB60;Q8VCT4;Q91ZP3;Q9WUR2;Q9DBX6;Q9DC50;Q9QYR9;O09012;P54310;Q3UNX5;Q99P30;P11404;Q9QY30;…	fatty acid metabolic process	biological_process	GO:0032787;GO:0006629	lipid metabolic process;monocarboxylic acid metabolic process	GO:0001676;GO:1902925;GO:0009062;GO:0000038;GO:0009106;GO:0033559;GO:0019395;GO:0051791;GO:1903964;GO:2001132;GO:0006633;GO:0019372;GO:0097089;GO:0046459	long-chain fatty acid metabolic process;poly(hydroxyalkanoate) biosynthetic process from fatty acid;fatty acid catabolic process;very long-chain fatty acid metabolic process;lipoate metabolic process;unsaturated fatty acid metabolic process;fatty acid oxidation;medium-chain fatty acid metabolic process;monounsaturated fatty acid metabolic process;methane biosynthetic process from 3-(methylthio)pr…	FALSE
GO:0006796	497/990	5.43843e-32	1.5047e-29	2.19935	158.329	O70250;Q9CR21;Q9Z2M7;Q91YT0;P63085;Q8K0C9;Q7TMC8;P24822;Q9CQ54;O88622;Q8C0K5;Q91X91;Q8VC97;P54822;Q64520;P03911;Q8C5H8;O89106;Q91YL3;Q9Z2D1;Q3V1L4;Q9CR61;P19096;P56480;P00848;P08249;Q9R0X4;Q3UN02;Q9CR24;P97328;O08739;P47857;Q9DC50;P50516;Q91W97;Q9DCT2;P07310;P09813;P63328;Q8CFV9;Q9QVP9;P05202;P70349;Q60597;Q9CXF0;Q64521;P63101;Q9CPP6;Q9CWJ9;Q9CRC9;Q91WN4;Q8BK63;Q9CQ91;Q8BRK8;Q7TNC9;P06800;P11798;…	phosphate-containing compound metabolic process	biological_process	GO:0006793	phosphorus metabolic process	GO:0042822;GO:0052646;GO:0070408;GO:0061720;GO:0033499;GO:1900867;GO:0046385;GO:0016310;GO:0006002;GO:0061610;GO:0019664;GO:0006644;GO:0046386;GO:0051156;GO:0016311;GO:0042357;GO:0051167;GO:0043545;GO:2001116;GO:0019682;GO:0042396;GO:2001289;GO:0006753;GO:1901284;GO:1901854;GO:0042397;GO:2001059;GO:1901369;GO:0019574;GO:0019693;GO:0019283;GO:0006003;GO:0140380;GO:0006603;GO:2001060;GO:0019255;GO:…	pyridoxal phosphate metabolic process;alditol phosphate metabolic process;carbamoyl phosphate metabolic process;6-sulfoquinovose(1-) catabolic process to glycerone phosphate and 3-sulfolactaldehyde;galactose catabolic process via UDP-galactose, Leloir pathway;sarcinapterin metabolic process;deoxyribose phosphate biosynthetic process;phosphorylation;fructose 6-phosphate metabolic process;glycerol …	FALSE
GO:0017076	760/1661	6.3045e-32	1.71202e-29	1.88003	135.064	Q91VR5;Q8R429;Q91YT0;P63085;Q99M87;Q8R3F9;Q8K0C9;P49717;P43274;Q3THG9;Q7TMC8;Q569Z5;Q80YD1;Q8C7H1;Q80TR8;Q04750;Q64520;O54833;Q91VE2;Q61316;Q8C5H8;Q91YL3;Q9ERD7;P58801;Q02053;P97310;Q60823;P61082;Q05D44;Q5XF90;Q91ZW3;Q3V1L4;Q80U63;Q501J6;Q8BP47;P56480;Q8VE47;Q91X83;Q9CU62;P39054;Q9JLN9;P97328;P47857;Q8BLY2;P32921;Q922P9;P35276;P50516;Q8CHH9;P21981;Q5F2E8;Q91W97;Q9QZW0;Q3UE37;P07310;Q6PHN9;P18872;…	purine nucleotide binding	molecular_function	GO:0000166	nucleotide binding	GO:0030554;GO:0032554;GO:0019001;GO:0032555	adenyl nucleotide binding;purine deoxyribonucleotide binding;guanyl nucleotide binding;purine ribonucleotide binding	FALSE
GO:0006793	498/993	6.45413e-32	1.72079e-29	2.19492	157.635	O70250;Q9CR21;Q9Z2M7;Q91YT0;P63085;Q8K0C9;Q7TMC8;P24822;Q9CQ54;O88622;Q8C0K5;Q91X91;Q8VC97;P54822;Q64520;P03911;Q8C5H8;O89106;Q91YL3;Q9Z2D1;Q3V1L4;Q9CR61;P19096;P56480;P00848;P08249;Q9R0X4;Q3UN02;Q9CR24;P97328;O08739;P47857;Q9DC50;P50516;Q91W97;Q9DCT2;P07310;P09813;P63328;Q8CFV9;Q9QVP9;P05202;P70349;Q60597;Q9CXF0;Q64521;P63101;Q9CPP6;Q9CWJ9;Q9CRC9;Q91WN4;Q8BK63;Q9CQ91;Q8BRK8;Q7TNC9;P06800;P11798;…	phosphorus metabolic process	biological_process	GO:0008152	metabolic process	GO:0006796;GO:0019635;GO:0019637;GO:1902756;GO:0018920;GO:0006794;GO:0071344;GO:0019298;GO:0006797;GO:0019634;GO:0019636;GO:1900869	phosphate-containing compound metabolic process;2-aminoethylphosphonate catabolic process;organophosphate metabolic process;sulfurated eukaryotic molybdenum cofactor(2-) biosynthetic process;glyphosate metabolic process;phosphorus utilization;diphosphate metabolic process;coenzyme B biosynthetic process;polyphosphate metabolic process;organic phosphonate metabolic process;phosphonoacetate metabol…	FALSE
GO:0005488	3071/8453	3.69226e-31	9.66845e-29	1.5844	111.025	O70494;Q922Z0;P63085;Q9D071;Q9D8P4;P00687;P42228;P19070;Q99LP6;Q569Z5;Q9JI44;Q61001;P55200;Q3UFY8;Q91X91;Q9CY57;Q80TR8;O54833;Q9JLI8;Q91VM5;Q91YL3;Q8BWG8;Q08288;P00186;P61082;Q91ZW3;O54909;Q8BPZ8;P56480;P05555;P68040;Q8VE47;Q8BUK6;Q91X83;A2AHC3;Q3U5C8;Q6ZQ38;Q9CR16;P39054;Q62448;E9Q368;P97384;Q3THE2;P17742;Q8K4Z5;Q3UQ28;Q9DBX6;Q99K51;P35276;Q8BY87;Q00262;P21981;Q99MD9;Q8K4T5;Q8BRB7;Q3UE37;Q60596;…	binding	molecular_function	GO:0003674	molecular_function	GO:0030246;GO:0033218;GO:0005549;GO:0003682;GO:0043515;GO:1905594;GO:0005527;GO:0042277;GO:0046906;GO:0035274;GO:0031409;GO:0097243;GO:0034617;GO:0035275;GO:1901265;GO:0016597;GO:1901338;GO:0008289;GO:0050809;GO:0050840;GO:0003676;GO:0051192;GO:0046812;GO:1904483;GO:0043176;GO:1901681;GO:1902314;GO:0043546;GO:0015643;GO:0072341;GO:0042562;GO:1990300;GO:0097367;GO:0097160;GO:0019215;GO:0005515;GO:…	carbohydrate binding;amide binding;odorant binding;chromatin binding;kinetochore binding;resveratrol binding;macrolide binding;peptide binding;tetrapyrrole binding;diphenyl phthalate binding;pigment binding;flavonoid binding;tetrahydrobiopterin binding;dibutyl phthalate binding;nucleoside phosphate binding;amino acid binding;catecholamine binding;lipid binding;diazepam binding;extracellular matri…	FALSE
GO:0006091	179/269	3.61413e-30	9.29783e-28	4.18696	283.846	O70250;P00416;Q9CR21;Q91YT0;Q9D0F9;Q9DCS9;P17665;P15327;P38060;P52792;Q7TSV4;Q9DCW4;Q9CQZ5;Q9DCD0;Q9CQA3;Q9CQ54;Q8VEE0;Q9DCJ5;Q91Y97;E9Q4Z2;Q4LDG0;P52480;P54822;Q9D0M3;P03911;P16858;Q8R059;Q9WUA3;Q91VD9;P17751;P00186;Q9D7G0;P05064;Q60823;Q8QZT1;Q9CR61;P17183;Q80U63;Q9CPW2;P05063;P12382;Q9CQ60;Q91ZJ5;Q04857;P08249;Q9CZB0;Q9CPQ1;Q9ERS2;Q8BT35;Q9QXF8;O88844;Q9JLN9;P97328;Q9DC69;Q9JJN4;P47857;A2BIM8;…	generation of precursor metabolites and energy	biological_process	GO:0008152	metabolic process	GO:0009765;GO:0061722;GO:0006740;GO:0015980;GO:0019431;GO:0019684;GO:0015975;GO:0006096;GO:0022900;GO:0061719;GO:1902224;GO:0009052	photosynthesis, light harvesting;sulphoglycolysis;NADPH regeneration;energy derivation by oxidation of organic compounds;acetyl-CoA biosynthetic process from ethanol;photosynthesis, light reaction;energy derivation by oxidation of reduced inorganic compounds;glycolytic process;electron transport chain;glucose catabolic process to pyruvate utilizing ADP;ketone body metabolic process;pentose-phosph…	FALSE
GO:1902494	603/1275	1.20121e-29	3.03699e-27	1.97053	131.221	Q91VR5;Q9CR21;Q91YT0;Q8JZY4;Q8CJF9;Q5DU02;Q2VPQ9;P83940;P0C8B4;Q78IK2;Q9JI44;Q9CQ54;Q80YD1;Q3UFY8;P55200;Q9Z1G3;Q9QZM2;Q91X91;P51863;Q80TR8;O54833;P03911;P46935;O09172;Q91VM5;Q60996;Q8R0L9;Q9R1P1;Q8CHK4;Q8BHS3;Q91ZW3;Q9JIF0;Q9CR61;Q8BTI8;P56480;P00848;Q91X83;Q9R1P4;Q6ZQ38;P62880;Q9JLN9;P47857;Q8K4Z5;Q8BY87;P50516;Q8BRB7;Q8BZ21;Q9DCT2;P63328;P18872;Q02248;P70349;Q60597;Q921E6;Q3UP75;Q9ER69;Q9CPP6;…	catalytic complex	cellular_component	GO:0032991	protein-containing complex	GO:0106232;GO:0009316;GO:0044675;GO:0043033;GO:0009317;GO:0005950;GO:0044676;GO:0009318;GO:0010598;GO:1905368;GO:0005951;GO:0032299;GO:0044677;GO:1990204;GO:0008247;GO:0008074;GO:0033202;GO:0009320;GO:0009366;GO:0031421;GO:1904974;GO:0005954;GO:0044681;GO:0097342;GO:1904176;GO:0030956;GO:0045259;GO:0110142;GO:0009368;GO:0010316;GO:0071088;GO:1903293;GO:0010317;GO:0070559;GO:0000015;GO:0071089;GO:…	hydroxyisourate hydrolase complex;3-isopropylmalate dehydratase complex;formyl-methanofuran dehydrogenase (tungsten enzyme) complex;isoamylase complex;acetyl-CoA carboxylase complex;anthranilate synthase complex;formyl-methanofuran dehydrogenase (molybdenum enzyme) complex;exodeoxyribonuclease VII complex;NAD(P)H dehydrogenase complex (plastoquinone);peptidase complex;carbamoyl-phosphate synthase…	FALSE
GO:0043228	1111/2635	1.95131e-29	4.76901e-27	1.66134	109.825	O70494;Q91VR5;Q8C1Z7;Q9Z2M7;P63085;Q99M87;P14211;Q8JZY4;P56959;Q8CJF9;Q8R3F9;P23927;Q9JIF9;Q9D071;P41105;Q8K0L9;P62858;Q7JJ13;Q6ZWY3;Q2VPQ9;P0C8B4;Q8CGW4;Q8R3C6;Q569Z5;Q9QZM2;Q80YD1;Q3UFY8;Q5SU73;Q8BUI3;Q8BJ56;Q9CY57;Q04750;Q4LDD4;O70468;Q9D7S7;P97807;Q9JLI8;P51881;P53026;Q7TQF7;Q9ERD7;Q3TLH4;P19001;Q8R0L9;Q08288;Q6IRU7;P63073;Q8CHK4;P58801;Q3TEA8;Q3TSG4;Q8BK67;Q9D952;Q69Z38;Q8BPZ8;Q91ZW3;P62082;…	membraneless organelle	cellular_component	GO:0043226	organelle	GO:0009288;GO:0043232;GO:0043264;GO:0097589	bacterial-type flagellum;intracellular membraneless organelle;extracellular membraneless organelle;archaeal-type flagellum	FALSE
GO:0043232	1111/2635	1.95131e-29	4.76901e-27	1.66134	109.825	O70494;Q91VR5;Q8C1Z7;Q9Z2M7;P63085;Q99M87;P14211;Q8JZY4;P56959;Q8CJF9;Q8R3F9;P23927;Q9JIF9;Q9D071;P41105;Q8K0L9;P62858;Q7JJ13;Q6ZWY3;Q2VPQ9;P0C8B4;Q8CGW4;Q8R3C6;Q569Z5;Q9QZM2;Q80YD1;Q3UFY8;Q5SU73;Q8BUI3;Q8BJ56;Q9CY57;Q04750;Q4LDD4;O70468;Q9D7S7;P97807;Q9JLI8;P51881;P53026;Q7TQF7;Q9ERD7;Q3TLH4;P19001;Q8R0L9;Q08288;Q6IRU7;P63073;Q8CHK4;P58801;Q3TEA8;Q3TSG4;Q8BK67;Q9D952;Q69Z38;Q8BPZ8;Q91ZW3;P62082;…	intracellular membraneless organelle	cellular_component	GO:0043229;GO:0043228	membraneless organelle;intracellular organelle	GO:0098681;GO:0140095;GO:1990934;GO:0034515;GO:0043590;GO:0098682;GO:0140737;GO:0005814;GO:0097597;GO:0042151;GO:0005730;GO:0042645;GO:0120293;GO:0010369;GO:0042646;GO:1990732;GO:0005694;GO:0031411;GO:0099091;GO:0098536;GO:0005818;GO:0032019;GO:0097727;GO:1990973;GO:0140453;GO:0031469;GO:0005819;GO:0062159;GO:0005840;GO:0043292;GO:0098593;GO:0009579;GO:0045170;GO:0000776;GO:0046858;GO:0005856;GO:…	synaptic ribbon;cytoplasmic lattice;nucleolus-like body;proteasome storage granule;bacterial nucleoid;arciform density;encapsulin nanocompartment;centriole;ventral disc;nematocyst;nucleolus;mitochondrial nucleoid;dynein axonemal particle;chromocenter;plastid nucleoid;pyrenoid;chromosome;gas vesicle;postsynaptic specialization, intracellular component;deuterosome;aster;mitochondrial cloud;blepharo…	FALSE
GO:0031974	281/495	6.73358e-29	1.56732e-26	2.80022	181.645	Q922Z0;Q8CD10;Q9D2G2;Q3ULD5;P14211;Q99J39;Q9CQF4;P38060;P42125;P20029;P56394;Q01279;P52825;Q9JIX9;P52196;Q8R2R6;O55126;Q8R180;Q99LP6;Q9DCW4;Q05793;Q3UUI3;Q9QZM2;Q80YD1;Q8BGA8;P27773;Q9DCJ5;Q9ER88;Q9JJL8;Q8K1R3;Q9WUR9;Q9WU79;D3Z6P0;Q9WTP7;Q9Z0X1;O54998;Q8R0F8;Q8C5H8;Q922R8;Q8VDP4;P16858;Q91YP2;Q9CYF5;Q64176;Q8C0I1;P61982;Q8BGV0;Q91VD9;Q9NYQ2;Q9WTP6;Q8QZT1;O54909;Q6P5E4;P19324;Q9CR61;Q80XN0;Q91YW3;…	membrane-enclosed lumen	cellular_component	GO:0110165	cellular anatomical structure	GO:0140222;GO:0020004;GO:0043233	pathogen-containing vacuole lumen;symbiont-containing vacuolar space;organelle lumen	FALSE
GO:0043233	281/495	6.73358e-29	1.56732e-26	2.80022	181.645	Q922Z0;Q8CD10;Q9D2G2;Q3ULD5;P14211;Q99J39;Q9CQF4;P38060;P42125;P20029;P56394;Q01279;P52825;Q9JIX9;P52196;Q8R2R6;O55126;Q8R180;Q99LP6;Q9DCW4;Q05793;Q3UUI3;Q9QZM2;Q80YD1;Q8BGA8;P27773;Q9DCJ5;Q9ER88;Q9JJL8;Q8K1R3;Q9WUR9;Q9WU79;D3Z6P0;Q9WTP7;Q9Z0X1;O54998;Q8R0F8;Q8C5H8;Q922R8;Q8VDP4;P16858;Q91YP2;Q9CYF5;Q64176;Q8C0I1;P61982;Q8BGV0;Q91VD9;Q9NYQ2;Q9WTP6;Q8QZT1;O54909;Q6P5E4;P19324;Q9CR61;Q80XN0;Q91YW3;…	organelle lumen	cellular_component	GO:0031974	membrane-enclosed lumen	GO:0120203;GO:0034591;GO:0031983;GO:0070013	rod photoreceptor disc lumen;rhoptry lumen;vesicle lumen;intracellular organelle lumen	FALSE
GO:0070013	281/495	6.73358e-29	1.56732e-26	2.80022	181.645	Q922Z0;Q8CD10;Q9D2G2;Q3ULD5;P14211;Q99J39;Q9CQF4;P38060;P42125;P20029;P56394;Q01279;P52825;Q9JIX9;P52196;Q8R2R6;O55126;Q8R180;Q99LP6;Q9DCW4;Q05793;Q3UUI3;Q9QZM2;Q80YD1;Q8BGA8;P27773;Q9DCJ5;Q9ER88;Q9JJL8;Q8K1R3;Q9WUR9;Q9WU79;D3Z6P0;Q9WTP7;Q9Z0X1;O54998;Q8R0F8;Q8C5H8;Q922R8;Q8VDP4;P16858;Q91YP2;Q9CYF5;Q64176;Q8C0I1;P61982;Q8BGV0;Q91VD9;Q9NYQ2;Q9WTP6;Q8QZT1;O54909;Q6P5E4;P19324;Q9CR61;Q80XN0;Q91YW3;…	intracellular organelle lumen	cellular_component	GO:0043233	organelle lumen	GO:0005788;GO:0110145;GO:0044842;GO:0034492;GO:0031907;GO:0060205;GO:0034494;GO:0031096;GO:0005775;GO:0097489;GO:0031981;GO:1904813;GO:0071682;GO:0033985;GO:0031970;GO:0005796;GO:0005759;GO:1904724;GO:0031904	endoplasmic reticulum lumen;magnetosome lumen;gut granule lumen;hydrogenosome lumen;microbody lumen;cytoplasmic vesicle lumen;microneme lumen;platelet dense tubular network lumen;vacuolar lumen;multivesicular body, internal vesicle lumen;nuclear lumen;ficolin-1-rich granule lumen;endocytic vesicle lumen;acidocalcisome lumen;organelle envelope lumen;Golgi lumen;mitochondrial matrix;tertiary granul…	FALSE
GO:0016874	115/149	7.99937e-29	1.83286e-26	7.00379	453.114	Q3ULD5;P15105;Q3THG9;P97450;Q9CZD3;Q9D2R0;Q8BGA8;Q9JJL8;E9Q4Z2;Q4LDG0;Q8BMJ2;O09172;Q8BGV0;Q8VDG5;Q02053;Q99KK9;Q8CC86;Q8K0L3;Q8VBW6;Q8BP47;P56480;Q922D8;P00848;Q8VE47;Q9DB20;Q499X9;Q9DCL9;P37913;Q9Z2I8;Q91ZA3;Q9CQQ7;P26638;P32921;Q05920;Q8BLY2;Q61035;Q91VE0;Q9QXG4;Q3UNX5;Q9CYK1;Q9D110;Q14DH7;Q9D0I9;Q8BML9;P46664;Q61024;Q8BU30;Q711T7;P41216;Q8CFI5;Q9Z1F9;Q8C7R4;Q64737;Q505F5;Q06185;Q99MR8;Q9Z2I9;…	ligase activity	molecular_function	GO:0003824	catalytic activity	GO:0016885;GO:0016886;GO:0016875;GO:0046933;GO:0051002;GO:0016879;GO:0016877;GO:0046932	ligase activity, forming carbon-carbon bonds;ligase activity, forming phosphoric ester bonds;ligase activity, forming carbon-oxygen bonds;proton-transporting ATP synthase activity, rotational mechanism;ligase activity, forming nitrogen-metal bonds;ligase activity, forming carbon-nitrogen bonds;ligase activity, forming carbon-sulfur bonds;sodium-transporting ATP synthase activity, rotational mecha…	FALSE
GO:0090407	251/428	8.13953e-29	1.83628e-26	3.01383	194.929	Q9CR21;Q91YT0;Q9Z2M7;Q99J39;Q9DCS9;P39654;Q8K0C9;Q00623;Q7TMC8;Q8BTZ7;Q80V26;Q9CQZ5;Q9CQA3;P97450;Q9CZD3;Q9CQ54;Q9DCJ5;Q8C0K5;Q91XU3;Q91X91;E9Q4Z2;Q9WUR9;Q9WTP7;P54822;Q64520;Q04447;P03911;Q8C5H8;P16858;Q3V1D3;Q3U5Q7;Q91VD9;Q91YL3;Q8VDG5;P17751;P30275;P08030;P56389;Q9D7G0;Q9D1E8;Q6P8J7;Q9WTP6;Q01768;Q91UZ5;P97490;Q8QZT1;Q9CQ43;Q9CR61;Q8CC86;Q9EPA7;P56480;P07742;Q922D8;P00848;Q8BXQ2;P35486;Q9DB20;…	organophosphate biosynthetic process	biological_process	GO:0009058;GO:0019637	biosynthetic process;organophosphate metabolic process	GO:0046167;GO:1901159;GO:1901293;GO:2001061;GO:0009229;GO:0008654;GO:0046166;GO:0046390;GO:0032324;GO:2001121;GO:0046385;GO:0070409;GO:0032958;GO:1901369;GO:2001116;GO:0042823;GO:0140380;GO:0042396	glycerol-3-phosphate biosynthetic process;D-xylulose 5-phosphate biosynthetic process;nucleoside phosphate biosynthetic process;D-glycero-D-manno-heptose 7-phosphate biosynthetic process;thiamine diphosphate biosynthetic process;phospholipid biosynthetic process;glyceraldehyde-3-phosphate biosynthetic process;ribose phosphate biosynthetic process;molybdopterin cofactor biosynthetic process;coenzy…	FALSE
GO:0009150	160/235	8.33129e-29	1.85106e-26	4.47466	289.309	O70250;Q9CR21;Q91YT0;Q9DCS9;P15327;P52792;Q9CQZ5;Q9CQA3;P14094;P97450;Q9CQ54;O88622;Q9DCJ5;Q91Y97;Q9WUR9;Q9WTP7;P52480;P54822;P03911;P16858;Q3V1D3;Q8R059;Q9WUA3;Q91VD9;P17751;Q9WTP6;P08030;P05064;P62814;P97490;Q01768;Q9R0K7;Q3V1L4;Q9CR61;P17183;Q9EPA7;Q01853;P56480;P05063;P00848;P12382;P25688;P55264;Q922D8;Q04857;Q9CZB0;Q9DB20;Q9DCL9;Q9ERS2;P00493;P97328;Q9DC69;Q9CQQ7;O08739;P47857;P50516;Q8C0D5;…	purine ribonucleotide metabolic process	biological_process	GO:0009259;GO:0006163	purine nucleotide metabolic process;ribonucleotide metabolic process	GO:0015969;GO:0046039;GO:0046041;GO:0046068;GO:0009152;GO:0050427;GO:0046034;GO:0046033;GO:0009154;GO:0046058;GO:0097292;GO:0046040;GO:0015972;GO:0046710;GO:0046031;GO:0046707;GO:0015951;GO:0046037	guanosine tetraphosphate metabolic process;GTP metabolic process;ITP metabolic process;cGMP metabolic process;purine ribonucleotide biosynthetic process;3'-phosphoadenosine 5'-phosphosulfate metabolic process;ATP metabolic process;AMP metabolic process;purine ribonucleotide catabolic process;cAMP metabolic process;XMP metabolic process;IMP metabolic process;guanosine pentaphosphate metabolic proc…	FALSE
GO:0009205	128/173	8.59093e-29	1.88026e-26	5.91927	382.529	O70250;Q9CR21;Q91YT0;Q9DCS9;P15327;P52792;Q9CQZ5;Q9CQA3;P14094;P97450;Q9CQ54;O88622;Q9DCJ5;Q91Y97;Q9WUR9;Q9WTP7;P52480;P03911;P16858;Q8R059;Q9WUA3;Q91VD9;P17751;Q9WTP6;P05064;P62814;Q01768;Q9CR61;P17183;Q9EPA7;Q01853;P56480;P05063;P00848;P12382;Q9DB20;Q04857;Q9CZB0;Q9ERS2;P97328;Q9DC69;Q9CQQ7;O08739;P47857;P50516;Q8C0D5;Q91W97;Q9DCT2;P53657;Q3UIU2;Q8R527;Q9QXX4;Q60597;Q9CQZ6;Q9DC70;Q9CPP6;Q9Z1P6;…	purine ribonucleoside triphosphate metabolic process	biological_process	GO:0009144	purine nucleoside triphosphate metabolic process	GO:0046041;GO:0046039;GO:0009206;GO:0046034;GO:0009207	ITP metabolic process;GTP metabolic process;purine ribonucleoside triphosphate biosynthetic process;ATP metabolic process;purine ribonucleoside triphosphate catabolic process	FALSE
GO:0009144	131/179	1.20093e-28	2.58977e-26	5.68492	365.48	O70250;Q9CR21;Q91YT0;Q9DCS9;P15327;P52792;Q9CQZ5;Q9CQA3;P14094;P97450;Q9CQ54;O88622;Q9DCJ5;Q91Y97;Q9WUR9;Q9WTP7;P52480;P03911;P16858;Q8R059;Q9WUA3;Q91VD9;P17751;Q9WTP6;P05064;P62814;Q01768;Q9CR61;P17183;Q9EPA7;Q01853;P56480;P05063;P00848;P12382;P55264;Q9DB20;Q04857;Q9CZB0;Q9ERS2;P97328;Q9DC69;Q9CQQ7;O08739;P47857;P50516;Q8C0D5;Q91W97;Q9DCT2;P53657;Q3UIU2;Q8R527;Q9QXX4;Q60597;Q9CQZ6;Q9DC70;Q9CPP6;…	purine nucleoside triphosphate metabolic process	biological_process	GO:0009141	nucleoside triphosphate metabolic process	GO:0009146;GO:0009215;GO:0009205;GO:0009145	purine nucleoside triphosphate catabolic process;purine deoxyribonucleoside triphosphate metabolic process;purine ribonucleoside triphosphate metabolic process;purine nucleoside triphosphate biosynthetic process	FALSE
GO:0009141	138/193	2.14638e-28	4.56153e-26	5.23697	333.64	O70250;Q9CR21;Q91YT0;Q9DCS9;P15327;P52792;Q9CQZ5;Q9CQA3;P14094;P97450;Q9CQ54;O88622;Q9DCJ5;Q91Y97;Q9WUR9;Q9WTP7;P52480;P03911;P16858;Q8R059;Q9WUA3;Q91VD9;P17751;Q9WTP6;Q9CQ43;P05064;P62814;Q01768;Q9CR61;P17183;Q9EPA7;Q01853;P56480;P05063;P00848;P12382;P55264;Q9DB20;Q04857;Q9CZB0;Q9ERS2;P97328;Q9DC69;Q9CQQ7;O08739;P47857;P50516;Q8C0D5;Q91W97;Q9DCT2;P53657;Q3UIU2;Q8R527;Q9QXX4;Q60597;Q9CQZ6;Q9DC70;…	nucleoside triphosphate metabolic process	biological_process	GO:0006753	nucleoside phosphate metabolic process	GO:0009142;GO:0009144;GO:0009147;GO:0009200;GO:0009143	nucleoside triphosphate biosynthetic process;purine nucleoside triphosphate metabolic process;pyrimidine nucleoside triphosphate metabolic process;deoxyribonucleoside triphosphate metabolic process;nucleoside triphosphate catabolic process	FALSE
GO:0005840	98/120	2.55625e-28	5.35497e-26	9.13389	580.311	P14211;P61222;P62983;P41105;O09167;P62858;Q6ZWY3;Q8R2R6;P14131;P47911;Q8K1R3;P62911;P35979;P62918;P53026;P14206;P51410;P62082;Q9D7N6;P11531;P47955;P63276;Q921S7;P62754;Q9D1R9;Q6ZWV7;Q8BWY3;P62267;Q9D7S7;P62830;P19253;Q8BP48;P61358;Q6NZJ6;P67984;P62984;P62274;O55042;Q6ZWN5;Q9CR57;P58252;P62751;Q9D1P0;P62264;Q8BP67;Q9QZ05;E9PVA8;P47915;P62270;P25444;Q8JZS9;P62702;P14115;Q9D823;Q99M51;Q9JJI8;P61255;…	ribosome	cellular_component	GO:0043232	intracellular membraneless organelle	GO:0000313;GO:0022626	organellar ribosome;cytosolic ribosome	FALSE	GO:0033279
GO:0003723	450/902	3.84882e-28	7.94916e-26	2.15608	136.101	Q91VR5;P14211;P56959;Q8CJF9;Q8R3F9;Q8VE62;Q8R3C6;Q569Z5;Q80YD1;Q3UFY8;Q9CY57;Q9JLI8;Q91VM5;P53026;P63073;Q05D44;O35295;Q8BHS3;P62082;Q9JJT9;Q501J6;P59708;P97801;P84104;P52760;P10852;Q62448;E9Q368;Q9CYH6;Q9DAR7;Q8K4Z5;Q9D0T1;Q8R081;Q9D3U0;Q9CXK9;Q8JZQ9;Q5SX39;Q3TQI7;Q6Q899;O08795;P58252;Q8R151;Q68FD5;Q921F2;Q8JZM0;Q149F1;Q14C51;Q9CR86;P61255;P62908;Q61656;Q8VBV3;Q6ZQ58;O35326;Q62376;Q99LX0;P28352;…	RNA binding	molecular_function	GO:0003676	nucleic acid binding	GO:0070034;GO:0042835;GO:0003729;GO:0106222;GO:0001069;GO:0070883;GO:0000049;GO:0000339;GO:0061752;GO:0061980;GO:0035613;GO:0034336;GO:0062104;GO:0070878;GO:1990605;GO:0019843;GO:0003725;GO:1904678;GO:0036002;GO:0071208;GO:0033204;GO:0003727;GO:0034583;GO:0008312;GO:0030515;GO:0002151;GO:0030555;GO:0017069	telomerase RNA binding;BRE binding;mRNA binding;lncRNA binding;regulatory region RNA binding;pre-miRNA binding;tRNA binding;RNA cap binding;telomeric repeat-containing RNA binding;regulatory RNA binding;RNA stem-loop binding;misfolded RNA binding;pumilio-response element binding;primary miRNA binding;GU repeat RNA binding;rRNA binding;double-stranded RNA binding;alpha-aminoacyl-tRNA binding;pre-m…	FALSE	GO:0044822;GO:0000498
GO:0030554	636/1376	7.20437e-28	1.46729e-25	1.88848	118.026	Q91VR5;Q8R429;Q91YT0;P63085;Q99M87;Q8R3F9;Q8K0C9;P49717;P43274;Q3THG9;Q7TMC8;Q569Z5;Q80YD1;Q80TR8;Q04750;Q64520;O54833;Q91VE2;Q61316;Q8C5H8;Q91YL3;P58801;Q02053;P97310;Q60823;P61082;Q5XF90;Q91ZW3;Q3V1L4;Q501J6;Q8BP47;P56480;Q8VE47;Q91X83;Q9CU62;Q9JLN9;P97328;P47857;Q8BLY2;P32921;Q922P9;P50516;Q5F2E8;Q91W97;Q9QZW0;Q3UE37;P07310;Q8CFV9;Q9QVP9;P37040;Q9CWD8;Q61024;Q9Z2G9;Q5SX39;Q99104;Q6Q899;P42932;…	adenyl nucleotide binding	molecular_function	GO:0017076	purine nucleotide binding	GO:0032559;GO:0032558;GO:0051287;GO:0050661	adenyl ribonucleotide binding;adenyl deoxyribonucleotide binding;NAD binding;NADP binding	FALSE
GO:0170039	100/125	1.73121e-27	3.4776e-25	8.22406	506.775	Q9D2G2;Q3ULD5;Q9CQ65;P15105;Q8VCZ9;Q9JHW2;Q9JLZ3;P05201;Q91X91;Q8VC12;Q9WU79;O09172;Q8QZT1;Q64105;Q91X34;Q9JHI5;Q922D8;Q9Z2D6;Q91X83;P29758;Q91WT9;Q9D826;P18894;Q8VBT2;P05202;Q9CXF0;Q9CWS0;Q61024;P35492;D3Z7P3;Q711T7;Q9WVL0;Q8CHT0;Q91WN4;Q8BWF0;Q9DCC4;Q8R4H7;Q8R0V5;O35423;Q91WK5;Q99MR8;Q99K67;P16460;Q8QZS1;A6H5Y3;Q99K85;Q9CZN7;Q78JT3;Q99LS3;Q8VBW8;O35855;Q91XD4;P97494;Q9DBE0;Q8CFA2;O88986;Q9WVQ5;…	proteinogenic amino acid metabolic process	biological_process	GO:0019752;GO:0006520	amino acid metabolic process;carboxylic acid metabolic process	GO:0006544;GO:0006558;GO:0046439;GO:0006570;GO:0006568;GO:0042851;GO:0170038;GO:0009064;GO:0034628;GO:0070982;GO:0170040;GO:0006551;GO:0006547;GO:0006563	glycine metabolic process;L-phenylalanine metabolic process;L-cysteine metabolic process;tyrosine metabolic process;L-tryptophan metabolic process;L-alanine metabolic process;proteinogenic amino acid biosynthetic process;glutamine family amino acid metabolic process;'de novo' NAD+ biosynthetic process from L-aspartate;L-asparagine metabolic process;proteinogenic amino acid catabolic process;L-leu…	FALSE
GO:0098798	118/158	2.92395e-27	5.79416e-25	6.12135	373.995	Q8CD10;Q9CQN7;Q9CR21;Q8JZY4;Q8BK72;Q9DCI9;Q9CPX7;Q9D8P4;O35680;Q9DCW4;P62075;Q91VN4;Q9QZM2;Q80YD1;Q8CCM6;Q3UFY8;Q99N95;Q9ER88;Q9CQF0;Q8K1R3;E9Q4Z2;Q9CQE3;Q8VE22;Q8BU88;P51881;Q8K215;Q9Z0V8;Q8BGH2;Q8R404;Q9D7N6;O35129;Q9CQ06;Q8CAQ8;Q99KR7;Q921S7;Q9D0G0;Q9Z1J3;Q99N93;Q99N89;O35943;Q9D7N3;Q3V132;Q99N87;Q8K2Y7;Q920A7;Q8R2L5;Q8JZQ2;Q9CY16;Q8R035;Q8BJZ4;O35857;Q9D1P0;Q9CQV1;Q9D0Q7;Q9WTQ8;Q9JKF7;Q3UMR5;…	mitochondrial protein-containing complex	cellular_component	GO:0032991	protein-containing complex	GO:0016507;GO:0061671;GO:0099128;GO:0017133;GO:0005762;GO:0031019;GO:0180052;GO:0019910;GO:0034245;GO:0005763;GO:0030678;GO:0180053;GO:0017087;GO:0002187;GO:0034985;GO:0005757;GO:0045025;GO:0042719;GO:0098799;GO:0098800;GO:0120510;GO:0005760;GO:0106098;GO:0009841;GO:0043294	mitochondrial fatty acid beta-oxidation multienzyme complex;Cbp3p-Cbp6 complex;mitochondrial [2Fe-2S] assembly complex;mitochondrial electron transfer flavoprotein complex;mitochondrial large ribosomal subunit;mitochondrial mRNA editing complex;mitochondrial translation initiation complex;mitochondrial pyruvate dehydrogenase (lipoamide) phosphatase complex;mitochondrial DNA-directed RNA polymeras…	FALSE
GO:0016053	143/206	3.20404e-27	6.26454e-25	4.74379	289.397	Q9CR21;P58710;Q99J39;Q9CQ65;P39654;P15105;Q8BWM0;Q8VCN5;P05201;Q8R5I6;Q8VCX1;E9Q4Z2;Q4LDG0;Q8VC97;O35074;O54909;P19096;Q91X34;Q922D8;Q91ZJ5;P29758;Q8K2C9;Q91WT9;Q91VA0;P13011;Q9DB60;Q64435;Q8VBT2;Q3UNX5;P50285;P05202;Q9CXF0;Q61024;Q9D3B1;Q9Z2G9;P48025;D3Z7P3;O70503;Q99104;P58137;P32020;P41216;Q80W21;Q8VCH0;Q5EG47;Q91WN4;Q9CY27;Q8BRK8;Q91WC9;Q9Z0R9;Q9DCC4;Q9DBM2;Q8R4H7;O35423;P42859;P56564;Q8R3F5;…	organic acid biosynthetic process	biological_process	GO:0044283;GO:0006082	small molecule biosynthetic process;organic acid metabolic process	GO:0046305;GO:0019350;GO:0050845;GO:0019295;GO:0046394	alkanesulfonate biosynthetic process;teichoic acid biosynthetic process;teichuronic acid biosynthetic process;coenzyme M biosynthetic process;carboxylic acid biosynthetic process	FALSE
GO:0170033	98/123	1.05599e-26	2.03751e-24	8.05656	481.885	Q9D2G2;Q3ULD5;Q9CQ65;P15105;Q8VCZ9;Q9JHW2;Q9JLZ3;P05201;Q91X91;Q8VC12;Q9WU79;O09172;Q8QZT1;Q64105;Q9JHI5;Q922D8;Q9Z2D6;Q91X83;P29758;Q91WT9;Q9D826;P18894;Q8VBT2;P05202;Q9CXF0;Q9CWS0;Q61024;P35492;D3Z7P3;Q711T7;Q9WVL0;Q8CHT0;Q91WN4;Q71RI9;Q8BWF0;Q9DCC4;Q8R4H7;Q8R0V5;O35423;Q99MR8;Q99K67;P16460;Q8QZS1;A6H5Y3;Q8BH00;Q99K85;Q9CZN7;Q78JT3;Q99LS3;Q8BTY1;Q8VBW8;O35855;Q91XD4;P97494;Q9DBE0;O88986;Q9WVQ5;…	L-amino acid metabolic process	biological_process	GO:1901605	alpha-amino acid metabolic process	GO:0170035;GO:0097052;GO:0009064;GO:0046498;GO:0006568;GO:0006547;GO:1903184;GO:0046439;GO:0046516;GO:0006563;GO:0006570;GO:0018400;GO:0018401;GO:0000053;GO:0006558;GO:0042851;GO:0034628;GO:0070982;GO:0006551;GO:0170034	L-amino acid catabolic process;L-kynurenine metabolic process;glutamine family amino acid metabolic process;S-adenosylhomocysteine metabolic process;L-tryptophan metabolic process;L-histidine metabolic process;L-dopa metabolic process;L-cysteine metabolic process;hypusine metabolic process;L-serine metabolic process;tyrosine metabolic process;peptidyl-proline hydroxylation to 3-hydroxy-L-proline;…	FALSE
GO:0015934	88/106	1.44447e-26	2.73251e-24	9.96181	592.722	Q9CQN7;Q9DCI9;P41105;O09167;Q9D8P4;Q99N95;P47911;Q9CQF0;P62911;P35979;P62918;Q8BU88;P53026;P62717;P51410;Q9D7N6;P27659;Q9CQ06;P47955;Q921S7;P84099;Q9D0G0;Q9D1R9;Q6ZWV7;Q99N93;P62830;P19253;Q99N89;Q8K2Y7;P61358;P67984;P62984;Q8R035;Q9CR57;P62751;Q9D1P0;Q9D0Q7;Q8BP67;Q9JKF7;P47915;Q8JZS9;P14115;Q9D823;Q9JJI8;P61255;Q6ZWV3;Q9D773;Q9EQI8;Q9CQP0;P14869;P99027;P62889;Q9D1B9;Q3TBW2;Q9D338;P47964;P86048;…	large ribosomal subunit	cellular_component	GO:0044391	ribosomal subunit	GO:0022625;GO:0000315	cytosolic large ribosomal subunit;organellar large ribosomal subunit	FALSE
GO:0046394	140/202	1.45346e-26	2.73251e-24	4.71606	280.574	Q9CR21;P58710;Q99J39;Q9CQ65;P39654;P15105;Q8BWM0;Q8VCN5;P05201;Q8R5I6;Q8VCX1;E9Q4Z2;Q4LDG0;Q8VC97;O35074;O54909;P19096;Q91X34;Q922D8;Q91ZJ5;P29758;Q8K2C9;Q91WT9;Q91VA0;P13011;Q9DB60;Q64435;Q8VBT2;Q3UNX5;P05202;Q9CXF0;Q61024;Q9D3B1;Q9Z2G9;P48025;D3Z7P3;O70503;Q99104;P58137;P32020;P41216;Q80W21;Q8VCH0;Q5EG47;Q91WN4;Q9CY27;Q8BRK8;Q91WC9;Q9Z0R9;Q9DCC4;Q9DBM2;Q8R4H7;O35423;P42859;P56564;Q8R3F5;Q99M04;…	carboxylic acid biosynthetic process	biological_process	GO:0016053;GO:0019752	organic acid biosynthetic process;carboxylic acid metabolic process	GO:0031408;GO:0042858;GO:0042864;GO:1900812;GO:1900802;GO:1901607;GO:0071793;GO:0051479;GO:0019294;GO:0019853;GO:0043650;GO:1901282;GO:0170038;GO:0009686;GO:0072330;GO:1901730;GO:0019289;GO:0033322;GO:0042121;GO:0072351;GO:1900870;GO:0046380;GO:1900541;GO:0000097;GO:0042861;GO:1901268;GO:1900608;GO:0009082;GO:1900815;GO:0000948;GO:0006780;GO:0035499;GO:1900578;GO:0046456;GO:0170043;GO:0009073;GO:…	oxylipin biosynthetic process;chrysobactin biosynthetic process;pyochelin biosynthetic process;helvolic acid biosynthetic process;cspyrone B1 biosynthetic process;alpha-amino acid biosynthetic process;bacillithiol biosynthetic process;mannosylglycerate biosynthetic process;keto-3-deoxy-D-manno-octulosonic acid biosynthetic process;L-ascorbic acid biosynthetic process;dicarboxylic acid biosyntheti…	FALSE
GO:0072522	131/185	2.35888e-26	4.37855e-24	5.05558	298.325	Q9CR21;Q91YT0;Q99J39;Q9CQ65;Q9DCS9;Q9CQZ5;Q9CQA3;P97450;Q9CQ54;Q9DCJ5;Q8C0K5;Q91X91;E9Q4Z2;Q9WUR9;Q9WTP7;P54822;Q64520;P03911;Q8C5H8;Q3V1D3;Q91VD9;Q8VDG5;Q9WTP6;P08030;Q01768;P97490;Q8QZT1;Q9CR61;Q8CC86;Q9EPA7;P56480;Q922D8;P00848;P35486;P55264;Q9DB20;Q9CZB0;Q9DCL9;Q9ERS2;P00493;Q9DC69;Q8BKZ9;Q9CQQ7;O08739;Q9DCT2;Q9QXG4;P05125;Q3UIU2;Q9QXX4;Q9CXF0;P46664;Q80YV4;Q9CQZ6;Q9DC70;Q711T7;Q9CPP6;Q9Z1P6;…	purine-containing compound biosynthetic process	biological_process	GO:0072521;GO:0009058	purine-containing compound metabolic process;biosynthetic process	GO:0034265;GO:0042451;GO:0015937;GO:0034268;GO:0043101;GO:0009711;GO:0034033;GO:0034418;GO:0071616;GO:0009113;GO:0006164;GO:0033398	isopentenyl adenine biosynthetic process;purine nucleoside biosynthetic process;coenzyme A biosynthetic process;discadenine biosynthetic process;purine-containing compound salvage;purine alkaloid biosynthetic process;purine nucleoside bisphosphate biosynthetic process;urate biosynthetic process;acyl-CoA biosynthetic process;purine nucleobase biosynthetic process;purine nucleotide biosynthetic pro…	FALSE
GO:0046034	113/151	2.74439e-26	5.03047e-24	6.16167	362.662	O70250;Q9CR21;Q91YT0;Q9DCS9;P15327;P52792;Q9CQZ5;Q9CQA3;P14094;P97450;Q9CQ54;O88622;Q9DCJ5;Q91Y97;Q9WUR9;P52480;P03911;P16858;Q8R059;Q9WUA3;Q91VD9;P17751;Q9WTP6;P05064;P62814;Q9CR61;P17183;Q9EPA7;Q01853;P56480;P05063;P00848;P12382;Q9DB20;Q04857;Q9CZB0;Q9ERS2;P97328;Q9DC69;Q9CQQ7;O08739;P47857;P50516;Q91W97;Q9DCT2;P53657;Q3UIU2;Q9QXX4;Q60597;Q9CQZ6;Q9DC70;Q9CPP6;Q9Z1P6;P17182;Q7TNG8;O08528;Q9CQ91;…	ATP metabolic process	biological_process	GO:0009150;GO:0009205	purine ribonucleoside triphosphate metabolic process;purine ribonucleotide metabolic process	GO:0061722;GO:0006754;GO:0006096;GO:1990966	sulphoglycolysis;ATP biosynthetic process;glycolytic process;ATP generation from poly-ADP-D-ribose	FALSE
GO:0016614	92/114	6.3974e-26	1.15817e-23	8.56526	496.882	P26150;P58710;Q8K354;Q9DCD0;P24815;P70694;Q8CIM3;Q91YR9;Q3U1V6;Q61694;Q9NYQ2;P28474;Q9DCT1;O54909;Q64105;Q80XN0;Q99LB2;P19096;Q8JZV9;P08249;P14152;O88844;P50172;O88451;Q9DB60;Q8CG76;Q8K023;P47739;Q99KE1;Q6GV12;O70503;P00329;Q64521;P21300;Q7TNG8;P54071;Q9DBM2;Q8CFX1;Q8BMF3;P45376;P06801;Q99L04;Q8BMS1;Q61767;O88712;P16125;Q00612;Q99KP3;Q9QYF1;P51660;O70475;Q91X52;P50171;Q64442;Q8BJ64;P08074;Q9DBB8;…	oxidoreductase activity, acting on CH-OH group of donors	molecular_function	GO:0016491	oxidoreductase activity	GO:0016901;GO:0052753;GO:0016616;GO:0047735;GO:0051990;GO:0047955;GO:0047988;GO:0050288;GO:0045703;GO:0052755;GO:0097620;GO:0047833;GO:0047843;GO:0047060;GO:0047564;GO:0047645;GO:0050042;GO:0050238;GO:0033718;GO:0047545;GO:0047061;GO:0033719;GO:0033720;GO:0004457;GO:0004344;GO:0052749;GO:0097257;GO:0033757;GO:0016898;GO:0042469;GO:0018449;GO:0016615;GO:0097258;GO:0008812;GO:0016899;GO:0019154;GO:…	oxidoreductase activity, acting on the CH-OH group of donors, quinone or similar compound as acceptor;propan-2-ol:coenzyme F420 oxidoreductase activity;oxidoreductase activity, acting on the CH-OH group of donors, NAD or NADP as acceptor;cellobiose dehydrogenase (acceptor) activity;(R)-2-hydroxyglutarate dehydrogenase activity;glycerol dehydrogenase (acceptor) activity;hydroxyacid-oxoacid transhy…	FALSE
GO:0009165	125/177	4.95364e-25	8.85856e-23	5.00265	279.971	Q9CR21;Q91YT0;Q9DCS9;Q9CQZ5;Q9CQA3;P97450;Q9CZD3;Q9CQ54;Q9DCJ5;Q91X91;Q9WUR9;Q9WTP7;P54822;Q64520;P03911;Q8C5H8;Q3V1D3;Q3U5Q7;Q91VD9;Q91YL3;Q9WTP6;P08030;P56389;Q9CQ43;Q9D7G0;Q01768;P97490;Q9CR61;Q8CC86;Q9EPA7;P56480;P07742;Q922D8;P00848;Q9DB20;P55264;Q9CZB0;Q9DCL9;Q9ERS2;P00493;Q9DC69;Q9CQQ7;O08739;Q9DCT2;P05125;Q3UIU2;Q9QXX4;Q8CFV9;Q9CXF0;P46664;Q9CQZ6;Q9DC70;Q711T7;Q9CPP6;Q9Z1P6;Q7TNG8;Q9CWJ9;…	nucleotide biosynthetic process	biological_process	GO:1901293;GO:0009117	nucleotide metabolic process;nucleoside phosphate biosynthetic process	GO:0072388;GO:1902758;GO:0046940;GO:0015957;GO:0043173;GO:0006164;GO:0009260;GO:0015960;GO:0009263;GO:0009190;GO:0019363;GO:0006221	flavin adenine dinucleotide biosynthetic process;bis(molybdopterin guanine dinucleotide)molybdenum biosynthetic process;nucleoside monophosphate phosphorylation;bis(5'-nucleosidyl) oligophosphate biosynthetic process;nucleotide salvage;purine nucleotide biosynthetic process;ribonucleotide biosynthetic process;diadenosine polyphosphate biosynthetic process;deoxyribonucleotide biosynthetic process;…	FALSE
GO:0036094	1725/4450	5.2654e-25	9.30263e-23	1.49144	83.3767	O70494;Q922Z0;P63085;P00687;Q569Z5;P55200;Q9CY57;Q80TR8;O54833;Q91YL3;Q08288;P00186;P61082;Q91ZW3;P05555;P56480;Q8VE47;Q91X83;P39054;P97384;Q3THE2;P17742;Q3UQ28;Q9DBX6;Q99K51;P35276;P21981;Q8BRB7;Q3UE37;P11404;P63328;Q9D3U0;Q9DB26;Q08376;Q5SX39;Q80W22;O08795;Q61409;Q8C3X4;P00405;P56399;Q9Z2I9;Q99MR8;Q99JY3;Q60936;Q61699;Q99PV8;Q99LX0;Q02819;P63330;Q6PDQ2;Q9Z2D8;Q9ER72;Q9ER35;P97478;G3UW82;Q99KP3;…	small molecule binding	molecular_function	GO:0005488	binding	GO:1901363;GO:0048038;GO:0033219;GO:0050825;GO:1904493;GO:0072328;GO:0043287;GO:0070025;GO:0048029;GO:0000035;GO:0070026;GO:0043167;GO:0008430;GO:0019842;GO:0051540;GO:1902670;GO:0043177;GO:0043178;GO:0046848;GO:0019825;GO:0033226;GO:0050997	heterocyclic compound binding;quinone binding;urea binding;ice binding;tetrahydrofolyl-poly(glutamate) polymer binding;alkene binding;poly(3-hydroxyalkanoate) binding;carbon monoxide binding;monosaccharide binding;acyl binding;nitric oxide binding;ion binding;selenium binding;vitamin binding;metal cluster binding;carbon dioxide binding;organic acid binding;alcohol binding;hydroxyapatite binding;o…	FALSE
GO:0035639	687/1546	2.92325e-24	5.10316e-22	1.75584	95.1478	Q91VR5;Q8R429;P63085;Q99M87;Q8R3F9;P49717;P43274;Q3THG9;Q7TMC8;Q569Z5;Q80YD1;Q8C7H1;Q80TR8;Q04750;Q64520;O54833;Q91VE2;Q61316;Q8C5H8;Q91YL3;Q9ERD7;P58801;Q02053;P97310;Q60823;P61082;Q05D44;Q5XF90;Q91ZW3;Q3V1L4;Q80U63;Q501J6;Q8BP47;P56480;Q8VE47;Q91X83;Q9CU62;P39054;Q9JLN9;P97328;P47857;Q8BLY2;P32921;P35276;P50516;Q8CHH9;P21981;Q5F2E8;Q91W97;Q9QZW0;Q3UE37;P07310;Q6PHN9;P18872;Q8CFV9;Q9QVP9;Q9CWD8;…	purine ribonucleoside triphosphate binding	molecular_function	GO:1901363;GO:0043168;GO:1901265	anion binding;heterocyclic compound binding;nucleoside phosphate binding	GO:1901641;GO:0005525;GO:1901640;GO:0005524	ITP binding;GTP binding;XTP binding;ATP binding	FALSE
GO:0032553	704/1592	3.49414e-24	6.028e-22	1.74237	94.107	Q91VR5;Q8R429;Q91YT0;P63085;Q99M87;Q8R3F9;P49717;P43274;Q3THG9;Q7TMC8;Q569Z5;Q80YD1;Q8C7H1;Q80TR8;Q04750;Q64520;O54833;Q91VE2;Q61316;Q8C5H8;Q91YL3;Q9ERD7;P58801;Q02053;P97310;Q60823;P61082;Q05D44;Q5XF90;Q91ZW3;Q3V1L4;Q80U63;Q501J6;Q8BP47;P56480;Q8VE47;Q91X83;Q9CU62;P39054;Q9JLN9;P97328;P47857;Q8BLY2;P32921;P35276;P50516;Q8CHH9;P21981;Q5F2E8;Q91W97;Q9QZW0;Q3UE37;P07310;Q6PHN9;P18872;Q8CFV9;Q9QVP9;…	ribonucleotide binding	molecular_function	GO:0000166;GO:0097367	carbohydrate derivative binding;nucleotide binding	GO:0010181;GO:0120233;GO:0032555;GO:0032557	FMN binding;prenyl-FMNH2 binding;purine ribonucleotide binding;pyrimidine ribonucleotide binding	FALSE
GO:0140241	48/48	5.21667e-24	8.79279e-22	200.502	10748.9	P62983;P12970;Q9CZM2;P99027;P61358;P41105;P62858;P63323;P67984;P62984;P47962;P14131;P47911;P62855;P47964;P62911;P83882;P35979;P62849;P62918;P58252;P53026;P62751;Q9CR57;O55142;P62245;Q6ZWU9;P51410;P62264;P14148;Q8BP67;Q9D8E6;P47915;P63325;P14115;P61514;P62281;Q9D823;P97461;Q9JJI8;Q9D1R9;P61255;Q6ZWV7;Q6ZWV3;P62830;P19253;Q9CPR4;P47963	translation at synapse	biological_process	GO:0006412	translation	GO:0140242;GO:0140236	translation at postsynapse;translation at presynapse	FALSE
GO:0140242	48/48	5.21667e-24	8.79279e-22	200.502	10748.9	P62983;P12970;Q9CZM2;P99027;P61358;P41105;P62858;P63323;P67984;P62984;P47962;P14131;P47911;P62855;P47964;P62911;P83882;P35979;P62849;P62918;P58252;P53026;P62751;Q9CR57;O55142;P62245;Q6ZWU9;P51410;P62264;P14148;Q8BP67;Q9D8E6;P47915;P63325;P14115;P61514;P62281;Q9D823;P97461;Q9JJI8;Q9D1R9;P61255;Q6ZWV7;Q6ZWV3;P62830;P19253;Q9CPR4;P47963	translation at postsynapse	biological_process	GO:0140241	translation at synapse			FALSE
GO:0032555	696/1577	1.30287e-23	2.17106e-21	1.73394	91.3696	Q91VR5;Q8R429;P63085;Q99M87;Q8R3F9;P49717;P43274;Q3THG9;Q7TMC8;Q569Z5;Q80YD1;Q8C7H1;Q80TR8;Q04750;Q64520;O54833;Q91VE2;Q61316;Q8C5H8;Q91YL3;Q9ERD7;P58801;Q02053;P97310;Q60823;P61082;Q05D44;Q5XF90;Q91ZW3;Q3V1L4;Q80U63;Q501J6;Q8BP47;P56480;Q8VE47;Q91X83;Q9CU62;P39054;Q9JLN9;P97328;P47857;Q8BLY2;P32921;P35276;P50516;Q8CHH9;P21981;Q5F2E8;Q91W97;Q9QZW0;Q3UE37;P07310;Q6PHN9;P18872;Q8CFV9;Q9QVP9;Q9CWD8;…	purine ribonucleotide binding	molecular_function	GO:0032553;GO:0017076	purine nucleotide binding;ribonucleotide binding	GO:1901640;GO:0032559;GO:0032561;GO:1902249;GO:1901641	XTP binding;adenyl ribonucleotide binding;guanyl ribonucleotide binding;IMP binding;ITP binding	FALSE
GO:0140236	47/47	1.59978e-23	2.63586e-21	196.321	10304.8	P62983;P12970;Q9CZM2;P99027;P61358;P41105;P62858;P63323;P67984;P62984;P47962;P14131;P47911;P62855;P47964;P62911;P83882;P35979;P62849;P62918;Q9CR57;P53026;P62751;P62245;O55142;Q6ZWU9;P51410;P62264;P14148;Q8BP67;Q9D8E6;P47915;P63325;P14115;P61514;P62281;Q9D823;P97461;Q9JJI8;Q9D1R9;P61255;Q6ZWV7;Q6ZWV3;P62830;P19253;Q9CPR4;P47963	translation at presynapse	biological_process	GO:0140241	translation at synapse	GO:0140237	translation at presynapse, modulating chemical synaptic transmission	FALSE
GO:0015935	61/67	2.38961e-23	3.89348e-21	19.6039	1021.14	Q8BK72;P62852;P62983;Q9CZX8;Q9CPX7;P62858;P63323;Q8R2L5;O35680;P62862;Q9CY16;Q9CXW2;P62843;P62301;P62274;P97351;Q9D125;P14131;P62855;Q8BJZ4;Q99N84;Q9ER88;Q9CQE3;P60867;Q6ZWN5;Q8VE22;P58059;P62849;Q80ZS3;P62245;Q6ZWU9;P14206;P62264;P58064;Q924T2;P62082;Q9CQR2;P62270;Q9CQA6;Q99N85;P25444;Q9CPV3;P68040;P63276;P63325;P62702;P62281;Q14C51;Q61733;P97461;P62754;Q61937;Q80X85;P62908;P62267;Q80ZK0;Q9JIK9;…	small ribosomal subunit	cellular_component	GO:0044391	ribosomal subunit	GO:0000314;GO:0022627	organellar small ribosomal subunit;cytosolic small ribosomal subunit	FALSE
GO:0043648	68/78	2.47083e-23	3.98157e-21	13.5333	704.474	Q922Z0;Q9D2G2;Q78JT3;Q91XD4;Q60928;P97494;Q3UGX3;Q3TC72;Q91V92;Q8BH86;Q9JHW2;Q8R0Y6;Q9CQA3;Q9DCU9;Q8K009;P05202;P05201;Q9CXF0;P46664;Q60597;Q8CIM3;P35492;Q9Z110;Q91X91;Q8BGT5;P50431;Q8VC12;Q9WU79;D3Z7P3;Q8R0F8;P58137;P97807;O09172;Q8BH04;Q9WVM8;P48318;Q9CWJ9;Q8CHT0;Q91WN4;Q3V3R1;Q8R3P0;Q8BWF0;Q91Z53;P54071;Q8R4H7;Q91YI0;P42859;Q9CQX8;Q8BWN8;Q922D8;Q04857;P08249;Q9Z2I8;Q8BMF3;Q9Z2I9;P14152;P16460;…	dicarboxylic acid metabolic process	biological_process	GO:0019752	carboxylic acid metabolic process	GO:0006107;GO:0046655;GO:0019580;GO:0019618;GO:0043650;GO:0006105;GO:0006108;GO:0009256;GO:0006103;GO:0046417;GO:0046874;GO:0006106;GO:0006536;GO:0033609;GO:0043649;GO:0006531;GO:0042836;GO:0046452	oxaloacetate metabolic process;folic acid metabolic process;galactarate metabolic process;protocatechuate catabolic process, ortho-cleavage;dicarboxylic acid biosynthetic process;succinate metabolic process;malate metabolic process;10-formyltetrahydrofolate metabolic process;2-oxoglutarate metabolic process;chorismate metabolic process;quinolinate metabolic process;fumarate metabolic process;glut…	FALSE
GO:0016616	84/105	2.7182e-23	4.33258e-21	8.17378	424.705	P26150;Q8K354;Q9DCD0;P24815;P70694;Q91YR9;Q3U1V6;Q61694;P28474;Q9DCT1;O54909;Q64105;Q80XN0;Q99LB2;P19096;Q8JZV9;P08249;P14152;O88844;P50172;O88451;Q9DB60;Q8CG76;Q8K023;P47739;Q99KE1;Q6GV12;O70503;P00329;P21300;Q7TNG8;P54071;Q9DBM2;Q8CFX1;Q8BMF3;P45376;P06801;Q99L04;Q8BMS1;Q61767;O88712;P16125;Q00612;Q99KP3;Q9QYF1;P51660;O70475;Q91X52;P50171;Q64442;P08074;Q9DBB8;Q8VCR2;Q91Z53;P06151;Q8CEE7;P23591;…	oxidoreductase activity, acting on the CH-OH group of donors, NAD or NADP as acceptor	molecular_function	GO:0016614	oxidoreductase activity, acting on CH-OH group of donors	GO:0047015;GO:0000721;GO:0008114;GO:0050287;GO:0030266;GO:0000140;GO:0004473;GO:0008691;GO:0003979;GO:0047016;GO:0160163;GO:0047936;GO:0043718;GO:0047017;GO:0102311;GO:0050166;GO:0008743;GO:0010349;GO:0019170;GO:0047813;GO:0008875;GO:0047855;GO:0048258;GO:0033845;GO:0050085;GO:0047565;GO:0033764;GO:0047019;GO:0047728;GO:0050086;GO:0003938;GO:0047020;GO:0047939;GO:0120568;GO:0032442;GO:0047021;GO:…	3-hydroxy-2-methylbutyryl-CoA dehydrogenase activity;(R,R)-butanediol dehydrogenase activity;phosphogluconate 2-dehydrogenase activity;sorbose 5-dehydrogenase (NADP+) activity;quinate 3-dehydrogenase (NAD+) activity;acylglycerone-phosphate reductase (NADP+) activity;malate dehydrogenase (decarboxylating) (NADP+) activity;3-hydroxybutyryl-CoA dehydrogenase activity;UDP-glucose 6-dehydrogenase acti…	FALSE
GO:0072329	71/83	3.01251e-23	4.75005e-21	11.8716	615.62	O09012;Q61285;P54310;Q9WUR2;Q99P30;Q8BGL3;P42125;Q3UEG6;P52825;Q9DCW4;Q99KP3;Q9DCU9;Q8K009;Q9R0H0;P00342;Q8VCX1;P51660;O35488;Q9WU19;Q921H8;Q91X52;Q9WV68;P51174;P47934;Q64442;O08914;P32020;Q07417;Q7TNG8;Q8BU33;Q91V12;Q9EPL9;Q60759;O08756;Q99LC5;Q9QXE0;Q8VCH0;Q9JII6;P45952;Q8QZT1;Q91WU0;P06151;P11930;Q9DBM2;Q9CQ62;P97742;O35423;Q80XL6;O35459;P50544;Q9QXD1;Q921G7;Q8JZV9;Q99JY0;Q3TNA1;Q78JN3;Q8BWT1;…	monocarboxylic acid catabolic process	biological_process	GO:0046395;GO:0032787	carboxylic acid catabolic process;monocarboxylic acid metabolic process	GO:0019599;GO:0006064;GO:1900817;GO:0042317;GO:1901736;GO:0046228;GO:0046300;GO:1901779;GO:0019610;GO:0019619;GO:0046176;GO:0097175;GO:0019396;GO:0019664;GO:1901273;GO:1902085;GO:0042437;GO:1901067;GO:1903457;GO:0046397;GO:1902385;GO:0046276;GO:0019612;GO:0042183;GO:0019380;GO:1901023;GO:0042367;GO:0019622;GO:1900583;GO:1902000;GO:0019596;GO:0019631;GO:0043421;GO:0009436;GO:0046244;GO:0046345;GO:…	(R)-4-hydroxymandelate catabolic process;glucuronate catabolic process;ochratoxin A catabolic process;penicillin catabolic process;(R)-mevalonic acid catabolic process;2,4,5-trichlorophenoxyacetic acid catabolic process;2,4-dichlorophenoxyacetic acid catabolic process;pentalenolactone catabolic process;3-hydroxyphenylacetate catabolic process;3,4-dihydroxybenzoate catabolic process;aldonic acid c…	FALSE
GO:0009063	68/79	1.20632e-22	1.88187e-20	12.3551	623.552	Q922Z0;Q9D2G2;Q3ULD5;Q78JT3;Q99L13;Q8BTY1;O35855;Q8VBT2;Q91XD4;Q3UEG6;Q9DBE0;Q9DCW4;Q8VCZ9;Q9DCU9;Q8CFA2;O55028;O88986;P05202;Q9JLZ3;P05201;Q9CXF0;Q9CWS0;Q6P3A8;P35492;P50431;Q8BGT5;Q9D7B6;Q8VC12;Q9WU79;D3Z7P3;P16331;Q8QZR5;P53395;Q8C0M9;Q9WVM8;O09173;Q9WVL0;P48318;P11725;O08756;Q99LC5;Q8CHT0;P35505;Q91WN4;Q71RI9;Q8QZT1;Q8BWF0;Q8R0V5;Q9JHI5;O35423;Q91WK5;Q9EQ20;Q91X83;P24288;Q99MR8;Q91W43;Q91WT9;…	amino acid catabolic process	biological_process	GO:0009056;GO:0006520	catabolic process;amino acid metabolic process	GO:0000955;GO:1901606;GO:0030419;GO:0019665;GO:0009083;GO:0009450;GO:0019484	amino acid catabolic process via Ehrlich pathway;alpha-amino acid catabolic process;nicotianamine catabolic process;anaerobic amino acid catabolic process;branched-chain amino acid catabolic process;gamma-aminobutyric acid catabolic process;beta-alanine catabolic process	FALSE
GO:0006790	132/200	4.63147e-22	7.14905e-20	4.04738	198.823	Q9D2G2;Q3ULD5;Q99J39;Q9CQ65;Q8VCN5;Q8C0K5;Q8R5I6;E9Q4Z2;P31428;P11352;P48774;Q99MD6;O09172;Q3THS6;Q8VDG5;Q8R164;Q61133;Q9DBK0;Q8QZT1;Q9R112;Q3UZZ6;O55137;Q7TNT2;P19096;Q91X34;Q922D8;P35486;P30115;Q91X83;Q9Z2I8;Q91WT9;Q9R0X4;P58742;Q9QXF8;O88844;Q9CR24;Q9JJN4;Q8BKZ9;Q9D826;Q8VCT4;Q9DC50;Q9QYR9;Q9QXG4;Q99P30;P59266;P50285;O35403;Q9CZG9;Q60597;Q80YV4;P58137;Q9D939;P41216;Q80W21;Q9DCM0;P13745;Q9R008;…	sulfur compound metabolic process	biological_process	GO:0008152	metabolic process	GO:0006749;GO:0010126;GO:0046505;GO:0019760;GO:0042723;GO:0044272;GO:0051923;GO:0009106;GO:0019422;GO:0046498;GO:0044273;GO:0051068;GO:0018892;GO:0018984;GO:2001131;GO:1901266;GO:0046499;GO:2001132;GO:0052838;GO:0006637;GO:0046500;GO:0000103;GO:0000096;GO:0046206;GO:2001133;GO:0015936;GO:0019416;GO:0033477;GO:0018907;GO:0019417;GO:0006768;GO:0018887;GO:0019418;GO:0018909;GO:0018969;GO:0019694;GO:…	glutathione metabolic process;mycothiol metabolic process;sulfolipid metabolic process;glucosinolate metabolic process;thiamine-containing compound metabolic process;sulfur compound biosynthetic process;sulfation;lipoate metabolic process;disproportionation of elemental sulfur;S-adenosylhomocysteine metabolic process;sulfur compound catabolic process;dihydrolipoamide metabolic process;cyclohexyls…	FALSE
GO:0006164	104/145	7.06092e-22	1.07855e-19	5.24987	255.681	Q9CR21;Q91YT0;Q9DCS9;Q9CQZ5;Q9CQA3;P97450;Q9CQ54;Q9DCJ5;Q91X91;Q9WUR9;Q9WTP7;P54822;Q64520;P03911;Q8C5H8;Q3V1D3;Q91VD9;Q9WTP6;P08030;Q01768;P97490;Q9CR61;Q8CC86;Q9EPA7;P56480;Q922D8;P00848;Q9DB20;P55264;Q9CZB0;Q9DCL9;Q9ERS2;P00493;Q9DC69;Q9CQQ7;O08739;Q9DCT2;P05125;Q3UIU2;Q9QXX4;Q9CXF0;P46664;Q9CQZ6;Q9DC70;Q711T7;Q9CPP6;Q9Z1P6;Q7TNG8;Q9CWJ9;Q91WN4;Q9CQ91;P54071;Q64737;Q9DCZ1;Q9CXZ1;Q06185;P03930;…	purine nucleotide biosynthetic process	biological_process	GO:0009165;GO:0072522;GO:0006163	nucleotide biosynthetic process;purine-containing compound biosynthetic process;purine nucleotide metabolic process	GO:0009152;GO:0032261;GO:0006741;GO:0009435;GO:0009153	purine ribonucleotide biosynthetic process;purine nucleotide salvage;NADP+ biosynthetic process;NAD+ biosynthetic process;purine deoxyribonucleotide biosynthetic process	FALSE
GO:0009260	98/134	1.03245e-21	1.56081e-19	5.62148	271.643	Q9CR21;Q91YT0;Q9DCS9;Q9CQZ5;Q9CQA3;P97450;Q9CQ54;Q9DCJ5;Q9WUR9;Q9WTP7;P54822;P03911;Q3V1D3;Q91VD9;Q91YL3;Q9WTP6;P08030;P56389;Q01768;P97490;Q9CR61;P56480;Q922D8;P00848;Q9DB20;P55264;Q9CZB0;Q9DCL9;Q9ERS2;P00493;Q9DC69;Q9CQQ7;O08739;Q9DCT2;P05125;Q3UIU2;Q9QXX4;Q8CFV9;P46664;Q9CQZ6;Q9DC70;Q9CPP6;Q9Z1P6;Q7TNG8;Q9CWJ9;Q9CQ91;Q64737;Q9DCZ1;Q9CXZ1;Q06185;P03930;Q9CQH3;Q9DBP5;Q99LY9;P13439;Q9R0Y5;Q9D6J6;…	ribonucleotide biosynthetic process	biological_process	GO:0009259;GO:0009165;GO:0046390	nucleotide biosynthetic process;ribose phosphate biosynthetic process;ribonucleotide metabolic process	GO:0120232;GO:0009398;GO:0009220;GO:0009152	prenyl-FMNH2 biosynthetic process;FMN biosynthetic process;pyrimidine ribonucleotide biosynthetic process;purine ribonucleotide biosynthetic process	FALSE
GO:0046390	99/136	1.13828e-21	1.70324e-19	5.5278	266.577	Q9CR21;Q91YT0;Q9DCS9;Q9CQZ5;Q9CQA3;P97450;Q9CQ54;Q9DCJ5;Q9WUR9;Q9WTP7;P54822;P03911;Q3V1D3;Q91VD9;Q91YL3;Q9WTP6;P08030;P56389;Q9D7G0;Q01768;P97490;Q9CR61;P56480;Q922D8;P00848;Q9DB20;P55264;Q9CZB0;Q9DCL9;Q9ERS2;P00493;Q9DC69;Q9CQQ7;O08739;Q9DCT2;P05125;Q3UIU2;Q9QXX4;Q8CFV9;P46664;Q9CQZ6;Q9DC70;Q9CPP6;Q9Z1P6;Q7TNG8;Q9CWJ9;Q9CQ91;Q64737;Q9DCZ1;Q9CXZ1;Q06185;P03930;Q9CQH3;Q9DBP5;Q99LY9;P13439;Q9R0Y5;…	ribose phosphate biosynthetic process	biological_process	GO:0090407;GO:0019693;GO:1901137	organophosphate biosynthetic process;carbohydrate derivative biosynthetic process;ribose phosphate metabolic process	GO:0006015;GO:1901280;GO:0009260	5-phosphoribose 1-diphosphate biosynthetic process;D-ribose 5-phosphate biosynthetic process;ribonucleotide biosynthetic process	FALSE
GO:0043167	1656/4312	2.49653e-21	3.69788e-19	1.44686	68.6384	O70494;Q922Z0;P63085;P00687;Q569Z5;P55200;Q80TR8;O54833;Q91YL3;Q08288;P00186;P61082;Q91ZW3;P05555;P56480;Q8VE47;Q91X83;P39054;P97384;Q3THE2;P17742;Q3UQ28;Q9DBX6;Q99K51;P35276;P21981;Q8BRB7;Q3UE37;P11404;P63328;Q9D3U0;Q9DB26;Q08376;Q5SX39;Q80W22;O08795;Q61409;Q8C3X4;P00405;P56399;Q9Z2I9;Q99MR8;Q99JY3;Q60936;Q61699;Q99PV8;Q99LX0;Q02819;P63330;Q6PDQ2;Q9ER72;Q9ER35;P97478;G3UW82;Q99KP3;O88986;Q3TZZ7;…	ion binding	molecular_function	GO:0036094	small molecule binding	GO:0043169;GO:0043168	cation binding;anion binding	FALSE
GO:0098803	74/92	6.16836e-21	9.04529e-19	8.3581	388.943	Q99LY9;P00416;Q9CR21;Q91YT0;Q9DCS9;P17665;Q8BK30;Q9DCT2;Q9CQC7;P19783;Q3UIU2;Q9D855;Q9CQ69;Q9CQZ5;Q9CQA3;Q78IK2;P97450;Q9CQ54;P48771;Q9DCJ5;Q9D6J6;P56379;Q9CQZ6;Q8K3J1;Q9DC70;Q9D0M3;P03911;P56135;Q9CPP6;Q62425;Q9Z1P6;P56391;Q91VD9;O09111;P03921;P99028;Q9CQ91;P52503;Q9CR68;Q9CR61;Q9CPQ8;Q91W29;Q9CQJ8;P00405;Q9CRA7;P56480;Q91VR2;Q9DB20;P00848;Q9CXZ1;P12787;Q91WD5;Q9DB77;Q9CZB0;Q06185;P56392;Q9CPQ1;…	respiratory chain complex	cellular_component	GO:0032991	protein-containing complex	GO:0045277;GO:0045283;GO:0045275;GO:0045271;GO:0009319;GO:0045273;GO:0044799;GO:0045259	respiratory chain complex IV;fumarate reductase complex;respiratory chain complex III;respiratory chain complex I;cytochrome o ubiquinol oxidase complex;respiratory chain complex II (succinate dehydrogenase);NarGHI complex;proton-transporting ATP synthase complex	FALSE
GO:1990204	76/96	1.105e-20	1.60433e-18	7.74707	355.992	Q99LY9;Q9CR21;Q9D2G2;Q91YT0;P24270;Q9DCS9;Q8BK30;P09103;Q9JK42;Q9DCT2;Q9CQC7;P16125;Q3UIU2;Q9CQZ5;Q9CQA3;Q8CFA2;O55028;Q9D051;Q9CQ54;Q60597;Q9DCJ5;Q9D6J6;P70404;Q6P3A8;Q9CQZ6;E9Q4Z2;Q9DC70;Q8K3J1;Q8K4F5;Q91VT4;P03911;P35487;P50171;Q9CPP6;P53395;Q62425;Q9Z1P6;Q91VD9;O09111;P63001;Q9CQ91;P52503;P06151;Q9CR61;Q9DCZ1;Q9DCN2;Q9CQX8;P07742;Q91WK5;Q9CXZ1;P35486;Q91WD5;P03921;Q9CQJ8;Q9CZB0;Q99JY0;Q9D6R2;…	oxidoreductase complex	cellular_component	GO:1902494	catalytic complex	GO:0009325;GO:1902693;GO:1990202;GO:0009326;GO:0031026;GO:0005971;GO:1905862;GO:0009654;GO:0045240;GO:0016222;GO:0005960;GO:1902560;GO:0009339;GO:0045242;GO:1904852;GO:0009319;GO:0036125;GO:0044678;GO:0062077;GO:0016610;GO:0030964;GO:0140690;GO:1990205;GO:0009375;GO:0002197;GO:0044679;GO:1990148;GO:0009331;GO:0030700;GO:1902792;GO:0032921;GO:0030386;GO:0002180;GO:0062151;GO:1902515;GO:0009334;GO:…	nitrate reductase complex;superoxide dismutase complex;FMN reductase complex;formate dehydrogenase complex;glutamate synthase complex;ribonucleoside-diphosphate reductase complex;ferroxidase complex;photosystem II oxygen evolving complex;alpha-ketoacid dehydrogenase complex;procollagen-proline 4-dioxygenase complex;glycine cleavage complex;GMP reductase complex;glycolate oxidase complex;isocitrat…	FALSE
GO:1901606	60/69	1.31196e-20	1.88613e-18	13.1875	603.725	Q922Z0;Q9D2G2;Q3ULD5;Q99L13;Q78JT3;Q8BTY1;O35855;Q8VBT2;Q91XD4;Q3UEG6;Q9DBE0;Q8VCZ9;Q9DCU9;Q8CFA2;O55028;O88986;P05202;Q9JLZ3;P05201;Q9CXF0;Q9CWS0;P35492;P50431;Q8BGT5;Q9D7B6;D3Z7P3;P16331;Q8VC12;Q9WU79;Q8QZR5;Q8C0M9;Q9WVM8;O09173;Q9WVL0;P48318;P11725;O08756;Q8CHT0;P35505;Q91WN4;Q71RI9;Q8QZT1;Q8R0V5;O35423;Q9JHI5;Q91WK5;Q9EQ20;Q91X83;Q99MR8;Q91W43;Q91WT9;Q99K67;P49429;Q9DBL1;Q9DBA8;Q9D826;Q8QZS1;…	alpha-amino acid catabolic process	biological_process	GO:1901605;GO:0046395;GO:0009063	alpha-amino acid metabolic process;carboxylic acid catabolic process;amino acid catabolic process	GO:0009093;GO:0019241;GO:1901053;GO:0006546;GO:0019478;GO:0170035;GO:0042217;GO:0043418;GO:0006554;GO:0006524;GO:0016261;GO:0019554;GO:0046948;GO:0019548;GO:0010122	cysteine catabolic process;L-citrulline catabolic process;sarcosine catabolic process;glycine catabolic process;D-amino acid catabolic process;L-amino acid catabolic process;1-aminocyclopropane-1-carboxylate catabolic process;homocysteine catabolic process;lysine catabolic process;alanine catabolic process;selenocysteine catabolic process;glutamate catabolic process to oxaloacetate;hydroxylysine …	FALSE
GO:0009056	602/1363	2.15224e-20	3.06412e-18	1.71779	77.7904	Q922Z0;O70250;Q923B0;Q9D168;Q8CJF9;Q5DU02;P42125;P83940;Q9JKB1;Q80YD1;Q91X91;Q9DCJ9;Q6P4S8;Q9WU79;Q8VC97;Q8BJ56;Q80TR8;P46935;O08914;O89106;Q8BWG8;P97823;Q60996;Q9D8U8;P00186;P58801;Q9R1P1;Q8CHK4;P28474;Q9CQB5;P08226;Q3V1L4;Q80U63;Q8VE47;Q91X83;P52760;Q9R1P4;Q9ESE1;Q91WT9;P39054;Q9CR24;Q9JLN9;P97328;Q9DAR7;O08739;P47857;Q3UQ28;Q9DC50;P27005;Q91W97;Q3UE37;P09813;P37040;P05202;Q02248;Q9CXF0;P70349;…	catabolic process	biological_process	GO:0008152	metabolic process	GO:0009063;GO:0010136;GO:0019608;GO:0006914;GO:1901287;GO:0010815;GO:0009440;GO:0018911;GO:0006581;GO:0019500;GO:0034655;GO:0009057;GO:0046185;GO:0046210;GO:0046308;GO:0042436;GO:0044273;GO:0051190;GO:0072526;GO:0120256;GO:1901161;GO:0050899;GO:1901136;GO:1901903;GO:0016052;GO:0046153;GO:0090487;GO:1900998;GO:0046271;GO:1901851;GO:0018914;GO:0019261;GO:0042744;GO:0046302;GO:0009310;GO:0043602;GO:…	amino acid catabolic process;ureide catabolic process;nicotine catabolic process;autophagy;iron-sulfur-molybdenum cofactor catabolic process;bradykinin catabolic process;cyanate catabolic process;1,2,4-trichlorobenzene catabolic process;acetylcholine catabolic process;cyanide catabolic process;nucleobase-containing compound catabolic process;macromolecule catabolic process;aldehyde catabolic proc…	FALSE	GO:0044712;GO:0044243
GO:0005524	563/1263	4.15296e-20	5.85568e-18	1.74139	77.7147	Q91VR5;Q8R429;P63085;Q99M87;Q8R3F9;P49717;P43274;Q3THG9;Q7TMC8;Q569Z5;Q80YD1;Q80TR8;Q04750;Q64520;O54833;Q91VE2;Q61316;Q8C5H8;Q91YL3;P58801;Q02053;P97310;Q60823;P61082;Q5XF90;Q91ZW3;Q3V1L4;Q501J6;Q8BP47;P56480;Q8VE47;Q91X83;Q9CU62;Q9JLN9;P97328;P47857;Q8BLY2;P32921;P50516;Q5F2E8;Q91W97;Q9QZW0;Q3UE37;P07310;Q8CFV9;Q9QVP9;Q9CWD8;Q61024;Q5SX39;Q99104;Q6Q899;P42932;O35904;Q8BK63;Q8BRK8;Q8C7R4;Q8VDN2;…	ATP binding	molecular_function	GO:0032559;GO:0035639	adenyl ribonucleotide binding;purine ribonucleoside triphosphate binding			FALSE
GO:0043933	455/982	4.6527e-20	6.49783e-18	1.85561	82.6012	Q920B9;P14211;P56959;Q8CJF9;P23927;P56394;P43274;Q7JJ13;Q99K74;Q8BJ71;Q01149;Q569Z5;Q9CQ54;P55200;P09925;Q8VC97;P03911;O70468;Q9JLI8;Q91VM5;P58801;P97310;Q3TEA8;Q6PGF3;Q91ZW3;Q9JIF0;P08226;Q9CRB6;P11276;P11531;P97801;Q8VCF0;Q91X83;Q9CR63;Q6ZQ38;Q9CR16;P39054;Q9QZQ8;Q9CYH6;Q61166;Q3UQ28;Q8K4Z5;Q8K341;P28656;P21981;Q8BRB7;Q8BZ21;Q9DCT2;B2RXC1;Q9D0T1;Q60722;P09813;O70325;Q9QVP9;Q9CWD8;Q9CZG9;Q8JZQ9;…	protein-containing complex organization	biological_process	GO:0016043	cellular component organization	GO:0045105;GO:0065003;GO:0071825;GO:0032984;GO:0001115;GO:0006999;GO:0034367;GO:0071823;GO:0071826;GO:0071824	intermediate filament polymerization or depolymerization;protein-containing complex assembly;protein-lipid complex organization;protein-containing complex disassembly;protein-DNA-RNA complex organization;nuclear pore organization;protein-containing complex remodeling;protein-carbohydrate complex subunit organization;protein-RNA complex organization;protein-DNA complex organization	FALSE	GO:0071822;GO:0034621;GO:0034600
GO:0097367	769/1817	5.1969e-20	7.18937e-18	1.60914	71.4515	Q91VR5;Q8R429;Q91YT0;P63085;Q99M87;Q8R3F9;P49717;P43274;Q3THG9;Q7TMC8;Q569Z5;Q80YD1;Q8C7H1;Q80TR8;Q04750;Q64520;O54833;Q91VE2;Q61316;Q8C5H8;Q91YL3;Q9ERD7;P58801;Q02053;P97310;Q60823;P61082;Q05D44;Q5XF90;Q91ZW3;P08226;Q3V1L4;Q80U63;P11276;Q501J6;Q8BP47;P56480;P05555;Q8VE47;Q91X83;Q9CU62;Q9R1P4;P39054;Q9JLN9;Q9QZQ8;P97328;P47857;Q8BLY2;P32921;P17742;P35276;P50516;Q8CHH9;P21981;Q5F2E8;Q91W97;Q9QZW0;…	carbohydrate derivative binding	molecular_function	GO:0005488	binding	GO:0008061;GO:0051861;GO:0046871;GO:0001530;GO:0070095;GO:1990458;GO:0072570;GO:0043394;GO:0070967;GO:1902248;GO:0035727;GO:1904599;GO:2001066;GO:0140081;GO:0072572;GO:2001227;GO:0001882;GO:0032552;GO:0033691;GO:0016936;GO:0032553;GO:0070891;GO:2001079;GO:0005539;GO:1902516;GO:1904067;GO:0032500;GO:2001080	chitin binding;glycolipid binding;N-acetylgalactosamine binding;lipopolysaccharide binding;fructose-6-phosphate binding;lipooligosaccharide binding;ADP-D-ribose binding;proteoglycan binding;coenzyme F420 binding;5-O-phosphono-alpha-D-ribofuranosyl diphosphate binding;lysophosphatidic acid binding;advanced glycation end-product binding;amylopectin binding;glycosylated region protein binding;poly-A…	FALSE
GO:0065003	415/881	6.61995e-20	9.07243e-18	1.90826	84.2719	Q920B9;P14211;P56959;Q8CJF9;P23927;P56394;P43274;Q7JJ13;Q99K74;Q8BJ71;Q01149;Q569Z5;Q9CQ54;P55200;P09925;Q8VC97;P03911;O70468;Q9JLI8;Q91VM5;P58801;P97310;Q3TEA8;Q6PGF3;Q91ZW3;Q9JIF0;P08226;Q9CRB6;P11276;P11531;P97801;Q8VCF0;Q91X83;Q9CR63;Q6ZQ38;Q9CR16;P39054;Q9QZQ8;Q9CYH6;Q61166;Q3UQ28;Q8K4Z5;Q8K341;P28656;P21981;Q8BRB7;Q8BZ21;Q9DCT2;B2RXC1;Q9D0T1;Q60722;P09813;O70325;Q9QVP9;Q9CWD8;Q9CZG9;Q8JZQ9;…	protein-containing complex assembly	biological_process	GO:0022607;GO:0043933	cellular component assembly;protein-containing complex organization	GO:1904210;GO:0160075;GO:1904895;GO:0036034;GO:0071800;GO:0097010;GO:0035493;GO:0001927;GO:0018419;GO:1903359;GO:0010387;GO:0070196;GO:0072689;GO:0120185;GO:0006463;GO:0022618;GO:0036285;GO:0043248;GO:0110102;GO:0010275;GO:1905669;GO:0002501;GO:0097343;GO:0090126;GO:0061789;GO:0062177;GO:0110105;GO:0038099;GO:0031034;GO:1904837;GO:0160293;GO:0048268;GO:0048564;GO:0070096;GO:1905635;GO:0007171;GO:…	VCP-NPL4-UFD1 AAA ATPase complex assembly;non-canonical inflammasome complex assembly;ESCRT complex assembly;mediator complex assembly;podosome assembly;eukaryotic translation initiation factor 4F complex assembly;SNARE complex assembly;exocyst assembly;protein catenane formation;lateral cortical node assembly;COP9 signalosome assembly;eukaryotic translation initiation factor 3 complex assembly;M…	FALSE	GO:0006461;GO:0043623;GO:0034622
GO:0032559	572/1292	1.24014e-19	1.68383e-17	1.71999	74.8777	Q91VR5;Q8R429;P63085;Q99M87;Q8R3F9;P49717;P43274;Q3THG9;Q7TMC8;Q569Z5;Q80YD1;Q80TR8;Q04750;Q64520;O54833;Q91VE2;Q61316;Q8C5H8;Q91YL3;P58801;Q02053;P97310;Q60823;P61082;Q5XF90;Q91ZW3;Q3V1L4;Q501J6;Q8BP47;P56480;Q8VE47;Q91X83;Q9CU62;Q9JLN9;P97328;P47857;Q8BLY2;P32921;P50516;Q5F2E8;Q91W97;Q9QZW0;Q3UE37;P07310;Q8CFV9;Q9QVP9;Q9CWD8;Q61024;Q5SX39;Q99104;Q6Q899;P42932;O35904;Q8BK63;Q8BRK8;Q8C7R4;Q8VDN2;…	adenyl ribonucleotide binding	molecular_function	GO:0032555;GO:0030554	purine ribonucleotide binding;adenyl nucleotide binding	GO:0005524;GO:0180001;GO:0043531;GO:0140703;GO:0061507;GO:0050656;GO:0016208;GO:0030552	ATP binding;cyclic-di-AMP binding;ADP binding;3',3'-cyclic GMP-AMP binding;2',3'-cyclic GMP-AMP binding;3'-phosphoadenosine 5'-phosphosulfate binding;AMP binding;cAMP binding	FALSE
GO:0005777	73/93	1.59024e-19	2.13938e-17	7.43797	321.954	Q5BL07;O09012;Q61285;Q2TPA8;Q8K1N1;Q9R0N7;Q99J39;P24270;Q8K1M6;O09174;Q9QYR7;Q99P30;P38060;Q8BGC4;Q00519;Q8BGG9;Q9Z210;Q922Q1;Q9R0H0;Q91V64;P51660;O35488;P98192;Q921H8;Q9DCN1;Q9WV68;Q99MZ7;Q9R0A0;P58137;Q9CYV5;P47934;Q8C0I1;P32020;Q9CRB3;Q9QXE0;P55096;Q9DCM2;A2A9C3;Q9EPB5;P54071;Q7TNT2;Q9R008;Q99LB2;P11930;Q91X34;Q9DBM2;O35423;Q9QXY9;Q8VCF0;Q8BWN8;P25688;O35459;P20152;Q9Z211;P52760;Q9CQ92;Q80XL6;…	peroxisome	cellular_component	GO:0042579	microbody	GO:0042580;GO:0019819;GO:0019821;GO:0019823;GO:0020015;GO:0019822;GO:0019820;GO:0019824;GO:0009514	mannosome;P1 peroxisome;P3 peroxisome;P5 peroxisome;glycosome;P4 peroxisome;P2 peroxisome;P6 peroxisome;glyoxysome	FALSE	GO:0019818
GO:0009152	87/120	5.1449e-19	6.85862e-17	5.42853	228.601	Q9CR21;Q91YT0;Q9DCS9;Q9CQZ5;Q9CQA3;P97450;Q9CQ54;Q9DCJ5;Q9WUR9;Q9WTP7;P54822;P03911;Q3V1D3;Q91VD9;Q9WTP6;P08030;Q01768;P97490;Q9CR61;P56480;Q922D8;P00848;Q9DB20;P55264;Q9CZB0;Q9DCL9;Q9ERS2;P00493;Q9DC69;Q9CQQ7;O08739;Q9DCT2;P05125;Q3UIU2;Q9QXX4;P46664;Q9CQZ6;Q9DC70;Q9CPP6;Q9Z1P6;Q7TNG8;Q9CWJ9;Q9CQ91;Q64737;Q9DCZ1;Q9CXZ1;Q06185;P03930;Q9CQH3;Q99LY9;Q9R0Y5;Q9D6J6;Q8K3J1;O09111;P52503;Q9CPQ8;Q9DBT5;…	purine ribonucleotide biosynthetic process	biological_process	GO:0009150;GO:0006164;GO:0009260	ribonucleotide biosynthetic process;purine nucleotide biosynthetic process;purine ribonucleotide metabolic process	GO:0019361;GO:0046711;GO:0006172;GO:0006167;GO:0006754;GO:0006183;GO:0015973;GO:0046708;GO:0106380;GO:0006171;GO:0006188;GO:0015970;GO:0046042;GO:0006182;GO:0050428;GO:0006177;GO:0097293	2'-(5''-triphosphoribosyl)-3'-dephospho-CoA biosynthetic process;GDP biosynthetic process;ADP biosynthetic process;AMP biosynthetic process;ATP biosynthetic process;GTP biosynthetic process;guanosine pentaphosphate biosynthetic process;IDP biosynthetic process;purine ribonucleotide salvage;cAMP biosynthetic process;IMP biosynthetic process;guanosine tetraphosphate biosynthetic process;ITP biosynt…	FALSE
GO:0032543	69/87	5.59954e-19	7.39744e-17	7.78792	327.299	Q8K2Y7;Q9CQN7;Q9D1N9;Q9CQP0;Q9DB15;Q8BK72;Q9DCI9;Q9CPX7;Q9D8P4;Q8R2L5;O35680;Q9D1B9;Q9CY16;Q9CXW2;Q922E6;Q99N95;Q8R035;Q9D125;Q9ER88;Q3TBW2;Q8BJZ4;Q9CQF0;Q9D338;Q99N84;Q99JT1;Q9CQL4;Q99N92;Q9CQE3;Q9D1H8;Q8VE22;Q9D773;P58059;Q8BU88;Q9CZ83;Q99N94;Q80ZS3;Q9D1P0;Q9D0Q7;P58064;Q924T2;Q9JKF7;Q9D7N6;Q9CQF8;Q9CPR5;Q8K2M0;Q9CQA6;Q9CQ06;Q99N85;Q9CY73;Q9CPV3;Q8JZS9;Q14C51;Q61733;Q99N96;Q921S7;Q8VDT9;Q9EQI8;…	mitochondrial translation	biological_process	GO:0006412	translation			FALSE
GO:0170035	56/65	6.60601e-19	8.57261e-17	12.304	515.058	Q9D2G2;Q3ULD5;Q99L13;Q78JT3;Q8BTY1;O35855;Q8VBT2;Q91XD4;Q3UEG6;Q9DBE0;Q8VCZ9;Q9DCU9;O55028;O88986;P05202;Q9JLZ3;P05201;Q9CXF0;Q9CWS0;P35492;P50431;Q8BGT5;Q9D7B6;D3Z7P3;P16331;Q8VC12;Q9WU79;Q8QZR5;Q8C0M9;Q9WVM8;O09173;Q9WVL0;P48318;P11725;O08756;Q8CHT0;P35505;Q91WN4;Q71RI9;Q8QZT1;Q8R0V5;O35423;Q9JHI5;Q9EQ20;Q91X83;Q99MR8;Q91WT9;Q99K67;P49429;Q9DBL1;Q9DBA8;Q9D826;Q8QZS1;P18894;Q8R0N6;Q8BH00	L-amino acid catabolic process	biological_process	GO:1901606;GO:0170033	alpha-amino acid catabolic process;L-amino acid metabolic process	GO:0006567;GO:0006552;GO:0042853;GO:0097053;GO:0006533;GO:0006574;GO:0006562;GO:0019510;GO:0006548;GO:0006569;GO:0034269;GO:2001297;GO:0006527;GO:0009087;GO:1903559;GO:0006543;GO:2001299;GO:0006572;GO:0006593;GO:0019477;GO:0019504;GO:0046313;GO:0019448;GO:0006550;GO:0019470;GO:0006530;GO:0006565;GO:0006538;GO:0006559	L-threonine catabolic process;L-leucine catabolic process;L-alanine catabolic process;L-kynurenine catabolic process;L-aspartate catabolic process;L-valine catabolic process;L-proline catabolic process;S-adenosylhomocysteine catabolic process;L-histidine catabolic process;L-tryptophan catabolic process;discadenine catabolic process;N(omega)-methyl-L-arginine catabolic process;L-arginine catabolic…	FALSE
GO:0009062	56/65	6.60601e-19	8.57261e-17	12.304	515.058	O09012;Q61285;P54310;Q9WUR2;Q99P30;P42125;P52825;Q9DCW4;Q8K009;Q9R0H0;P51660;O35488;Q921H8;Q9WU19;Q9WV68;P51174;P47934;Q8BU33;Q07417;O08914;P32020;Q91V12;Q60759;O08756;Q99LC5;Q9EPL9;Q9QXE0;Q8VCH0;P45952;Q8QZT1;Q91WU0;P11930;Q9CQ62;Q9DBM2;P97742;Q80XL6;O35459;P50544;Q9QXD1;Q921G7;Q8JZV9;Q99JY0;Q78JN3;Q8BWT1;Q61425;Q8BT35;Q8BH95;Q9CR24;O35386;Q91ZP3;Q8BMS1;Q91VE0;Q924X2;Q8VCT4;P55096;Q9DC50	fatty acid catabolic process	biological_process	GO:0072329;GO:0016042;GO:0006631	monocarboxylic acid catabolic process;lipid catabolic process;fatty acid metabolic process	GO:0019626;GO:0044580;GO:0051793;GO:0001561;GO:0032323;GO:1990486;GO:1903965;GO:0042758;GO:0042760;GO:0006635	short-chain fatty acid catabolic process;butyryl-CoA catabolic process;medium-chain fatty acid catabolic process;fatty acid alpha-oxidation;lipoate catabolic process;anaerobic fatty acid catabolic process;monounsaturated fatty acid catabolic process;long-chain fatty acid catabolic process;very long-chain fatty acid catabolic process;fatty acid beta-oxidation	FALSE
GO:0045333	80/109	4.00027e-18	5.14561e-16	5.6646	226.925	P00416;Q9CR21;Q91YT0;Q9DCS9;P17665;Q9CQZ5;Q9CQA3;Q9CQ54;Q9DCJ5;P54822;Q9D0M3;P03911;Q91VD9;P00186;Q9CR61;Q80U63;Q9CZB0;P08249;Q9CPQ1;Q9ERS2;Q8BT35;Q9DC69;A2BIM8;P02762;P04938;O35943;Q8K1Z0;Q9DCT2;P19783;Q3UIU2;Q9QXX4;Q9D9H8;P48771;Q9CQZ6;Q9DC70;Q8C6I2;Q9CPP6;Q9Z1P6;Q8BGA9;P56391;Q9CQ91;Q9DA03;Q9CXZ1;Q9CQH3;Q99LY9;P24270;Q9D855;Q5HZI9;Q3THF9;Q9D6J6;Q8K3J1;P59017;Q78YY6;O09111;P52503;Q99MB2;Q91W29;…	cellular respiration	biological_process	GO:0015980	energy derivation by oxidation of organic compounds	GO:0009061;GO:0009060	anaerobic respiration;aerobic respiration	FALSE
GO:0170040	54/63	4.61803e-18	5.88859e-16	11.8628	473.523	Q9D2G2;Q3ULD5;Q99L13;Q78JT3;O35855;Q8VBT2;Q91XD4;P18894;Q3UEG6;Q9DBE0;Q8VCZ9;Q8CFA2;O55028;O88986;P05202;Q9JLZ3;P05201;Q9CXF0;Q9CWS0;P35492;Q8BGT5;Q9D7B6;D3Z7P3;P16331;Q8VC12;Q9WU79;Q8QZR5;Q8C0M9;Q9WVM8;O09173;Q9WVL0;P48318;O08756;Q8CHT0;P35505;Q91WN4;Q8QZT1;Q8R0V5;O35423;Q9JHI5;Q91WK5;Q9EQ20;Q91X83;Q99MR8;Q91W43;Q91WT9;Q99K67;P49429;Q9DBL1;Q9DBA8;Q9D826;Q8QZS1;P50431;Q8R0N6	proteinogenic amino acid catabolic process	biological_process	GO:0170039;GO:0046395	carboxylic acid catabolic process;proteinogenic amino acid metabolic process	GO:0006546;GO:0006567;GO:0006552;GO:0042853;GO:0006533;GO:0006574;GO:0006562;GO:0006548;GO:0006569;GO:0006527;GO:0009087;GO:0006543;GO:0006572;GO:0019477;GO:0019448;GO:0006550;GO:0006530;GO:0006565;GO:0006538;GO:0006559	glycine catabolic process;L-threonine catabolic process;L-leucine catabolic process;L-alanine catabolic process;L-aspartate catabolic process;L-valine catabolic process;L-proline catabolic process;L-histidine catabolic process;L-tryptophan catabolic process;L-arginine catabolic process;L-methionine catabolic process;L-glutamine catabolic process;L-tyrosine catabolic process;L-lysine catabolic pro…	FALSE
GO:0003779	199/365	4.66877e-18	5.90197e-16	2.51948	100.541	Q9JKK7;Q9Z2H5;Q9R059;Q9QXM1;O08638;Q9JIF9;Q9Z0P5;Q62418;Q01279;P47754;Q9D898;Q65CL1;Q9JI91;Q9QYB8;Q6IRU2;Q99JY9;P21271;Q8K4L3;Q71LX4;Q6URW6;O70468;Q5XKE0;Q5SYD0;P61982;Q9WUZ5;Q61233;Q9WTI7;P20065;Q61143;P97490;P59999;Q80X90;Q03173;Q8BIL5;Q60604;Q8K4J6;P11531;Q9CPW4;O88990;P62962;E9Q0S6;Q9ES46;Q8R1S4;Q9CQI3;O88342;Q3UQ44;Q64331;O88329;Q99K51;Q08091;Q8K4L4;P68510;Q9R0P5;Q3UZA1;Q8BVA4;Q8CJ40;Q9JJ28;…	actin binding	molecular_function	GO:0008092	cytoskeletal protein binding	GO:0003785;GO:0051015	actin monomer binding;actin filament binding	FALSE
GO:0034654	302/614	6.91412e-18	8.6657e-16	2.05256	81.1026	Q60829;Q9CR21;Q9Z2M7;Q91YT0;P63085;Q9R1C0;Q99J39;Q9CQ65;Q8BMQ2;Q9DCS9;Q8K2T8;O88939;Q8K0C9;Q99K74;Q8BTZ7;Q7TMC8;Q3THK3;P83940;Q9CQZ5;Q9CQA3;P97450;Q9CZD3;Q9CQ54;Q9DCJ5;Q8C0K5;Q91X91;E9Q4Z2;Q9WUR9;Q9WTP7;Q04750;P54822;Q64520;Q9CQX4;P03911;Q8C5H8;P42227;P11499;P70257;Q3V1D3;Q91VM5;Q3U5Q7;Q91VD9;Q91YL3;Q8VDG5;Q9WTP6;P08030;P56389;Q9D7G0;Q9CQ43;Q01768;P97490;Q8QZT1;Q6PGF3;Q91ZW3;Q8CIG8;Q9CR61;Q8CC86;…	nucleobase-containing compound biosynthetic process	biological_process	GO:0009058;GO:0006139	nucleobase-containing compound metabolic process;biosynthetic process	GO:0034404;GO:0141187;GO:1901293	nucleobase-containing small molecule biosynthetic process;nucleic acid biosynthetic process;nucleoside phosphate biosynthetic process	FALSE
GO:0016829	107/163	7.16505e-18	8.90409e-16	3.96282	156.442	Q9CZ42;Q923B0;Q99J39;Q8K0C9;P38060;Q8BWM0;Q9QZA0;Q8VCN5;Q9JLZ3;P05201;Q8R5I6;Q91Y97;Q9DCJ9;Q8VC12;Q9JLI6;P54822;Q8R0F8;Q9D7J9;P97807;P17751;P00186;Q9CXS4;P05064;P97490;O35074;Q8BMZ5;P17183;P19096;P05063;Q9DCL9;Q8K2C9;Q91WT9;O88533;Q9QYC7;P00920;Q9DBX6;Q9WVT6;P16015;P27786;Q8VBT2;Q99KE1;Q9D3B1;P35492;Q8BSF4;Q99K01;Q80W22;Q8BJM7;Q8BH04;Q3TLP5;P17182;Q8R238;P00683;Q9DBM2;Q8BMF3;P06801;P62908;Q9Z2V4;…	lyase activity	molecular_function	GO:0003824	catalytic activity	GO:0018836;GO:0160129;GO:0016849;GO:0016852;GO:0004325;GO:0016840;GO:0016848;GO:0016846;GO:0018835;GO:0106334;GO:0141122;GO:0016835;GO:0016830	alkylmercury lyase activity;protein-DNA covalent cross-linking activity;phosphorus-oxygen lyase activity;sirohydrochlorin cobaltochelatase activity;ferrochelatase activity;carbon-nitrogen lyase activity;carbon-halide lyase activity;carbon-sulfur lyase activity;carbon phosphorus lyase activity;3'-deoxyribose phosphate lyase activity;nitrogen-oxygen lyase activity;carbon-oxygen lyase activity;carbo…	FALSE
GO:0046496	77/104	7.24436e-18	8.927e-16	5.84728	230.771	Q9CZ42;O70250;P15327;P52792;Q9DCD0;P05201;Q8VEE0;Q91Y97;Q91X91;E9Q4Z2;P52480;Q8C5H8;P16858;Q8R059;Q9WUA3;P17751;Q9D7G0;P05064;Q8K2I3;P17183;Q8CC86;Q9EPA7;P05063;P12382;Q9CQ60;Q04857;P08249;P14152;O88844;P97328;P47857;Q91W97;P53657;Q9QXX4;Q8K009;P05202;Q9CXF0;Q60597;Q93092;Q9DCN1;Q711T7;Q64521;P17182;O08528;Q91WN4;P54071;Q8CFX1;Q8BH59;P06801;Q8K4Z3;P28271;Q78JT3;P16125;Q00612;Q5HZI9;P40142;P47968;…	nicotinamide nucleotide metabolic process	biological_process	GO:0072524;GO:0009117	nucleotide metabolic process;pyridine-containing compound metabolic process	GO:0061722;GO:0019359;GO:0019674;GO:0006096;GO:0006739	sulphoglycolysis;nicotinamide nucleotide biosynthetic process;NAD+ metabolic process;glycolytic process;NADP+ metabolic process	FALSE
GO:0009060	73/97	1.10745e-17	1.35331e-15	6.22076	242.87	Q99LY9;P00416;Q9CR21;Q91YT0;Q8K1Z0;Q9DCS9;P17665;P24270;Q8BK30;Q9DCT2;Q9CQC7;P19783;Q3UIU2;Q9D855;Q9CQ69;Q9CQZ5;Q9CQA3;Q9D9H8;Q5HZI9;Q9CQ54;P48771;Q9DCJ5;Q9D6J6;Q9CQZ6;Q8K3J1;Q9DC70;P54822;P59017;Q9D0M3;P03911;P11588;Q8C6I2;Q9CPP6;Q78YY6;Q8R104;Q9Z1P6;Q8BGA9;P56391;Q91VD9;O09111;P99028;Q9CQ91;P52503;Q99MB2;Q9CR61;Q80U63;Q91W29;P11589;Q9DB77;P03921;P12787;Q9CXZ1;Q9CQJ8;Q91WD5;P19536;Q9CZB0;P08249;…	aerobic respiration	biological_process	GO:0045333	cellular respiration	GO:0019411;GO:0043554;GO:0019332;GO:0010230;GO:0006119;GO:0019410;GO:0019412;GO:0019414;GO:0019409;GO:0019646	aerobic respiration, using ferrous ions as electron donor;aerobic respiration, using arsenite as electron donor;aerobic respiration, using nitrite as electron donor;alternative respiration;oxidative phosphorylation;aerobic respiration, using carbon monoxide as electron donor;aerobic respiration, using hydrogen as electron donor;aerobic respiration, using sulfur or sulfate as electron donor;aerobi…	FALSE
GO:0006637	60/74	1.53641e-17	1.86198e-15	8.63515	334.305	Q9QYR9;Q9D2G2;Q99J39;Q9QYR7;Q9QXG4;Q99P30;Q60932;Q91XE0;P54869;P59266;Q91V92;Q8BGG9;Q9D1I5;Q9D051;Q60597;Q8BWT5;P51660;E9Q4Z2;Q9D1G2;Q99NB1;P35487;P58137;Q99JF5;Q9WVM8;Q60759;P41216;Q8VDG5;Q61586;Q9DBK0;Q8QZT1;O55137;Q7TNT2;Q9R008;P11930;P19096;Q91X34;Q9DBM2;Q9Z2A7;P63030;Q8BWN8;P35486;Q9D023;Q9D404;Q9Z2I9;Q8JZK9;A2AKK5;Q9R0X4;Q9Z2I8;Q99K67;Q8BHI7;Q9DBL1;Q8BMF4;Q9CR24;Q5SWU9;Q8BKZ9;Q9D826;Q9JJN4;…	acyl-CoA metabolic process	biological_process	GO:0043603;GO:0072521;GO:0006790;GO:0006753	amide metabolic process;sulfur compound metabolic process;nucleoside phosphate metabolic process;purine-containing compound metabolic process	GO:0006084;GO:0006104;GO:0035337;GO:0071616;GO:1901886;GO:2001293;GO:1901787;GO:0046491	acetyl-CoA metabolic process;succinyl-CoA metabolic process;fatty-acyl-CoA metabolic process;acyl-CoA biosynthetic process;2-hydroxybenzoyl-CoA catabolic process;malonyl-CoA metabolic process;benzoyl-CoA metabolic process;L-methylmalonyl-CoA metabolic process	FALSE
GO:0022625	46/51	1.68632e-17	2.0269e-15	17.4576	674.237	P62900;P14869;P12970;Q9CZM2;P99027;P61358;P62889;P41105;O09167;P67984;P62984;P47962;P47911;P47964;P86048;P62911;P35980;P83882;P35979;P62918;Q9CR57;P53026;P62751;O55142;P62717;P51410;P14148;Q8BP67;Q9D8E6;P27659;P47915;P47955;P14115;P61514;Q9D823;P84099;Q9JJI8;Q9D1R9;P61255;Q6ZWV7;Q6ZWV3;Q9CXW4;P62830;P19253;Q9CPR4;P47963	cytosolic large ribosomal subunit	cellular_component	GO:0015934	large ribosomal subunit			FALSE	GO:0005842;GO:0009282;GO:0030498;GO:0030872
GO:0015986	52/61	3.19359e-17	3.80738e-15	11.4221	433.843	Q99LY9;Q9CR21;Q91YT0;Q9DCS9;Q8BK30;Q9DCT2;Q9CQC7;Q3UIU2;Q9CQZ5;Q9CQA3;P97450;Q9CQ54;Q9DCJ5;Q9D6J6;Q8K3J1;Q9CQZ6;Q9DC70;P03911;P56135;Q9CPP6;Q9Z1P6;Q91VD9;O09111;P52503;Q9CQ91;Q9CPQ8;Q9CR61;Q99JB2;Q91VR2;P56480;P03921;Q9CQJ8;P00848;Q9CXZ1;Q91WD5;Q9DB20;Q06185;Q9CZB0;Q9ERS2;P03930;P56382;Q7TMF3;Q99LC3;Q03265;Q9CQH3;Q9D3D9;Q9D8B4;Q8K2B3;Q9DC69;Q9CQQ7;Q9CQ75;Q9DCX2	proton motive force-driven ATP synthesis	biological_process	GO:0006754	ATP biosynthetic process	GO:0042777;GO:0042776	proton motive force-driven plasma membrane ATP synthesis;proton motive force-driven mitochondrial ATP synthesis	FALSE
GO:0042776	50/58	4.89203e-17	5.78522e-15	12.2752	461.01	Q99LY9;Q9CR21;Q91YT0;Q9DCS9;Q8BK30;Q9DCT2;Q9CQC7;Q3UIU2;Q9CQZ5;Q9CQA3;P97450;Q9CQ54;Q9DCJ5;Q9D6J6;Q8K3J1;Q9CQZ6;Q9DC70;P03911;P56135;Q9CPP6;Q9Z1P6;Q91VD9;O09111;P52503;Q9CQ91;Q9CR61;Q99JB2;Q91VR2;P56480;P03921;Q9CQJ8;P00848;Q9CXZ1;Q91WD5;Q9DB20;Q06185;Q9CZB0;Q9ERS2;P56382;Q99LC3;Q7TMF3;Q9CQH3;Q03265;Q9D3D9;Q9D8B4;Q8K2B3;Q9DC69;Q9CQQ7;Q9CQ75;Q9DCX2	proton motive force-driven mitochondrial ATP synthesis	biological_process	GO:0015986	proton motive force-driven ATP synthesis			FALSE
GO:0072524	80/112	5.77301e-17	6.77243e-15	5.13995	192.186	Q9CZ42;O70250;P15327;P52792;Q9DCD0;P05201;Q8VEE0;Q91Y97;Q91X91;E9Q4Z2;P52480;Q8C5H8;P16858;Q8R059;Q9WUA3;P17751;Q9D7G0;P05064;Q8K2I3;P17183;Q8CC86;Q9EPA7;P05063;P12382;Q9CQ60;Q04857;P08249;P14152;O88844;P97328;P47857;Q91W97;P53657;Q9QXX4;Q8K009;P05202;Q9CXF0;Q60597;Q93092;Q9DCN1;Q711T7;Q64521;P17182;O08528;Q91WN4;P54071;P42859;Q91XF0;Q8CFX1;Q8BH59;P06801;Q8K4Z3;P28271;Q78JT3;P16125;Q00612;Q5HZI9;…	pyridine-containing compound metabolic process	biological_process	GO:0008152	metabolic process	GO:1901847;GO:0072525;GO:0070637;GO:0006769;GO:0046874;GO:0072526;GO:0046496;GO:0042816	nicotinate metabolic process;pyridine-containing compound biosynthetic process;pyridine nucleoside metabolic process;nicotinamide metabolic process;quinolinate metabolic process;pyridine-containing compound catabolic process;nicotinamide nucleotide metabolic process;vitamin B6 metabolic process	FALSE
GO:0009142	69/92	1.18912e-16	1.38391e-14	6.12742	224.681	Q99LY9;Q9CR21;Q91YT0;Q9DCS9;Q8BK30;Q9DCT2;Q9CQC7;Q924L1;Q3UIU2;Q9QXX4;Q9CQZ5;Q9CQA3;P97450;P24547;P00342;Q9CQ54;Q9R0Y5;Q9DCJ5;Q9D6J6;Q9CQZ6;Q8K3J1;Q9DC70;P03911;P56135;Q9CPP6;Q9Z1P6;Q9WV85;Q91VD9;Q7TNG8;O09111;P97930;Q01768;P70698;B2RQC6;Q9CQ91;P52503;P70303;Q9CR61;Q9CPQ8;Q99JB2;P52623;Q9CRA7;P56480;Q91VR2;Q9DB20;P00848;Q9CXZ1;P55264;Q91WD5;P03921;Q9CZB0;Q06185;Q9CQJ8;Q9ERS2;P03930;P56382;Q9CQH3;…	nucleoside triphosphate biosynthetic process	biological_process	GO:1901293;GO:0009141	nucleoside phosphate biosynthetic process;nucleoside triphosphate metabolic process	GO:0009148;GO:0009201;GO:0009145;GO:0009202	pyrimidine nucleoside triphosphate biosynthetic process;ribonucleoside triphosphate biosynthetic process;purine nucleoside triphosphate biosynthetic process;deoxyribonucleoside triphosphate biosynthetic process	FALSE
GO:0015980	107/168	1.83371e-16	2.11728e-14	3.63855	131.843	P00416;Q9CR21;Q91YT0;Q9D0F9;Q9DCS9;P17665;Q7TSV4;Q9CQZ5;Q9CQA3;Q9CQ54;Q9DCJ5;P54822;Q9D0M3;P03911;Q91VD9;P00186;Q60823;Q9CR61;Q80U63;Q91ZJ5;Q04857;P08249;Q9CZB0;Q9CPQ1;Q9ERS2;Q8BT35;Q9QXF8;Q9JLN9;Q9DC69;P47857;A2BIM8;P02762;P04938;O35943;P62141;Q9D6Y9;Q8K1Z0;Q9DCT2;P19783;P62137;Q3UIU2;Q9Z1E4;Q9QXX4;Q9D9H8;P48771;Q9CQZ6;Q9DC70;Q8C6I2;Q9CPP6;P07934;Q9Z1P6;Q8BGA9;P56391;Q9CQ91;Q9DA03;Q9CXZ1;Q9WUB3;…	energy derivation by oxidation of organic compounds	biological_process	GO:0006091	generation of precursor metabolites and energy	GO:0006113;GO:0045333;GO:0006112	fermentation;cellular respiration;energy reserve metabolic process	FALSE
GO:0009201	66/87	2.02411e-16	2.31887e-14	6.40523	231.461	Q99LY9;Q9CR21;Q91YT0;Q9DCS9;Q8BK30;Q9DCT2;Q9CQC7;Q924L1;Q3UIU2;Q9QXX4;Q9CQZ5;Q9CQA3;P97450;P24547;P00342;Q9CQ54;Q9DCJ5;Q9D6J6;Q9CQZ6;Q8K3J1;Q9DC70;P03911;P56135;Q9CPP6;Q9Z1P6;Q9WV85;Q91VD9;Q7TNG8;O09111;Q01768;P70698;B2RQC6;Q9CQ91;P52503;P70303;Q9CR61;Q9CPQ8;Q99JB2;P52623;Q9CRA7;P56480;Q91VR2;Q9DB20;P00848;Q9CXZ1;Q91WD5;P03921;Q9CQJ8;Q9CZB0;Q06185;Q9ERS2;P03930;P56382;Q9CQH3;Q99LC3;Q7TMF3;Q9D8B4;…	ribonucleoside triphosphate biosynthetic process	biological_process	GO:0009142	nucleoside triphosphate biosynthetic process	GO:0009206;GO:0009209	purine ribonucleoside triphosphate biosynthetic process;pyrimidine ribonucleoside triphosphate biosynthetic process	FALSE
GO:0006629	417/920	2.11985e-16	2.40973e-14	1.76954	63.8628	Q9CR21;P42125;Q8BJ56;O08914;P97823;P00186;P28474;O54909;Q9Z2D1;P08226;Q80XN0;Q99LB2;P19096;P56480;P52760;Q9R0X4;Q3UN02;Q9CR24;Q3U3R4;Q9DBX6;Q9DC50;P47739;P09813;P11404;O70325;P37040;Q99104;Q9D379;Q8BRK8;P31786;Q91WC9;P49698;Q7TNC9;Q8VDQ8;Q78JN3;Q8BHI7;Q9JHU9;O35083;Q8BH00;Q8K1N1;O08709;Q64FW2;P54869;Q99KP3;P55050;Q9WV68;Q61147;P47934;Q91V12;Q66GT5;P22315;P56395;Q80UP3;P60202;P42232;O35678;Q99KP6;…	lipid metabolic process	biological_process	GO:0044238	primary metabolic process	GO:0008610;GO:1901568;GO:0006631;GO:0006644;GO:0046485;GO:0046486;GO:0046505;GO:0016042;GO:0030258;GO:1903509;GO:0006638;GO:0006643;GO:0006720;GO:0008202	lipid biosynthetic process;fatty acid derivative metabolic process;fatty acid metabolic process;phospholipid metabolic process;ether lipid metabolic process;glycerolipid metabolic process;sulfolipid metabolic process;lipid catabolic process;lipid modification;liposaccharide metabolic process;neutral lipid metabolic process;membrane lipid metabolic process;isoprenoid metabolic process;steroid meta…	FALSE
GO:0042579	80/114	3.06265e-16	3.45467e-14	4.84087	172.926	Q99J39;P38060;Q9Z210;Q91V64;Q8C0I1;Q9D5T0;Q9EPB5;Q7TNT2;Q99LB2;Q91X34;Q8VCF0;P25688;O35459;Q9Z211;P52760;P34914;O35386;Q9D826;P19258;Q9WUR2;P18894;Q9CQ92;Q9DC50;O09012;Q9R0N7;Q99P30;Q8BGC4;Q00519;Q9DCN1;Q9R0A0;P58137;P32020;P41216;P54071;Q9R008;P11930;Q9DBM2;O35423;Q78JN3;P61028;Q61285;Q2TPA8;Q8K1N1;P24270;Q8K1M6;Q922Q1;P51660;O35488;P98192;Q9WV68;P47934;Q9DCM2;A2A9C3;Q8BWN8;P20152;Q80XL6;Q9QXD1;…	microbody	cellular_component	GO:0043231	intracellular membrane-bounded organelle	GO:0005777;GO:0140266;GO:0031903	peroxisome;Woronin body;microbody membrane	FALSE
GO:0008092	357/767	3.24269e-16	3.62983e-14	1.85076	66.0074	Q8C1Z7;P23927;Q9JIF9;P25799;P70414;Q9D898;O70468;Q9D8U8;Q8BK67;A2A5R2;P08226;Q03173;Q9CRB6;Q60604;Q8K4J6;P11531;A2AHC3;Q8BUK6;Q7TSJ2;P61022;Q61166;Q3THE2;G5E8K5;Q99K51;P35276;Q8BVA4;Q5F2E8;P48193;P11404;Q9ET54;Q91YD6;Q9D279;Q5SX39;Q99104;P62823;P58252;P48787;P06800;Q6VN19;P14069;P08032;P14873;O88935;P62908;Q05BC3;O35526;Q61699;P47753;P23242;Q9EPK8;Q9D9T8;G3UW82;Q9CQW2;Q8BTM8;P11862;O70209;A2AAJ9;…	cytoskeletal protein binding	molecular_function	GO:0005515	protein binding	GO:0031005;GO:0034452;GO:0051373;GO:0031433;GO:0048156;GO:0005519;GO:0030172;GO:1990147;GO:0017022;GO:0003779;GO:0019894;GO:0030506;GO:0031432;GO:0031013;GO:0005523;GO:0015631;GO:0030507;GO:0031014;GO:0042805;GO:0017166	filamin binding;dynactin binding;FATZ binding;telethonin binding;tau protein binding;cytoskeletal regulatory protein binding;troponin C binding;talin binding;myosin binding;actin binding;kinesin binding;ankyrin binding;titin binding;troponin I binding;tropomyosin binding;tubulin binding;spectrin binding;troponin T binding;actinin binding;vinculin binding	FALSE
GO:0110165	4083/12094	4.46922e-16	4.96489e-14	1.85513	65.568	O70494;Q922Z0;P63085;Q9D071;Q9D8P4;P62858;P00687;Q9CQN6;P42228;P19070;Q99LP6;Q569Z5;Q9JKB1;Q9JI44;Q61001;P55200;Q3UFY8;Q9ER88;Q8C0K5;Q91X91;Q9CY57;Q80TR8;Q8BJ56;O54833;Q9JLI8;Q91VM5;Q91YL3;Q8BWG8;Q99PG2;Q08288;P00186;P61082;Q9D952;Q91ZW3;O54909;Q8BPZ8;P56480;P05555;P68040;P28665;Q8BUK6;Q8VE47;A2AHC3;Q99KR7;Q3U5C8;Q6ZQ38;Q3UN02;P58742;Q9CR16;P39054;O35381;Q62448;Q3U3R4;P97384;Q3THE2;P17742;Q8K4Z5;…	cellular anatomical structure	cellular_component	GO:0005575	cellular_component	GO:0020023;GO:0097422;GO:0061822;GO:0097423;GO:0061823;GO:0014705;GO:0120219;GO:0009532;GO:1990037;GO:0061825;GO:0120220;GO:0042995;GO:0097427;GO:1990038;GO:0035748;GO:0061826;GO:0035749;GO:0061827;GO:0020031;GO:0020032;GO:1990900;GO:0098793;GO:0061830;GO:0071808;GO:0098794;GO:0097433;GO:0001400;GO:1990047;GO:0009541;GO:0033012;GO:0009542;GO:0061834;GO:0020038;GO:0061835;GO:0020039;GO:0009546;GO:…	kinetoplast;tubular endosome;ciliary cap;mitochondrion-associated adherens complex;ring centriole;C zone;subapical part of cell;plastid stroma;Lewy body core;podosome core;basal body patch;cell projection;microtubule bundle;Lewy body corona;myelin sheath abaxonal region;podosome ring;myelin sheath adaxonal region;sperm head;polar ring of apical complex;basal ring of apical complex;ciliary pocket …	FALSE
GO:0006754	57/72	7.70395e-16	8.49404e-14	7.67116	266.954	Q99LY9;Q9CR21;Q91YT0;Q9DCS9;Q8BK30;Q9DCT2;Q9CQC7;Q924L1;Q3UIU2;Q9QXX4;Q9CQZ5;Q9CQA3;P97450;P00342;Q9CQ54;Q9DCJ5;Q9D6J6;Q8K3J1;Q9CQZ6;Q9DC70;P03911;P56135;Q9CPP6;Q9Z1P6;Q7TNG8;O09111;Q91VD9;P52503;Q9CQ91;Q9CPQ8;Q9CR61;Q99JB2;Q91VR2;Q9CRA7;P56480;P03921;Q9CQJ8;P00848;Q9CXZ1;Q91WD5;Q9DB20;Q06185;Q9CZB0;Q9ERS2;P03930;P56382;Q7TMF3;Q99LC3;Q03265;Q9CQH3;Q9D3D9;Q9D8B4;Q8K2B3;Q9DC69;Q9CQQ7;Q9CQ75;Q9DCX2	ATP biosynthetic process	biological_process	GO:0009206;GO:0046034;GO:0009152	purine ribonucleoside triphosphate biosynthetic process;ATP metabolic process;purine ribonucleotide biosynthetic process	GO:0015986;GO:0006756	proton motive force-driven ATP synthesis;AMP phosphorylation	FALSE	GO:0006759;GO:0006758
GO:0009145	63/83	9.37042e-16	1.02543e-13	6.41081	221.838	Q99LY9;Q9CR21;Q91YT0;Q9DCS9;Q8BK30;Q9DCT2;Q9CQC7;Q924L1;Q3UIU2;Q9QXX4;Q9CQZ5;Q9CQA3;P97450;P24547;P00342;Q9CQ54;Q9DCJ5;Q9D6J6;Q9CQZ6;Q8K3J1;Q9DC70;P03911;P56135;Q9CPP6;Q9Z1P6;Q9WV85;Q91VD9;Q7TNG8;O09111;Q01768;Q9CQ91;P52503;Q9CR61;Q9CPQ8;Q99JB2;Q91VR2;Q9CRA7;P56480;P03921;Q9DB20;P00848;Q9CXZ1;P55264;Q91WD5;Q9CQJ8;Q9CZB0;Q06185;Q9ERS2;P03930;P56382;Q9CQH3;Q99LC3;Q7TMF3;Q9D8B4;Q9D3D9;Q03265;Q8K2B3;…	purine nucleoside triphosphate biosynthetic process	biological_process	GO:0009144;GO:0009142	purine nucleoside triphosphate metabolic process;nucleoside triphosphate biosynthetic process	GO:0009206;GO:0009216	purine ribonucleoside triphosphate biosynthetic process;purine deoxyribonucleoside triphosphate biosynthetic process	FALSE
GO:0031090	1050/2666	9.89137e-16	1.07442e-13	1.4345	49.5617	Q8CD10;Q8R429;Q9CR21;Q8C1Z7;Q91YT0;Q9CQN7;Q8BRF7;Q9CPX7;Q9D8P4;P42125;Q8BPN8;Q8BJ71;Q9CQN6;O70492;Q78IK2;Q91XT4;Q91VN4;Q9CQ54;Q9Z1G3;Q99K28;Q9ER88;Q8C0K5;P09925;P51863;Q6P4S8;Q9WU79;Q9CRD2;P03911;Q8VE22;O08914;P51881;Q7TQF7;P97823;P00186;Q6P069;Q02053;Q5NCE8;Q9CQB5;Q8BK67;Q5XF90;O54909;Q9Z2D1;A2A5R2;Q9JIF0;Q9CR61;Q80XN0;Q570Y9;Q80U63;P11531;Q8R146;P56480;Q8VCF0;Q8VE47;P00848;Q60634;P08249;Q9CR63;…	organelle membrane	cellular_component	GO:0016020	membrane	GO:0031965;GO:0097381;GO:0032588;GO:1990578;GO:0033016;GO:0031966;GO:0098588;GO:0110146;GO:0005789;GO:0020005;GO:0042170;GO:0019866;GO:0032580;GO:0012506	nuclear membrane;photoreceptor disc membrane;trans-Golgi network membrane;perinuclear endoplasmic reticulum membrane;rhoptry membrane;mitochondrial membrane;bounding membrane of organelle;magnetosome membrane;endoplasmic reticulum membrane;symbiont-containing vacuole membrane;plastid membrane;organelle inner membrane;Golgi cisterna membrane;vesicle membrane	FALSE
GO:0006418	38/41	1.28787e-15	1.3685e-13	22.6761	777.468	Q3U186;Q8VDC0;Q9ER72;Q9CYK1;Q8CGC7;Q3THG9;Q8C0C7;Q9CZD3;Q9D0I9;Q3U2A8;Q8BIP0;Q8BML9;Q9JJL8;Q8BU30;Q8BYM8;Q9Z1Q9;Q8BMJ2;Q8BGV0;Q8CFI5;Q99KK9;Q922B2;Q8BGQ7;Q8BP47;Q505F5;Q9WUA2;Q499X9;Q3UQ84;Q99MN1;Q8BIJ6;Q9D0R2;Q91WQ3;P26638;P32921;Q68FL6;Q8BLY2;Q61035;Q99M01;Q8BYL4	tRNA aminoacylation for protein translation	biological_process	GO:0043039	tRNA aminoacylation	GO:0006438;GO:0006428;GO:0006429;GO:0006419;GO:0006430;GO:0006420;GO:0006431;GO:0006421;GO:0006432;GO:0006422;GO:0006433;GO:0006423;GO:0070127;GO:0006434;GO:0006424;GO:0006435;GO:0006425;GO:0006436;GO:0006426;GO:0006437;GO:0006427	valyl-tRNA aminoacylation;isoleucyl-tRNA aminoacylation;leucyl-tRNA aminoacylation;alanyl-tRNA aminoacylation;lysyl-tRNA aminoacylation;arginyl-tRNA aminoacylation;methionyl-tRNA aminoacylation;asparaginyl-tRNA aminoacylation;phenylalanyl-tRNA aminoacylation;aspartyl-tRNA aminoacylation;prolyl-tRNA aminoacylation;cysteinyl-tRNA aminoacylation;tRNA aminoacylation for mitochondrial protein translat…	FALSE
GO:0004812	38/41	1.28787e-15	1.3685e-13	22.6761	777.468	Q3U186;Q8VDC0;Q9ER72;Q9CYK1;Q8CGC7;Q3THG9;Q8C0C7;Q9CZD3;Q9D0I9;Q3U2A8;Q8BIP0;Q8BML9;Q9JJL8;Q8BU30;Q8BYM8;Q9Z1Q9;Q8BMJ2;Q8BGV0;Q8CFI5;Q99KK9;Q922B2;Q8BGQ7;Q8BP47;Q505F5;Q9WUA2;Q499X9;Q3UQ84;Q99MN1;Q8BIJ6;Q9D0R2;Q91WQ3;P26638;P32921;Q68FL6;Q8BLY2;Q61035;Q99M01;Q8BYL4	aminoacyl-tRNA ligase activity	molecular_function	GO:0140101;GO:0016875	ligase activity, forming carbon-oxygen bonds;catalytic activity, acting on a tRNA	GO:0004815;GO:0004826;GO:0004816;GO:0004827;GO:0004817;GO:0004828;GO:0043767;GO:0043816;GO:0004818;GO:0050560;GO:0004829;GO:0004819;GO:0050561;GO:0004830;GO:0004820;GO:0004831;GO:0004821;GO:0004832;GO:0004822;GO:0004823;GO:0004813;GO:0098619;GO:0004824;GO:0098618;GO:0004814;GO:0004825	aspartate-tRNA ligase activity;phenylalanine-tRNA ligase activity;asparagine-tRNA ligase activity;proline-tRNA ligase activity;cysteine-tRNA ligase activity;serine-tRNA ligase activity;pyrrolysyl-tRNA synthetase activity;phosphoserine-tRNA(Cys) ligase activity;glutamate-tRNA ligase activity;aspartate-tRNA(Asn) ligase activity;threonine-tRNA ligase activity;glutamine-tRNA ligase activity;glutamate…	FALSE	GO:0017100;GO:0016876
GO:0016875	38/41	1.28787e-15	1.3685e-13	22.6761	777.468	Q3U186;Q8VDC0;Q9ER72;Q9CYK1;Q8CGC7;Q3THG9;Q8C0C7;Q9CZD3;Q9D0I9;Q3U2A8;Q8BIP0;Q8BML9;Q9JJL8;Q8BU30;Q8BYM8;Q9Z1Q9;Q8BMJ2;Q8BGV0;Q8CFI5;Q99KK9;Q922B2;Q8BGQ7;Q8BP47;Q505F5;Q9WUA2;Q499X9;Q3UQ84;Q99MN1;Q8BIJ6;Q9D0R2;Q91WQ3;P26638;P32921;Q68FL6;Q8BLY2;Q61035;Q99M01;Q8BYL4	ligase activity, forming carbon-oxygen bonds	molecular_function	GO:0016874	ligase activity	GO:0160220;GO:0004812	D-alanine-(R)-lactate ligase activity;aminoacyl-tRNA ligase activity	FALSE
GO:0099080	503/1156	1.47178e-15	1.55051e-13	1.65103	56.3864	Q91VR5;Q99M87;Q8CJF9;Q8R3F9;P23927;P41105;Q2VPQ9;Q7JJ13;Q569Z5;Q5SU73;Q8BUI3;Q04750;Q9CY57;O70468;Q9JLI8;Q9ERD7;Q3TLH4;P19001;P63073;Q8CHK4;Q3TSG4;Q8BK67;A2A5R2;Q9CRB6;Q9JJT9;Q8BTI8;P11531;P97801;P84104;A2AHC3;Q8BUK6;Q9CU62;Q8R2R3;Q7TSJ2;Q9D4C5;P39054;Q61166;Q8K4Z5;P35276;Q6ZQ08;Q8BVA4;Q8K341;Q8R081;Q9ET54;P97762;Q8JZQ9;Q9D279;Q5SX39;Q99104;Q9Z1G4;Q9ER69;Q8CJF7;Q8R151;P48787;P42932;Q921F2;Q8BK63;…	supramolecular complex	cellular_component	GO:0110165	cellular anatomical structure	GO:0097741;GO:0005818;GO:0000776;GO:0099081;GO:0035770;GO:0098644;GO:0097740	mastigoneme;aster;kinetochore;supramolecular polymer;ribonucleoprotein granule;complex of collagen trimers;paraflagellar rod	FALSE
GO:0044877	404/895	1.4803e-15	1.55051e-13	1.75297	59.8578	Q9CR21;P14211;P23927;Q9WTR5;O70492;P83940;Q61001;P51863;Q04750;O09172;P19001;Q3TEA8;Q91ZW3;Q9JIF0;P08226;Q9JJT9;Q60604;P11276;P11531;A2AHC3;P68040;Q9CU62;P62880;Q9JLN9;Q9QZQ8;Q921L5;P17742;G5E8K5;Q99K51;Q9CX00;P09813;P48193;O35143;Q80YX1;P18872;Q91YD6;Q9D279;Q9JK23;Q5SX39;O08795;P58252;P48787;O70443;Q8C3X4;O54890;P06800;Q14C51;Q06185;P14873;P62908;P56695;Q61656;Q9CZ30;Q6ZQ58;O35526;Q62376;P52927;…	protein-containing complex binding	molecular_function	GO:0005488	binding	GO:0036033;GO:0062063;GO:0043021;GO:0001849;GO:0140164;GO:0001097;GO:0005132;GO:0032795;GO:0106140;GO:1904288;GO:1905394;GO:0005518;GO:0035612;GO:0071933;GO:1990448;GO:0042608;GO:0106080;GO:0062066;GO:0023023;GO:0140259;GO:0062067;GO:0070628;GO:0035651;GO:0048185;GO:0140260;GO:0140496;GO:0001092;GO:0062068;GO:0062078;GO:0070840;GO:1905761;GO:0062058;GO:1904854;GO:1990593;GO:0031683;GO:0062069;GO:…	mediator complex binding;BBSome binding;ribonucleoprotein complex binding;complement component C1q complex binding;Golgi transport complex binding;TFIIH-class transcription factor complex binding;type I interferon receptor binding;heterotrimeric G-protein binding;P-TEFb complex binding;BAT3 complex binding;retromer complex binding;collagen binding;AP-2 adaptor complex binding;Arp2/3 complex bindi…	FALSE	GO:0032403
GO:0009206	62/82	2.18911e-15	2.27667e-13	6.30836	212.94	Q99LY9;Q9CR21;Q91YT0;Q9DCS9;Q8BK30;Q9DCT2;Q9CQC7;Q924L1;Q3UIU2;Q9QXX4;Q9CQZ5;Q9CQA3;P97450;P24547;P00342;Q9CQ54;Q9DCJ5;Q9D6J6;Q9CQZ6;Q8K3J1;Q9DC70;P03911;P56135;Q9CPP6;Q9Z1P6;Q9WV85;Q91VD9;Q7TNG8;O09111;Q01768;Q9CQ91;P52503;Q9CR61;Q9CPQ8;Q99JB2;Q91VR2;Q9CRA7;P56480;P03921;Q9DB20;P00848;Q9CXZ1;Q91WD5;Q9CQJ8;Q9CZB0;Q06185;Q9ERS2;P03930;P56382;Q9CQH3;Q99LC3;Q7TMF3;Q9D8B4;Q9D3D9;Q03265;Q8K2B3;Q9DC69;…	purine ribonucleoside triphosphate biosynthetic process	biological_process	GO:0009145;GO:0009201;GO:0009205	ribonucleoside triphosphate biosynthetic process;purine ribonucleoside triphosphate metabolic process;purine nucleoside triphosphate biosynthetic process	GO:0006754;GO:0006183;GO:0046042	ATP biosynthetic process;GTP biosynthetic process;ITP biosynthetic process	FALSE
GO:0071840	1475/3901	2.96217e-15	3.05896e-13	1.36993	45.828	P62858;Q569Z5;Q9JI44;Q61001;P55200;Q9ER88;Q8BJ56;Q9CY57;Q9JLI8;Q91VM5;Q9D952;Q8BPZ8;Q91ZW3;P05555;P68040;A2AHC3;Q8BUK6;Q91X83;Q99KR7;Q6ZQ38;P58742;Q9CR16;P39054;P17742;Q3UQ28;Q8K4Z5;Q99K51;P21981;Q99MD9;Q8BRB7;Q60596;P63328;Q921E6;Q8CJF7;P35803;Q921F2;Q64487;P15864;P62908;Q8CI32;Q05BC3;Q99PV8;Q99LX0;Q6PDQ2;P23242;Q9Z2D8;P97478;Q65Z40;O70475;P97499;Q99KF1;P11862;P35293;Q3TDN2;Q99ME9;P62281;E9Q5C9;…	cellular component organization or biogenesis	biological_process	GO:0009987	cellular process	GO:0044085;GO:0016043	cellular component biogenesis;cellular component organization	FALSE	GO:0071841
GO:0140513	435/980	3.31178e-15	3.39608e-13	1.70297	56.7794	Q920B9;Q9D168;Q8R3F9;Q5DU02;P62858;P49717;Q99K74;Q8BJ71;P25799;P83940;Q569Z5;P55200;Q6P4S8;Q8BUI3;Q80TR8;Q9CY57;O54833;Q9JLI8;Q91VM5;Q8R0L9;P97310;Q8CHK4;Q8BHS3;Q6PGF3;Q8BPZ8;Q91ZW3;P62082;Q8BTI8;P59708;P62754;Q9D4C5;P58742;Q8K4Z5;Q9D787;Q9D0T1;Q60596;Q62441;Q9CWL8;Q02248;P70349;Q921E6;Q08122;Q3TQI7;Q8CJF7;Q8BU03;Q68FD5;Q8VEE4;O88665;Q9CSN1;P62908;Q61656;Q8VBV3;Q9CZ04;P70388;Q99PV8;Q62376;P63330;…	nuclear protein-containing complex	cellular_component	GO:0032991	protein-containing complex	GO:0019908;GO:0043599;GO:1990477;GO:0031610;GO:0070552;GO:0070310;GO:0036409;GO:0043601;GO:0070467;GO:0035097;GO:0031613;GO:0070274;GO:0031533;GO:0032301;GO:0046536;GO:0070313;GO:0000418;GO:0030870;GO:0071175;GO:0043564;GO:0070353;GO:0031499;GO:1990354;GO:1990862;GO:0032302;GO:0033203;GO:0071176;GO:0005643;GO:0005736;GO:0033597;GO:0070354;GO:0000419;GO:0070557;GO:0071177;GO:0110103;GO:0062141;GO:…	nuclear cyclin-dependent protein kinase holoenzyme complex;nuclear DNA replication factor C complex;MTREC complex;nuclear proteasome regulatory particle, base subcomplex;BRISC complex;ATR-ATRIP complex;histone H3-K14 acetyltransferase complex;nuclear replisome;RC-1 DNA recombination complex;histone methyltransferase complex;nuclear proteasome regulatory particle, lid subcomplex;RES complex;mRNA c…	FALSE
GO:0019395	55/70	4.54861e-15	4.60006e-13	7.40084	244.405	O09012;Q61285;Q99J39;P39654;P42125;P52825;Q9DCW4;Q8K009;Q9R0H0;P37040;P51660;O35488;Q921H8;E9Q4Z2;Q9WU19;P51174;Q61147;P47934;Q8BU33;Q07417;P32020;Q9EPL9;Q60759;O08756;Q99LC5;Q9NYQ2;Q9QXE0;Q8VCH0;P28474;Q5EG47;P45952;Q8QZT1;Q9CQ62;Q9DBM2;P97742;Q80XL6;O35459;P50544;Q9DBW0;Q9QXD1;Q921G7;Q8JZV9;Q99JY0;Q78JN3;Q8BWT1;Q61425;Q8BT35;Q8BH95;O35386;P47811;Q8BMS1;Q924X2;Q9WUR2;P55096;Q9DC50	fatty acid oxidation	biological_process	GO:0034440;GO:0006631	fatty acid metabolic process;lipid oxidation	GO:0010430;GO:0006635;GO:0001561	fatty acid omega-oxidation;fatty acid beta-oxidation;fatty acid alpha-oxidation	FALSE
GO:0006090	55/70	4.54861e-15	4.60006e-13	7.40084	244.405	O70250;P21550;P15327;Q8VBT2;P17710;Q91W97;P53657;P16125;P52792;Q60932;Q99KE1;Q9R0N0;Q9DCU9;Q03249;Q9D051;P00342;Q60597;Q91Y97;P06745;P52480;P59017;Q8R0F8;P35487;P16858;Q8BH04;Q8R059;P17182;Q9WUA3;O08528;P17751;Q8VC30;P05064;P06151;P17183;Q924M7;P09411;O35423;P63030;P42859;Q9DBJ1;P05063;P12382;P35486;Q9D023;Q04857;Q8BMF3;P53986;Q8BMF4;P97328;Q8BKZ9;Q9Z2V4;P09041;P47857;O08749;A2ATU0	pyruvate metabolic process	biological_process	GO:0032787	monocarboxylic acid metabolic process	GO:0006086;GO:0019450;GO:0061722;GO:0042866;GO:0061718;GO:0046327;GO:0019617;GO:0019244;GO:0006096;GO:0042867;GO:0061678;GO:0019272	pyruvate decarboxylation to acetyl-CoA;L-cysteine catabolic process to pyruvate;sulphoglycolysis;pyruvate biosynthetic process;glucose catabolic process to pyruvate;glycerol biosynthetic process from pyruvate;protocatechuate catabolic process, meta-cleavage;lactate biosynthetic process from pyruvate;glycolytic process;pyruvate catabolic process;Entner-Doudoroff pathway;L-alanine biosynthetic proc…	FALSE	GO:0006087
GO:0005515	1727/4647	4.73463e-15	4.75539e-13	1.3496	44.515	O70494;P63085;Q9D071;Q9D8P4;P19070;Q99LP6;Q9JI44;Q61001;P55200;Q3UFY8;Q91X91;Q80TR8;Q9JLI8;Q8BWG8;Q08288;P00186;Q91ZW3;O54909;Q8BPZ8;P56480;P05555;P68040;Q8VE47;Q8BUK6;Q91X83;A2AHC3;Q3U5C8;Q6ZQ38;Q9CR16;P97384;Q3THE2;P17742;Q3UQ28;Q99K51;P35276;Q8BY87;Q00262;Q99MD9;Q8K4T5;Q60596;P11404;P63328;Q921E6;Q5SX39;Q9Z1G4;Q61409;P48787;Q921F2;Q7TNC9;P56399;Q64487;Q9CPT0;P62908;Q8CI32;Q05BC3;Q6ZQ58;Q61699;…	protein binding	molecular_function	GO:0005488	binding	GO:0042988;GO:0043559;GO:0031072;GO:0001098;GO:0043560;GO:0071889;GO:0045503;GO:0046977;GO:0005102;GO:0002039;GO:0010313;GO:0045504;GO:0045569;GO:0089719;GO:0001965;GO:0045505;GO:0051082;GO:0140081;GO:0048306;GO:0046980;GO:0140355;GO:0001968;GO:0140272;GO:0097678;GO:0031423;GO:0044548;GO:0043532;GO:0000149;GO:0051087;GO:0046983;GO:0019838;GO:0002046;GO:0038100;GO:0002162;GO:0030276;GO:0017147;GO:…	X11-like protein binding;insulin binding;heat shock protein binding;basal transcription machinery binding;insulin receptor substrate binding;14-3-3 protein binding;dynein light chain binding;TAP binding;signaling receptor binding;p53 binding;phytochrome binding;dynein heavy chain binding;TRAIL binding;RHG protein domain binding;G-protein alpha-subunit binding;dynein intermediate chain binding;unf…	FALSE	GO:0045308;GO:0001948
GO:0070279	42/48	5.31667e-15	5.26781e-13	13.4869	443.286	Q9CZN7;Q9ET01;Q8BTY1;Q8VBT2;Q3UEG6;Q9DBE0;Q9CW42;Q8K183;Q8VCN5;Q922Q1;O88986;P05202;P05201;Q9CXF0;O35704;Q8BGT5;Q99K01;Q8R1K4;Q80W22;Q8QZR5;Q9WVM8;P48318;Q8BWU8;P07724;Q71RI9;Q8R238;Q91WS0;Q8CI94;Q8R0X7;O35423;Q91XF0;Q9Z2Y8;P29758;Q91W43;Q91WT9;Q9WUB3;Q9Z1J3;O88533;Q8VC19;P48320;P50431;P61922	vitamin B6 binding	molecular_function	GO:1901363;GO:0019842	heterocyclic compound binding;vitamin binding	GO:0030170;GO:0070280;GO:0070282;GO:0070281	pyridoxal phosphate binding;pyridoxal binding;pyridoxine binding;pyridoxamine binding	FALSE
GO:0030170	42/48	5.31667e-15	5.26781e-13	13.4869	443.286	Q9CZN7;Q9ET01;Q8BTY1;Q8VBT2;Q3UEG6;Q9DBE0;Q9CW42;Q8K183;Q8VCN5;Q922Q1;O88986;P05202;P05201;Q9CXF0;O35704;Q8BGT5;Q99K01;Q8R1K4;Q80W22;Q8QZR5;Q9WVM8;P48318;Q8BWU8;P07724;Q71RI9;Q8R238;Q91WS0;Q8CI94;Q8R0X7;O35423;Q91XF0;Q9Z2Y8;P29758;Q91W43;Q91WT9;Q9WUB3;Q9Z1J3;O88533;Q8VC19;P48320;P50431;P61922	pyridoxal phosphate binding	molecular_function	GO:0070279;GO:0043168	anion binding;vitamin B6 binding			FALSE
GO:0005575	4135/12301	6.41928e-15	6.3176e-13	1.95325	63.8312	O70494;Q922Z0;P63085;Q9D071;Q9D8P4;P62858;P00687;Q9CQN6;P42228;P19070;Q99LP6;Q569Z5;Q9JKB1;Q9JI44;Q61001;P55200;Q3UFY8;Q9ER88;Q8C0K5;Q91X91;Q9CY57;Q80TR8;Q8BJ56;O54833;Q9JLI8;Q91VM5;Q91YL3;Q8BWG8;Q99PG2;Q08288;P00186;P61082;Q9D952;Q91ZW3;O54909;Q8BPZ8;P56480;P05555;P68040;P28665;Q8BUK6;Q8VE47;Q91X83;Q99KR7;A2AHC3;Q3U5C8;Q6ZQ38;Q3UN02;P58742;Q9CR16;P39054;O35381;Q62448;Q3U3R4;P97384;Q3THE2;P17742;…	cellular_component	cellular_component			GO:0044423;GO:0032991;GO:0110165	virion component;protein-containing complex;cellular anatomical structure	FALSE	GO:0008372
GO:0030018	77/112	6.676e-15	6.52646e-13	4.52544	147.712	Q9R059;Q9Z2Y3;Q9DBR7;P23927;Q01815;Q9JIF9;P14602;Q9JI91;O08539;Q8BZF8;P19001;Q6P069;P05064;Q80X90;Q9CQM9;P11531;P97801;O88990;Q9ES46;E9Q401;Q3THE2;P04919;G5E8K5;Q3UIJ9;Q6PD03;P16546;Q9ET54;P63328;Q8CGY6;Q02248;Q7TPR4;P48453;Q8BG95;P31001;Q8VHX6;P50462;Q9WUB3;P70695;Q91YE8;P47757;Q8BTM8;O09161;Q9JK37;Q3URD3;Q3UTJ2;Q9ET80;Q91Z83;O70209;A2AAJ9;Q78JE5;Q60662;P45591;P11679;Q6ZWQ0;Q6Q477;Q70IV5;Q9JLV1;…	Z disc	cellular_component	GO:0110165	cellular anatomical structure			FALSE
GO:0022627	32/33	7.05927e-15	6.85544e-13	44.6123	1453.67	P62852;Q9CZX8;P62983;P62858;P63323;P62862;P62843;P62301;P62274;P97351;P14131;P62855;P60867;Q6ZWN5;P62849;P62245;Q6ZWU9;P14206;P62264;P62082;Q9CQR2;P62270;P25444;P63276;P63325;P62702;P62281;P97461;P62754;P62908;P62267;P62242	cytosolic small ribosomal subunit	cellular_component	GO:0015935	small ribosomal subunit			FALSE	GO:0030873;GO:0030499;GO:0009283;GO:0005843
GO:0006397	189/361	7.33622e-15	7.07752e-13	2.30271	74.944	Q91VR5;C0HKD8;C0HKD9;Q9Z1B3;Q8R3F9;Q8K2T8;Q99LI7;Q5YD48;B2RY56;Q1HFZ0;Q569Z5;Q99MU3;P16110;Q9Z1M8;Q3UFY8;Q8K1R3;O70333;Q99NB9;Q8VDP4;Q9JLI8;Q91VM5;P62322;Q9D883;Q3TSG4;Q8BHS3;A0A1W2P872;Q8BMZ5;Q8BTI8;Q8JZX4;Q501J6;P59708;P84104;Q8BHD7;Q6PGH1;Q8BTV2;Q8BIQ5;Q8VE97;E9Q5K9;Q7TMK9;Q80W14;Q3UIK4;Q9DAR7;Q62384;P17225;Q8K4Z5;P49312;Q9DBC3;Q8R3K3;Q9JK81;Q8CFC7;Q8CEC6;Q569Z6;Q9D787;O35658;Q9D0T1;P26369;Q8C…	mRNA processing	biological_process	GO:0006396;GO:0016071	RNA processing;mRNA metabolic process	GO:0010239;GO:0031124;GO:0070054;GO:0000398;GO:0006370;GO:0090615;GO:0031426	chloroplast mRNA processing;mRNA 3'-end processing;mRNA splicing, via endonucleolytic cleavage and ligation;mRNA splicing, via spliceosome;7-methylguanosine mRNA capping;mitochondrial mRNA processing;polycistronic mRNA processing	FALSE
GO:0043039	39/44	1.99088e-14	1.89573e-12	14.8052	467.068	Q3U186;Q8VDC0;Q9ER72;Q9CYK1;Q8CGC7;Q3THG9;Q8C0C7;Q9CZD3;Q9D0I9;Q3U2A8;Q8BIP0;Q8BML9;Q99JT1;Q9JJL8;Q8BU30;Q8BYM8;Q9Z1Q9;Q8BMJ2;Q8BGV0;Q8CFI5;Q99KK9;Q922B2;Q8BGQ7;Q8BP47;Q505F5;Q9WUA2;Q499X9;Q3UQ84;Q99MN1;Q8BIJ6;Q9D0R2;Q91WQ3;P26638;P32921;Q68FL6;Q8BLY2;Q61035;Q99M01;Q8BYL4	tRNA aminoacylation	biological_process	GO:0006399;GO:0043038	tRNA metabolic process;amino acid activation	GO:0006418;GO:0070681;GO:0043040;GO:0070680	tRNA aminoacylation for protein translation;glutaminyl-tRNAGln biosynthesis via transamidation;tRNA aminoacylation for nonribosomal peptide biosynthetic process;asparaginyl-tRNAAsn biosynthesis via transamidation	FALSE
GO:0043038	39/44	1.99088e-14	1.89573e-12	14.8052	467.068	Q3U186;Q8VDC0;Q9ER72;Q9CYK1;Q8CGC7;Q3THG9;Q8C0C7;Q9CZD3;Q9D0I9;Q3U2A8;Q8BIP0;Q8BML9;Q99JT1;Q9JJL8;Q8BU30;Q8BYM8;Q9Z1Q9;Q8BMJ2;Q8BGV0;Q8CFI5;Q99KK9;Q922B2;Q8BGQ7;Q8BP47;Q505F5;Q9WUA2;Q499X9;Q3UQ84;Q99MN1;Q8BIJ6;Q9D0R2;Q91WQ3;P26638;P32921;Q68FL6;Q8BLY2;Q61035;Q99M01;Q8BYL4	amino acid activation	biological_process	GO:0006520	amino acid metabolic process	GO:0043039;GO:0043041	tRNA aminoacylation;amino acid activation for nonribosomal peptide biosynthetic process	FALSE
GO:0034440	57/75	2.00871e-14	1.90037e-12	6.42499	202.636	O09012;Q61285;Q99J39;P39654;P42125;P52825;Q9DCW4;Q8K009;Q9R0H0;P37040;P51660;O35488;Q921H8;E9Q4Z2;Q9WU19;P51174;Q61147;P47934;Q8BU33;Q07417;P32020;Q9EPL9;Q60759;O08756;Q99LC5;Q9NYQ2;Q9QXE0;Q8VCH0;P28474;Q5EG47;P45952;Q8QZT1;Q9CQ62;Q9DBM2;P97742;Q9QXD1;Q80XL6;O35459;P50544;Q9CY64;Q9DBW0;Q921G7;Q8JZV9;Q99JY0;Q78JN3;Q8BWT1;Q61425;Q8BT35;Q8BH95;O35386;P47811;Q8BMS1;Q924X2;Q9WUR2;P55096;Q9DC50;P48999	lipid oxidation	biological_process	GO:0030258	lipid modification	GO:0019395;GO:0080065;GO:0034439;GO:0080064	fatty acid oxidation;4-alpha-methyl-delta7-sterol oxidation;lipoprotein lipid oxidation;4,4-dimethyl-9beta,19-cyclopropylsterol oxidation	FALSE
GO:0005903	52/66	2.08346e-14	1.9565e-12	7.47917	235.61	P47753;Q8K3X6;Q8K1M6;P26040;Q9JJ28;O08638;Q64727;P05125;Q9JMH9;Q61391;P47757;Q9QYB5;P47754;P24822;A2ARV4;P59242;Q60605;Q7TPR4;Q8VDD5;Q8BTM8;Q62074;Q91X52;Q8C3K6;Q99JY9;P21271;Q9JLT2;Q6URW6;O08808;Q5SYD0;P60710;Q9D8U8;Q9WTI7;Q99MZ6;Q80X90;Q60604;Q3V0K9;Q9ES64;P46735;Q9ERG0;O88990;O88908;P14246;Q9QXS1;Q62468;Q61879;Q9JLB4;Q3THE2;O54990;Q64331;P16406;O88329;Q920R6	brush border	cellular_component	GO:0098862	cluster of actin-based cell projections			FALSE
GO:0006084	31/32	2.09473e-14	1.9565e-12	43.2295	1361.59	Q9D2G2;Q99J39;Q9QXG4;Q99P30;Q60932;P54869;Q91V92;Q9D051;Q8BWT5;E9Q4Z2;Q9D1G2;Q99NB1;P35487;Q99JF5;Q9WVM8;Q8VDG5;Q9DBK0;Q8QZT1;Q9R008;P19096;P63030;P35486;Q9D023;Q8JZK9;Q99K67;Q8BMF4;Q9CR24;Q5SWU9;Q8BKZ9;Q9D826;O08749	acetyl-CoA metabolic process	biological_process	GO:0006637	acyl-CoA metabolic process	GO:0046356;GO:0019287;GO:0044579;GO:0070690;GO:0006085;GO:0019474;GO:0019442	acetyl-CoA catabolic process;isopentenyl diphosphate biosynthetic process, mevalonate pathway;butyryl-CoA biosynthetic process from acetyl-CoA;L-threonine catabolic process to acetyl-CoA;acetyl-CoA biosynthetic process;L-lysine catabolic process to acetyl-CoA;L-tryptophan catabolic process to acetyl-CoA	FALSE
GO:0006635	41/48	6.67139e-14	6.19172e-12	11.4096	346.149	O09012;Q61285;P42125;P52825;Q9DCW4;Q8K009;Q9R0H0;P51660;O35488;Q921H8;P51174;P47934;Q07417;P32020;Q9EPL9;Q60759;Q99LC5;O08756;Q8VCH0;P45952;Q8QZT1;Q9CQ62;Q9DBM2;P97742;Q80XL6;O35459;P50544;Q9QXD1;Q921G7;Q8JZV9;Q99JY0;Q78JN3;Q8BWT1;Q61425;Q8BT35;Q8BH95;Q8BMS1;Q924X2;Q9WUR2;P55096;Q9DC50	fatty acid beta-oxidation	biological_process	GO:0019395;GO:0009062	fatty acid oxidation;fatty acid catabolic process	GO:0033540;GO:0033542;GO:0033539;GO:0033541	fatty acid beta-oxidation using acyl-CoA oxidase;fatty acid beta-oxidation, unsaturated, even number;fatty acid beta-oxidation using acyl-CoA dehydrogenase;fatty acid beta-oxidation, unsaturated, odd number	FALSE
GO:0022900	59/80	7.0632e-14	6.51413e-12	5.72152	173.255	P00416;Q91YT0;Q8K1Z0;P17665;Q9DCT2;P19783;Q3UIU2;Q9D855;Q9CQ69;P97478;Q9DCW4;Q9CQA3;Q5HZI9;P37040;Q9CQ54;P48771;Q9DCJ5;Q9D6J6;Q9CQZ6;Q8K3J1;Q9DC70;O55042;Q9D0M3;P03911;Q80U58;Q8C6I2;Q9CPP6;Q78YY6;Q91V16;P09671;Q9Z1P6;Q8C165;Q91VD9;Q99LC5;P99028;P52503;Q9CR68;Q91W29;P00405;Q9DB77;Q9CPW2;P03921;P12787;Q9CXZ1;Q9CQJ8;Q91WD5;P19536;Q9CZB0;P56392;Q99LC3;Q7TMF3;Q7TPV4;Q9D8B4;Q9CZ13;Q9QXS1;Q8K2B3;O08749;…	electron transport chain	biological_process	GO:0006091	generation of precursor metabolites and energy	GO:0022904;GO:0009767;GO:0140647	respiratory electron transport chain;photosynthetic electron transport chain;P450-containing electron transport chain	FALSE
GO:0051015	87/136	8.33516e-14	7.63917e-12	3.66713	110.438	O08638;Q62418;Q01279;Q65CL1;Q9JI91;Q9QYB8;Q6IRU2;Q99JY9;Q8K4L3;Q71LX4;Q6URW6;Q5SYD0;Q61233;P59999;Q80X90;Q60604;Q9CPW4;O88990;Q8R1S4;O88342;Q3UQ44;Q64331;O88329;Q8K4L4;Q99K51;Q9R0P5;Q3UZA1;Q9JJ28;P26231;Q91YD6;P18760;Q8CIB5;Q7TPR4;Q9D279;Q5SX39;Q9JL26;P58252;P48787;Q9JM76;P21107;Q8VHX6;P58774;P24452;P19123;Q9WUM3;P13542;P26040;Q64727;Q9EPK8;G3UW82;P13020;Q8VDD5;Q8BTM8;P59113;Q6ZWR6;Q61792;Q91Z83;…	actin filament binding	molecular_function	GO:0044877;GO:0003779	actin binding;protein-containing complex binding	GO:0003786	actin lateral binding	FALSE
GO:0072330	85/132	9.24359e-14	8.36978e-12	3.73326	112.044	Q9CR21;Q99J39;P39654;Q8BWM0;Q8R5I6;Q8VCX1;E9Q4Z2;Q4LDG0;O35074;O54909;P19096;Q91X34;Q8K2C9;P13011;Q9DB60;Q8VBT2;Q3UNX5;Q9D3B1;O70503;Q99104;P58137;P32020;P41216;Q80W21;Q8VCH0;Q5EG47;Q91WN4;Q9CY27;Q8BRK8;Q91WC9;Q9Z0R9;Q9DBM2;O35423;P42859;Q8R3F5;Q99M04;Q8BHI7;Q5SWU9;Q9DBG1;Q8BH00;Q99LX0;O54950;Q9CZN7;Q9R0Q7;Q61285;Q8K1N1;P16125;P24549;P10649;P34884;P51660;O35488;Q99NB1;Q9WV68;P50171;Q3V3R1;P60202;…	monocarboxylic acid biosynthetic process	biological_process	GO:0032787;GO:0046394	carboxylic acid biosynthetic process;monocarboxylic acid metabolic process	GO:0009697;GO:0015943;GO:1901795;GO:0006699;GO:0046175;GO:1901849;GO:0009684;GO:0046277;GO:0062034;GO:0019249;GO:1901737;GO:1905004;GO:0019413;GO:0019491;GO:0140722;GO:1900818;GO:0042318;GO:1901274;GO:1901780;GO:0015940;GO:0033495;GO:1902086;GO:0006601;GO:0046279;GO:0009102;GO:1902386;GO:0002138;GO:0042866;GO:0010379;GO:0033050;GO:0046295;GO:0046399;GO:0008153;GO:0019298;GO:1901024;GO:1901369;GO:…	salicylic acid biosynthetic process;formate biosynthetic process;3-(3-hydroxyphenyl)propanoate biosynthetic process;bile acid biosynthetic process;aldonic acid biosynthetic process;nicotinate biosynthetic process;indoleacetic acid biosynthetic process;methylgallate biosynthetic process;L-pipecolic acid biosynthetic process;lactate biosynthetic process;(R)-mevalonic acid biosynthetic process;picol…	FALSE
GO:0022904	54/71	9.30357e-14	8.36978e-12	6.43394	193.055	P00416;Q8K1Z0;Q91YT0;P17665;Q9DCT2;P19783;Q3UIU2;Q9D855;Q9CQ69;P97478;Q9DCW4;Q9CQA3;Q5HZI9;Q9CQ54;P48771;Q9DCJ5;Q9D6J6;Q8K3J1;Q9DC70;O55042;Q9D0M3;P03911;Q80U58;P09671;Q78YY6;Q8C6I2;Q91V16;Q9CPP6;Q9Z1P6;Q8C165;Q91VD9;Q99LC5;P99028;P52503;Q9CR68;Q91W29;Q9DB77;P03921;P12787;Q9CQJ8;Q9CXZ1;P19536;Q91WD5;Q9CZB0;P56392;Q99LC3;Q7TMF3;Q7TPV4;Q9CZ13;Q9D8B4;Q9QXS1;Q8K2B3;O08749;Q61387	respiratory electron transport chain	biological_process	GO:0022900	electron transport chain	GO:0030965;GO:0010478;GO:0019645;GO:0042773;GO:0019646	plasma membrane electron transport, NADH to quinone;chlororespiration;anaerobic electron transport chain;ATP synthesis coupled electron transport;aerobic electron transport chain	FALSE
GO:0098862	54/71	9.30357e-14	8.36978e-12	6.43394	193.055	Q9JHL1;P47753;Q8K3X6;Q8K1M6;P26040;Q9JJ28;O08638;Q64727;P05125;Q9JMH9;Q61391;P47757;Q9QYB5;P47754;P24822;A2ARV4;P59242;Q60605;Q7TPR4;Q8VDD5;Q8BTM8;Q62074;Q91X52;Q8C3K6;Q99JY9;P21271;Q9JLT2;Q6URW6;O08808;Q5SYD0;P60710;Q9D8U8;Q9WTI7;Q99MZ6;Q80X90;Q8BXK9;Q60604;Q3V0K9;Q9ES64;P46735;Q9ERG0;O88990;O88908;P14246;Q9QXS1;Q62468;Q61879;Q9JLB4;Q3THE2;O54990;Q64331;P16406;O88329;Q920R6	cluster of actin-based cell projections	cellular_component	GO:0110165	cellular anatomical structure	GO:0151001;GO:0032421;GO:0005903	tuft;stereocilium bundle;brush border	FALSE
GO:0098793	161/302	1.01257e-13	9.05383e-12	2.38476	71.3547	Q8VD37;P62983;Q62418;P41105;P62858;Q9R0N4;P70414;P05201;P63318;P14131;P47911;P51863;P62911;Q08331;O08539;P35979;P62918;O08914;P53026;Q7TQF7;P60710;P97427;P68404;P51791;P51410;P61082;A2A5R2;Q8K4J6;Q8BYR5;Q61644;Q3UQN2;Q68FF6;Q9DCR2;Q80TJ1;P39054;Q9D1R9;Q9JME5;Q6ZWV7;P62830;Q8BZ98;Q91ZZ3;P19253;P68510;Q62277;Q9R0P5;Q9QWI6;Q9R0N7;Q8CHH9;P61358;P62137;P67984;P62984;Q9QVP9;P61967;Q3UUG6;Q60575;O55042;…	presynapse	cellular_component	GO:0110165	cellular anatomical structure	GO:0043679;GO:0043195	axon terminus;terminal bouton	FALSE
GO:0008380	154/286	1.18018e-13	1.04886e-11	2.43477	72.4782	Q91VR5;C0HKD8;C0HKD9;P56959;B2RY56;Q9Z1M8;P16110;Q569Z5;O70333;Q99NB9;Q8VDP4;P62322;Q91VM5;Q9JLI8;Q9D883;Q8BHS3;Q9JIF0;A0A1W2P872;Q8BTI8;Q8JZX4;Q501J6;P59708;P84104;Q8BHD7;Q6PGH1;Q8VE97;Q7TMK9;Q9CQE8;Q80W14;Q3UIK4;Q9DAR7;Q62384;Q61464;P17225;Q8K4Z5;P49312;Q8CFC7;Q8CEC6;Q569Z6;Q5SUF2;Q9D787;O35658;Q9D0T1;P26369;Q9CWL8;Q6PE01;Q61136;P97762;Q3UEB3;Q62093;Q923D4;Q9ER69;Q3TQI7;Q7TMY4;Q8VIJ6;P63017;Q92…	RNA splicing	biological_process	GO:0006396	RNA processing	GO:0000375;GO:0034247;GO:0000394	RNA splicing, via transesterification reactions;snoRNA splicing;RNA splicing, via endonucleolytic cleavage and ligation	FALSE	GO:0006395
GO:0005200	46/57	1.32306e-13	1.16876e-11	8.34357	247.417	Q70IV5;P68372;Q8CJ40;P15508;Q62418;P50752;P03995;P68368;Q9QYB5;P57780;Q9JI91;Q922F4;Q9QYB8;Q9WV92;Q99JY9;Q71LX4;Q5XKE0;O70468;Q9JJZ2;P31001;P60710;P99024;Q9ERD7;P08551;A3KGV1;Q7TMM9;Q9JM76;P59999;P63260;P61161;Q9QYC0;P58771;P58774;Q9CPW4;P20152;A2ASS6;Q62261;P19246;P21619;P26039;Q9CVB6;Q62234;P05213;Q9D6F9;Q99K51;P46660	structural constituent of cytoskeleton	molecular_function	GO:0005198	structural molecule activity	GO:0098973;GO:0098699;GO:0099184	structural constituent of postsynaptic actin cytoskeleton;structural constituent of presynaptic actin cytoskeleton;structural constituent of postsynaptic intermediate filament cytoskeleton	FALSE
GO:0016043	1429/3805	1.7457e-13	1.53287e-11	1.34388	39.4783	Q569Z5;Q9JI44;Q61001;P55200;Q9ER88;Q8BJ56;Q9CY57;Q9JLI8;Q91VM5;Q9D952;Q8BPZ8;Q91ZW3;P05555;P68040;A2AHC3;Q8BUK6;Q91X83;Q99KR7;Q6ZQ38;P58742;Q9CR16;P39054;P17742;Q3UQ28;Q8K4Z5;Q99K51;P21981;Q99MD9;Q8BRB7;Q60596;P63328;Q921E6;Q8CJF7;P35803;Q921F2;Q64487;P15864;P62908;Q8CI32;Q05BC3;Q99PV8;Q99LX0;Q6PDQ2;P23242;Q9Z2D8;P97478;Q65Z40;O70475;P97499;Q99KF1;P11862;P35293;Q3TDN2;E9Q5C9;P97863;Q9DCZ4;P67778;…	cellular component organization	biological_process	GO:0071840	cellular component organization or biogenesis	GO:0120309;GO:1990456;GO:0022411;GO:0043933;GO:0044396;GO:0080177;GO:0034994;GO:0160194;GO:0035845;GO:0043580;GO:0045229;GO:0061024;GO:1990709;GO:0007028;GO:0030030;GO:0097435;GO:0022607;GO:0043954;GO:0006325;GO:0099172;GO:0006996;GO:0099022;GO:0099173;GO:0032122;GO:0031023;GO:1904186;GO:0034330;GO:0032535;GO:0032989;GO:1990854;GO:0010256;GO:0072564;GO:0043062	cilium attachment to cell body;mitochondrion-endoplasmic reticulum membrane tethering;cellular component disassembly;protein-containing complex organization;actin cortical patch organization;plastoglobule organization;microtubule organizing center attachment site organization;stereocilium bundle organization;photoreceptor cell outer segment organization;periplasmic space organization;external enc…	FALSE	GO:0071842;GO:0044235
GO:0009064	41/49	2.78615e-13	2.43191e-11	10.0662	291.002	Q922Q4;Q91XD4;Q60928;P97494;P15105;Q8BH86;Q8VCZ9;Q9JHW2;P05202;P05201;Q9CWS0;Q9Z110;P35492;D3Z7P3;Q8VC12;Q9WU79;Q9WVM8;O09172;P26443;P48318;P11725;Q8CHT0;P35505;Q571F8;B2RQC6;Q8BWF0;Q9DCC4;Q8R4H7;Q91YI0;Q9Z2D6;Q9Z2Z9;P29758;Q8C196;P16460;Q9DBA8;P28650;Q5SUR0;Q61753;P18894;Q8R0N6;Q922W5	glutamine family amino acid metabolic process	biological_process	GO:0170039;GO:0170033	L-amino acid metabolic process;proteinogenic amino acid metabolic process	GO:0009084;GO:0006541;GO:0006536;GO:0006560;GO:0033388;GO:0006527	glutamine family amino acid biosynthetic process;glutamine metabolic process;glutamate metabolic process;proline metabolic process;putrescine biosynthetic process from arginine;L-arginine catabolic process	FALSE
GO:0140657	198/395	4.29841e-13	3.7297e-11	2.10524	59.9476	Q91VR5;Q8R429;P15920;Q8R323;P20029;P49717;Q45VK7;P14094;Q569Z5;Q80YD1;Q9Z1G3;A2BH40;Q8BGA8;P70704;P51863;P80314;Q4LDG0;P23249;Q61316;P46471;P46460;P50518;P11499;Q6URW6;P28741;Q5SYD0;Q9D5T0;Q6PIC6;Q9WTI7;Q02053;P97310;P62814;Q9R0K7;Q5XF90;Q91ZW3;Q8K0L3;Q8VBW6;Q501J6;Q64511;Q9QWT9;P56480;A2AKX3;Q8VE47;Q6NZR5;Q01320;Q810A7;P57746;Q91VE0;Q920R6;O88485;Q7TMS5;Q99PU8;P50516;Q3TKT4;Q920A7;Q80W85;Q9QZW0;…	ATP-dependent activity	molecular_function	GO:0003674	molecular_function	GO:0140567;GO:0008094;GO:0008641;GO:0008186;GO:0000146;GO:0030899;GO:0140662;GO:0003777;GO:0036402;GO:0015645;GO:0140663;GO:0140545;GO:0140326;GO:0004386;GO:0008568;GO:0042626;GO:0070463;GO:0004176;GO:1990833	membrane protein dislocase activity;ATP-dependent activity, acting on DNA;ubiquitin-like modifier activating enzyme activity;ATP-dependent activity, acting on RNA;microfilament motor activity;calcium-dependent ATPase activity;ATP-dependent protein folding chaperone;microtubule motor activity;proteasome-activating activity;fatty acid ligase activity;ATP-dependent FeS chaperone activity;ATP-depende…	FALSE
GO:0001676	60/84	4.5953e-13	3.96385e-11	5.10476	145.019	Q61285;P54310;Q8K1N1;P39654;Q9QYR7;P52825;Q60714;Q6XVG2;O70325;P10649;Q9R0H0;Q8R5I6;P51660;O35488;Q921H8;Q91YR9;Q4LDG0;A2A974;P56656;P19157;P51174;Q64458;P56657;P58137;P11352;Q99104;Q920L1;Q8JZR0;Q9CYV5;P56654;P32020;P41216;Q80W21;Q9QXE0;P00186;Q91X77;Q8VCH0;Q9D379;P56655;P60202;Q91WC9;O55137;Q9Z0R9;E9Q5K4;Q9DBM2;P97742;O35678;Q8BWN8;Q05421;Q99PU5;Q9R0X4;Q8BHI7;P47713;Q8JZN5;P15626;Q91WL5;Q91VE0;…	long-chain fatty acid metabolic process	biological_process	GO:0006631	fatty acid metabolic process	GO:0036102;GO:0019369;GO:1901751;GO:2001304;GO:0042759;GO:0036109;GO:0009694;GO:1903512;GO:0043651;GO:2001302;GO:0042758	leukotriene B4 metabolic process;arachidonate metabolic process;leukotriene A4 metabolic process;lipoxin B4 metabolic process;long-chain fatty acid biosynthetic process;alpha-linolenic acid metabolic process;jasmonic acid metabolic process;phytanic acid metabolic process;linoleic acid metabolic process;lipoxin A4 metabolic process;long-chain fatty acid catabolic process	FALSE
GO:0008652	44/55	8.094e-13	6.94096e-11	7.98095	222.209	Q9CZN7;Q99LS3;Q9CQ65;O35855;Q60928;Q922Q4;P97364;P15105;P24549;Q3UEG6;Q8VCN5;O88986;P05202;P05201;Q9WVQ5;Q9Z110;Q61024;Q9Z2G9;Q61753;D3Z7P3;Q8VC97;A6H5Y3;O35490;P48318;P11725;B2RQC6;Q99JT9;Q9DCC4;Q99K85;Q8R4H7;O35423;Q91YI0;Q922D8;P24288;P56564;P29758;Q91WT9;P16460;Q9CQT1;Q8CHR6;Q9WU19;P50431;P61922;Q922W5	amino acid biosynthetic process	biological_process	GO:0009058;GO:0006520	amino acid metabolic process;biosynthetic process	GO:0019877;GO:0071524;GO:0035499;GO:0009449;GO:0019483;GO:0008153;GO:0030418;GO:1901607;GO:0043102	diaminopimelate biosynthetic process;pyrrolysine biosynthetic process;carnosine biosynthetic process;gamma-aminobutyric acid biosynthetic process;beta-alanine biosynthetic process;4-aminobenzoate biosynthetic process;nicotianamine biosynthetic process;alpha-amino acid biosynthetic process;amino acid salvage	FALSE
GO:0098794	185/366	9.84821e-13	8.39617e-11	2.13801	59.108	Q8C1B7;P14211;Q9Z2Y3;P62983;P23927;P41105;O09167;P62858;Q99020;Q99P72;Q9ES34;P14131;P47911;O70333;P62911;Q99JY9;Q91VE2;Q9ES28;O08539;O08796;P28741;O08914;P62918;P53026;P35979;Q9D5T0;P97427;P63073;P51410;P14206;P61082;Q91Z67;Q60675;O08586;Q9Z2D1;A2A5R2;P62082;Q8K4J6;P11531;Q61315;P84091;P47955;P63276;Q68FF6;Q9Z2D6;Q9D1R9;Q9JLV5;Q6ZWV7;Q8BUV3;P62267;P62830;Q2PFD7;P19253;G5E8K5;Q9R0P5;P61358;P62137;…	postsynapse	cellular_component	GO:0110165	cellular anatomical structure	GO:0098975;GO:0043197	postsynapse of neuromuscular junction;dendritic spine	FALSE
GO:0030054	666/1640	1.07593e-12	9.11994e-11	1.47095	40.5361	P63085;Q99M87;P14211;P56959;P41105;P62858;Q9WTR5;P70414;P30999;Q61001;Q9D898;P46935;Q61598;O08914;P53026;Q7TQF7;P63073;Q02053;P61082;Q9D952;Q05D44;Q69Z38;A2A5R2;P62082;Q03173;P08226;Q60604;Q8K4J6;P11531;Q60634;P62880;P39054;P10852;Q61166;Q2PFD7;G5E8K5;Q99K51;O35927;Q9WUC3;Q00262;Q8K341;Q80YX1;Q8R081;Q9ET54;P63328;P18872;Q9QVP9;Q02248;Q9CZG9;Q8BFW7;Q8JZQ9;Q9D279;Q3UUG6;B1AZP2;P63101;Q99104;Q6Q899;…	cell junction	cellular_component	GO:0110165	cellular anatomical structure	GO:0070161;GO:0120118;GO:0045202	anchoring junction;flagella connector;synapse	FALSE
GO:0016070	436/1014	1.34673e-12	1.13497e-10	1.60348	43.8284	Q91VR5;Q60829;P63085;Q9D168;Q8JZY4;Q8CJF9;Q8R3F9;P62858;Q99K74;Q3THG9;P83940;P0C8B4;Q569Z5;Q80YD1;Q3UFY8;Q6P4S8;Q04750;A8C756;Q9JLI8;Q91VM5;Q08288;Q3TSG4;Q8BHS3;Q6PGF3;Q91ZW3;P62082;Q8BTI8;Q501J6;P59708;P97801;Q8BP47;P56183;P84104;P52760;P62754;Q9D4C5;E9Q368;Q9DAR7;Q8BLY2;P32921;Q8K4Z5;Q9JK81;Q9D787;Q9D0T1;Q8R081;Q9CWL8;Q9D3U0;Q02248;Q9ER69;Q3TQI7;Q9QWV4;Q921F2;Q8JZM0;P49698;Q149F1;Q9CSN1;Q61656;…	RNA metabolic process	biological_process	GO:0090304	nucleic acid metabolic process	GO:0039703;GO:0110154;GO:0016072;GO:0042868;GO:0000378;GO:0010586;GO:0034585;GO:0042245;GO:0006401;GO:0009451;GO:0006399;GO:0016073;GO:0032774;GO:0016071;GO:0000959;GO:0016074	RNA replication;RNA decapping;rRNA metabolic process;antisense RNA metabolic process;RNA exon ligation;miRNA metabolic process;21U-RNA metabolic process;RNA repair;RNA catabolic process;RNA modification;tRNA metabolic process;snRNA metabolic process;RNA biosynthetic process;mRNA metabolic process;mitochondrial RNA metabolic process;sno(s)RNA metabolic process	FALSE
GO:0042802	616/1505	1.70779e-12	1.43103e-10	1.48637	40.2744	Q8R429;O70250;P63085;P56959;Q61247;P23927;Q8K0C9;P25799;Q9WTR5;P19070;Q99LP6;Q01149;Q9QZM2;Q80YD1;Q8C7H1;P55200;Q3UFY8;Q91X91;Q9DCJ9;Q8VC97;P54822;Q91VE2;Q8C5H8;O08914;P19639;Q61127;Q08288;P58801;P28474;Q9CQB5;Q69Z38;O54909;Q9JIF0;Q9Z2D1;P08226;Q3V1L4;Q99LB2;P19096;P11276;Q8R146;P68040;Q8VE47;Q8BUK6;Q91X83;P08249;Q91WT9;Q9JLN9;P10852;Q9DAR7;P47857;P32921;Q61166;P34927;Q60722;P09813;O35143;O70325;…	identical protein binding	molecular_function	GO:0005515	protein binding	GO:0042803	protein homodimerization activity	FALSE
GO:0016830	36/42	1.89176e-12	1.57618e-10	11.5665	312.221	Q9CZN7;Q99J39;Q99KE1;P38060;O35215;Q9DBE0;Q5RKZ7;P13439;Q9DCU9;P05201;P70697;Q91YP3;Q8BSF4;Q91Y97;Q99K01;Q9DCJ9;Q8R0F8;Q99JF5;Q8BJM7;A6H630;Q8BH04;P48318;Q8BGB8;Q9QXE0;P05064;Q8R0X7;Q8R4N0;P05063;Q8BMF3;Q9D9V3;Q9DCL9;P06801;O88533;Q9QYC7;Q9Z2V4;P48320	carbon-carbon lyase activity	molecular_function	GO:0016829	lyase activity	GO:0016833;GO:0160238;GO:0016831;GO:0003913;GO:0018805;GO:0050371;GO:0008686;GO:0016832;GO:0036355;GO:0061798;GO:0009034;GO:0070284;GO:0071771	oxo-acid-lyase activity;long-chain fatty aldehyde oxidative decarbonylase activity;carboxy-lyase activity;DNA photolyase activity;benzylsuccinate synthase activity;tyrosine phenol-lyase activity;3,4-dihydroxy-2-butanone-4-phosphate synthase activity;aldehyde-lyase activity;2-iminoacetate synthase activity;GTP 3',8'-cyclase activity;tryptophanase activity;phosphomethylpyrimidine synthase activity;…	FALSE
GO:0016462	277/600	2.7183e-12	2.25204e-10	1.80523	48.075	Q91VR5;Q8R429;Q61411;Q69ZX6;Q8CHP8;P61222;Q8R323;P20029;P49717;Q45VK7;Q8R2R6;Q925I1;Q9CZD3;Q569Z5;Q80YD1;Q8C7H1;Q91YM2;P70704;P80314;P23249;P46471;P46460;P11499;P21279;O89106;Q8BG51;Q91VM9;Q9ERD7;P60710;Q6PIC6;Q9D5T0;Q7TMM9;P97310;Q9Z0N2;Q9CQ43;P32233;Q05D44;Q5XF90;P53994;Q91ZW3;Q924W5;Q9R0K7;Q99P58;Q80U63;P08752;Q501J6;P42208;Q01853;P56480;P62821;Q9DB20;Q9CU62;P62880;P62631;P39054;Q9CR24;Q91XU0;…	pyrophosphatase activity	molecular_function	GO:0016818	hydrolase activity, acting on acid anhydrides, in phosphorus-containing anhydrides	GO:0004636;GO:0008715;GO:0004551;GO:0008894;GO:0034431;GO:0000810;GO:0034432;GO:0004427;GO:0034353;GO:0047624;GO:0120108;GO:0004787;GO:0008796;GO:0140932;GO:0017110;GO:0002145;GO:0140933;GO:0008486;GO:0017111;GO:0000298;GO:0050333;GO:0050355;GO:0047429;GO:0004309;GO:0140630;GO:0047710;GO:0047430;GO:0008768;GO:0033699;GO:0110153;GO:0008758;GO:0019177;GO:0043135;GO:0106405;GO:0003998;GO:0004050;GO:…	phosphoribosyl-ATP diphosphatase activity;CDP-diacylglycerol diphosphatase activity;dinucleotide phosphatase activity;guanosine-5'-triphosphate,3'-diphosphate diphosphatase activity;bis(5'-adenosyl)-hexaphosphatase activity;diacylglycerol diphosphate phosphatase activity;bis(5'-adenosyl)-pentaphosphatase activity;inorganic diphosphate phosphatase activity;mRNA 5'-diphosphatase activity;adenosine-…	FALSE
GO:0071826	86/140	3.15096e-12	2.59583e-10	3.28996	87.129	Q8CJF9;Q8QZY1;Q8R2R6;Q569Z5;Q99MU3;Q7TNC4;Q99NB9;P11499;P97313;Q9CYF5;Q9JLI8;P14206;Q99JF8;Q3UGC7;Q8CIG8;Q9QZD9;P97801;Q01853;A2AKX3;Q9DBZ5;E9Q5K9;Q99JX4;Q8BFR6;Q9CYH6;Q810A7;Q8K4Z5;Q99PU8;Q5SUF2;Q9D0T1;Q61136;Q8CJG0;Q9CPY0;P62843;Q922E6;Q8JZQ9;P62264;A2AGT5;Q8BP67;O70133;Q9ESX5;Q8R3F5;Q9JJI8;Q3UYV9;P62309;Q9JKP5;Q69ZQ2;P27641;Q6PDM2;Q9R0Q7;Q9DCH4;P62317;Q922K7;P07901;O70194;Q922U1;Q9ERA6;Q8R1B4;…	protein-RNA complex organization	biological_process	GO:0043933	protein-containing complex organization	GO:0032988;GO:0022618;GO:0110136	protein-RNA complex disassembly;protein-RNA complex assembly;protein-RNA complex remodeling	FALSE
GO:0016818	277/601	3.4313e-12	2.79537e-10	1.79945	47.502	Q91VR5;Q8R429;Q61411;Q69ZX6;Q8CHP8;P61222;Q8R323;P20029;P49717;Q45VK7;Q8R2R6;Q925I1;Q9CZD3;Q569Z5;Q80YD1;Q8C7H1;Q91YM2;P70704;P80314;P23249;P46471;P46460;P11499;P21279;O89106;Q8BG51;Q91VM9;Q9ERD7;P60710;Q6PIC6;Q9D5T0;Q7TMM9;P97310;Q9Z0N2;Q9CQ43;P32233;Q05D44;Q5XF90;P53994;Q91ZW3;Q924W5;Q9R0K7;Q99P58;Q80U63;P08752;Q501J6;P42208;Q01853;P56480;P62821;Q9DB20;Q9CU62;P62880;P62631;P39054;Q9CR24;Q91XU0;…	hydrolase activity, acting on acid anhydrides, in phosphorus-containing anhydrides	molecular_function	GO:0016817	hydrolase activity, acting on acid anhydrides	GO:0016462;GO:0050351;GO:0110152;GO:0106431;GO:0044606;GO:0019176;GO:0047586;GO:0033974;GO:0106177;GO:0106433	pyrophosphatase activity;trimetaphosphatase activity;RNA NAD+-cap (NAD+-forming) hydrolase activity;N6-methyl-(d)ATP hydrolase activity;phosphocholine hydrolase activity;dihydroneopterin monophosphate phosphatase activity;5'-acylphosphoadenosine hydrolase activity;nucleoside phosphoacylhydrolase activity;cyclic-GMP-AMP hydrolase activity;O6-methyl-dGTP hydrolase activity	FALSE
GO:0016817	277/601	3.4313e-12	2.79537e-10	1.79945	47.502	Q91VR5;Q8R429;Q61411;Q69ZX6;Q8CHP8;P61222;Q8R323;P20029;P49717;Q45VK7;Q8R2R6;Q925I1;Q9CZD3;Q569Z5;Q80YD1;Q8C7H1;Q91YM2;P70704;P80314;P23249;P46471;P46460;P11499;P21279;O89106;Q8BG51;Q91VM9;Q9ERD7;P60710;Q6PIC6;Q9D5T0;Q7TMM9;P97310;Q9Z0N2;Q9CQ43;P32233;Q05D44;Q5XF90;P53994;Q91ZW3;Q924W5;Q9R0K7;Q99P58;Q80U63;P08752;Q501J6;P42208;Q01853;P56480;P62821;Q9DB20;Q9CU62;P62880;P62631;P39054;Q9CR24;Q91XU0;…	hydrolase activity, acting on acid anhydrides	molecular_function	GO:0016787	hydrolase activity	GO:0016818;GO:0016819	hydrolase activity, acting on acid anhydrides, in phosphorus-containing anhydrides;hydrolase activity, acting on acid anhydrides, in sulfonyl-containing anhydrides	FALSE
GO:0090304	596/1455	3.60544e-12	2.921e-10	1.48593	39.1521	Q91VR5;Q60829;P63085;Q99M87;Q9D168;Q8JZY4;Q920B9;Q8CJF9;Q8R3F9;Q9D071;P62858;P49717;Q99K74;Q3THG9;P83940;P0C8B4;Q569Z5;Q9JI44;Q9QZM2;Q80YD1;Q3UFY8;Q6P4S8;Q8BUI3;Q80TR8;Q04750;A8C756;O54833;Q9CQX4;P97807;Q9JLI8;Q91VM5;O89106;Q08288;P97310;Q8CHK4;Q3TSG4;Q8BHS3;Q8BPZ8;Q91ZW3;Q6PGF3;P62082;Q8BTI8;Q501J6;P59708;P97801;Q8BP47;P56183;P84104;Q8K2R5;Q9CU62;P52760;Q91WT9;Q9D4C5;P62754;Q9QZQ8;E9Q368;Q9DAR7;…	nucleic acid metabolic process	biological_process	GO:0006139;GO:0043170	macromolecule metabolic process;nucleobase-containing compound metabolic process	GO:0141187;GO:0016070;GO:0006259;GO:0141188	nucleic acid biosynthetic process;RNA metabolic process;DNA metabolic process;nucleic acid catabolic process	FALSE
GO:0016853	170/335	5.45878e-12	4.39821e-10	2.15126	55.7904	P26150;Q91VR5;O70250;Q9Z2M7;Q9D0F9;Q8R323;P15327;P42125;P49717;Q7TSV4;Q45VK7;Q8BWM0;Q569Z5;Q80YD1;P24815;P27773;Q8VEE0;D3Z6P0;P23249;Q04750;O54998;P46471;Q8R0F8;Q922R8;Q6URW6;P28741;Q8R059;Q5SYD0;P17751;Q9WTI7;P97310;O35074;Q91ZW3;Q501J6;Q64511;Q9QWT9;A2AKX3;O35459;Q99KR7;Q6NZR5;Q9CR16;Q01320;Q810A7;P17742;Q9WUR2;Q9DBX6;O88485;Q99PU8;Q8CEC6;Q3TKT4;Q9D787;Q3TC72;Q9D3U0;Q9EPU0;Q61216;Q8CAA7;P45878;…	isomerase activity	molecular_function	GO:0003824	catalytic activity	GO:0120543;GO:0016872;GO:0016859;GO:0051075;GO:0062213;GO:0016854;GO:0016860;GO:0016866	macromolecular conformation isomerase activity;intramolecular lyase activity;cis-trans isomerase activity;S-adenosylmethionine:tRNA ribosyltransferase-isomerase activity;peroxynitrite isomerase activity;racemase and epimerase activity;intramolecular oxidoreductase activity;intramolecular transferase activity	FALSE
GO:0045202	477/1134	6.92112e-12	5.54597e-10	1.54488	39.6979	Q99M87;P14211;P56959;P41105;P62858;Q9WTR5;P70414;Q61001;Q9D898;P46935;Q61598;O08914;P53026;Q7TQF7;P63073;P61082;Q05D44;A2A5R2;P08226;P62082;Q03173;Q8K4J6;P11531;Q60634;P62880;P10852;Q2PFD7;G5E8K5;Q99K51;Q9WUC3;Q80YX1;Q8R081;Q9ET54;P63328;P18872;Q9QVP9;Q02248;Q8JZQ9;Q3UUG6;B1AZP2;P63101;Q99104;P58252;Q68FD5;O70443;Q80UU9;Q9QWY8;O54890;Q8BWF0;Q8R1A4;P06800;P42859;P11798;Q9QUP5;P56564;Q64487;P14873;…	synapse	cellular_component	GO:0030054	cell junction	GO:0099154;GO:0060077;GO:0098978;GO:0140240;GO:0098692;GO:0098981;GO:0097470;GO:0031594;GO:0098690;GO:0098979;GO:0099192;GO:0098685;GO:0098982;GO:0098984;GO:0060076;GO:0098691	serotonergic synapse;inhibitory synapse;glutamatergic synapse;perforant pathway to dendrate granule cell synapse;noradrenergic synapse;cholinergic synapse;ribbon synapse;neuromuscular junction;glycinergic synapse;polyadic synapse;cerebellar Golgi cell to granule cell synapse;Schaffer collateral - CA1 synapse;GABA-ergic synapse;neuron to neuron synapse;excitatory synapse;dopaminergic synapse	FALSE
GO:0016903	36/43	7.93378e-12	6.32288e-10	10.0232	256.191	P47739;P97872;P47738;P24549;Q9JLJ2;Q8R0Y6;Q8K009;Q9D051;Q9QYF1;Q60597;Q9Z110;Q6P3A8;Q571I9;Q9Z2G9;Q9CZS1;P35487;P16858;O54754;Q8CHT0;P28474;Q8BWF0;G3X982;Q80VQ0;Q7TNT2;Q99LB2;Q9DBF1;P47740;P35486;Q9EQ20;Q9Z2I8;P45376;O35945;A2ATU0;Q9WU19;P50136;Q8BH00	oxidoreductase activity, acting on the aldehyde or oxo group of donors	molecular_function	GO:0016491	oxidoreductase activity	GO:0016622;GO:0016625;GO:0047113;GO:0016620;GO:0043795;GO:0016623;GO:0018493;GO:0051268;GO:0052738;GO:0047770;GO:0016624;GO:0033727;GO:0047895	oxidoreductase activity, acting on the aldehyde or oxo group of donors, cytochrome as acceptor;oxidoreductase activity, acting on the aldehyde or oxo group of donors, iron-sulfur protein as acceptor;aldehyde dehydrogenase (quinone) activity;oxidoreductase activity, acting on the aldehyde or oxo group of donors, NAD or NADP as acceptor;glyceraldehyde oxidoreductase activity;oxidoreductase activity…	FALSE
GO:0006396	294/649	8.72814e-12	6.91834e-10	1.74415	44.4138	Q91VR5;C0HKD8;C0HKD9;Q9D168;Q8JZY4;Q9Z1B3;P56959;Q8CJF9;Q8R3F9;Q7TPD0;P62852;Q91WM3;Q8K2T8;Q6ZQL4;Q99LI7;P62858;B2RY56;Q3U821;Q5YD48;P0C8B4;Q9DCA5;Q1HFZ0;Q569Z5;Q99MU3;P16110;Q80YD1;Q9Z1M8;Q3UFY8;P14131;Q6P4S8;Q8K1R3;Q99MR6;O70333;A8C756;Q99NB9;P97770;P97313;Q8VDP4;Q9JLI8;Q91VM5;P62322;P35550;Q08288;Q9D883;Q3TSG4;Q8BHS3;Q9JIF0;P62082;A0A1W2P872;Q8BMZ5;Q8BTI8;Q8JZX4;Q501J6;P59708;Q91YU8;P56183;P84…	RNA processing	biological_process	GO:0044238	primary metabolic process	GO:0141217;GO:0008033;GO:0031123;GO:0070918;GO:0000966;GO:0008380;GO:0006397;GO:0016180;GO:0006364;GO:0000379;GO:0031425;GO:0043144;GO:0140235;GO:0000963;GO:0180035	glycoRNA biosynthetic process;tRNA processing;RNA 3'-end processing;regulatory ncRNA processing;RNA 5'-end processing;RNA splicing;mRNA processing;snRNA processing;rRNA processing;tRNA-type intron splice site recognition and cleavage;chloroplast RNA processing;sno(s)RNA processing;RNA polyadenylation at postsynapse;mitochondrial RNA processing;lncRNA processing	FALSE	GO:0006394
GO:0032271	90/151	1.10491e-11	8.71099e-10	3.05076	76.9667	Q9JKK7;Q8C1Z7;P39654;Q9Z0P5;P47754;Q9D898;P54320;Q9QYB8;Q99JY9;Q9ES28;O08539;P55284;P32233;Q60604;P54227;Q6P9J5;Q9CPW4;Q61315;Q6PER3;A2AHC3;Q68FF6;Q9Z2D6;Q9EPB4;P62962;Q9JLN9;Q6EDY6;Q61166;Q8BX02;Q8BVA4;P62774;P16546;Q9JHJ0;Q9QVP9;Q91YD6;P18760;Q60598;P16054;O55042;O88643;Q9JM76;P63001;P30416;P24452;Q62261;P08032;Q99M51;P14873;P62908;Q5SQX6;Q60930;P49813;Q91VH2;P47753;O08788;P70451;P07901;P70460;…	regulation of protein polymerization	biological_process	GO:0043254	regulation of protein-containing complex assembly	GO:0032273;GO:0030833;GO:1904542;GO:0030839;GO:0032272;GO:0031113	positive regulation of protein polymerization;regulation of actin filament polymerization;regulation of free ubiquitin chain polymerization;regulation of intermediate filament polymerization;negative regulation of protein polymerization;regulation of microtubule polymerization	FALSE
GO:0042470	60/88	1.12277e-11	8.75761e-10	4.3863	110.59	Q78PY7;P28656;P09103;O08638;P08113;P20029;O35887;Q9D1D4;P07901;P14824;P97370;Q6PHN9;P51912;P27601;P27773;P99025;O08917;P18242;P63101;Q99104;Q922R8;P11499;Q9Z1G4;P80315;P61021;P24369;Q68FD5;P63017;P62814;O54890;P62827;P53994;P60904;P63001;P16330;P08226;Q9WTR1;Q8BHN3;Q99P58;Q8VDN2;P19096;P24452;Q3UMR0;O35874;P62821;Q9WTT4;P50247;Q64704;Q9CQV8;P08003;P07356;P09055;P10852;Q9CR67;P97384;P97479;Q9WU78;…	melanosome	cellular_component	GO:0048770	pigment granule			FALSE
GO:0048770	60/88	1.12277e-11	8.75761e-10	4.3863	110.59	Q78PY7;P28656;P09103;O08638;P08113;P20029;O35887;Q9D1D4;P07901;P14824;P97370;Q6PHN9;P51912;P27601;P27773;P99025;O08917;P18242;P63101;Q99104;Q922R8;P11499;Q9Z1G4;P80315;P61021;P24369;Q68FD5;P63017;P62814;O54890;P62827;P53994;P60904;P63001;P16330;P08226;Q9WTR1;Q8BHN3;Q99P58;Q8VDN2;P19096;P24452;Q3UMR0;O35874;P62821;Q9WTT4;P50247;Q64704;Q9CQV8;P08003;P07356;P09055;P10852;Q9CR67;P97384;P97479;Q9WU78;…	pigment granule	cellular_component	GO:0031410	cytoplasmic vesicle	GO:0043698;GO:0043700;GO:0042470;GO:0043699;GO:0043701	iridosome;pterinosome;melanosome;leucosome;cyanosome	FALSE
GO:0022618	81/132	1.45239e-11	1.12687e-09	3.27759	81.793	Q8CJF9;Q8QZY1;Q8R2R6;Q569Z5;Q99MU3;Q7TNC4;Q99NB9;P11499;P97313;Q9CYF5;Q9JLI8;P14206;Q99JF8;Q3UGC7;Q8CIG8;Q9QZD9;P97801;A2AKX3;Q9DBZ5;E9Q5K9;Q99JX4;Q9CYH6;Q810A7;Q8K4Z5;Q99PU8;Q5SUF2;Q9D0T1;Q61136;Q8CJG0;Q9CPY0;P62843;Q922E6;Q8JZQ9;P62264;A2AGT5;Q8BP67;O70133;Q9ESX5;Q8R3F5;Q9JJI8;Q3UYV9;P62309;Q9JKP5;Q69ZQ2;P27641;Q6PDM2;Q9R0Q7;Q9DCH4;P62317;Q922K7;P07901;O70194;Q922U1;Q8R1B4;Q3USH5;P86048;Q9Z1D1;…	protein-RNA complex assembly	biological_process	GO:0065003;GO:0071826	protein-containing complex assembly;protein-RNA complex organization	GO:0034463;GO:0000348;GO:1990194;GO:0000393;GO:0000349;GO:0070922;GO:0001731;GO:1905323;GO:0000350;GO:0001732;GO:0000245;GO:0006376;GO:0000027;GO:0000352;GO:0000387;GO:1904802;GO:0000028;GO:0000353;GO:0000388;GO:0000354;GO:0001677;GO:1902626;GO:0000491;GO:0034462	90S preribosome assembly;mRNA branch site recognition;cytoplasmic U snRNP body assembly;spliceosomal conformational changes to generate catalytic conformation;generation of catalytic spliceosome for first transesterification step;RISC complex assembly;formation of translation preinitiation complex;telomerase holoenzyme complex assembly;generation of catalytic spliceosome for second transesterific…	FALSE
GO:0043254	165/326	1.47588e-11	1.13907e-09	2.1383	53.3273	Q9JKK7;Q8C1Z7;P39654;P23927;Q9Z0P5;P20029;P47754;Q9D898;P54320;Q9QYB8;Q99JY9;Q9ES28;O08539;P55284;Q61233;P32233;P08226;Q60604;P54227;Q9CPW4;Q01853;Q6P9J5;Q8VCF0;Q61315;P68040;A2AHC3;Q68FF6;Q9Z2D6;Q6PER3;Q9EPB4;Q6ZQ38;P62962;Q8BT35;Q9JLN9;Q6EDY6;Q61166;P32921;Q8BX02;P19253;Q62277;O09012;Q8BVA4;Q8CHH9;Q8K341;P62774;Q8VCM8;Q6NZJ6;Q8K2L8;P16546;Q9JHJ0;Q9QVP9;Q91YD6;P18760;Q8CIB5;Q60598;P16054;P48025;…	regulation of protein-containing complex assembly	biological_process	GO:0044087;GO:0051128	regulation of cellular component biogenesis;regulation of cellular component organization	GO:0031334;GO:0090034;GO:0010807;GO:1902627;GO:0032459;GO:1905443;GO:0090234;GO:0062164;GO:0071801;GO:1903072;GO:1905644;GO:0032271;GO:1905864;GO:0001928;GO:0003400;GO:1901190;GO:1904711;GO:2001176;GO:0045898;GO:1903872;GO:0033623;GO:1902442;GO:1904790;GO:1900123;GO:1900225;GO:1904882;GO:0043520;GO:1904863;GO:0090364;GO:1904239;GO:1901193;GO:0035542;GO:0090107;GO:1905535;GO:1905100;GO:1900512;GO:…	positive regulation of protein-containing complex assembly;regulation of chaperone-mediated protein complex assembly;regulation of synaptic vesicle priming;regulation of assembly of large subunit precursor of preribosome;regulation of protein oligomerization;regulation of clathrin coat assembly;regulation of kinetochore assembly;regulation of pseudohyphal septin ring assembly;regulation of podoso…	FALSE
GO:0016627	42/54	1.49259e-11	1.14594e-09	7.00838	174.704	Q64FW2;Q8BGC4;Q8BWM0;Q9CQA3;Q9R0H0;O88455;Q8VCH6;Q8VCX1;Q9D7B6;Q91YR9;P36552;Q99MZ7;P51174;Q9WV68;P47934;Q3U9G9;Q07417;Q9EPL9;Q91XI1;Q60759;Q8BJ03;Q9DBB8;P45952;Q9CY27;P51175;P19096;Q9CQ62;Q9JHI5;Q80XL6;Q9QXD1;P50544;Q9CY64;Q923D2;Q9DCS3;Q8JZV9;Q71KT5;Q9DBL1;Q8K2B3;Q8JZN5;Q8CHR6;Q9DBX6;Q8K370	oxidoreductase activity, acting on the CH-CH group of donors	molecular_function	GO:0016491	oxidoreductase activity	GO:0016628;GO:0047542;GO:0047123;GO:0018129;GO:0016632;GO:0018494;GO:0070818;GO:0033765;GO:0004152;GO:0016634;GO:0000104;GO:0018136;GO:0047797;GO:0051786;GO:0016635;GO:0016636;GO:0018523;GO:0052890;GO:0016166;GO:0047121;GO:0051989;GO:0047122	oxidoreductase activity, acting on the CH-CH group of donors, NAD or NADP as acceptor;2-furoyl-CoA dehydrogenase activity;quinoline-4-carboxylate 2-oxidoreductase activity;peptidyl-oxazoline dehydrogenase activity;oxidoreductase activity, acting on the CH-CH group of donors, cytochrome as acceptor;carvone reductase activity;protoporphyrinogen oxidase activity;steroid dehydrogenase activity, actin…	FALSE
GO:0017111	253/546	1.56492e-11	1.1952e-09	1.81328	45.1154	Q91VR5;Q8R429;Q61411;Q69ZX6;P61222;Q8R323;P20029;P49717;Q45VK7;Q8R2R6;Q925I1;Q569Z5;Q80YD1;Q8C7H1;Q91YM2;P70704;P80314;P23249;P46471;P46460;P11499;P21279;Q9D5T0;Q8BG51;Q9ERD7;P60710;Q6PIC6;Q7TMM9;P97310;Q9Z0N2;P32233;Q05D44;Q5XF90;P53994;Q91ZW3;Q924W5;Q9R0K7;Q99P58;Q80U63;P08752;Q501J6;P42208;Q01853;P56480;P62821;Q9DB20;Q9CU62;P62880;P62631;P39054;Q91XU0;P05213;Q810A7;Q8BZ98;P35276;Q7TMS5;Q99PU8;…	ribonucleoside triphosphate phosphatase activity	molecular_function	GO:0016462	pyrophosphatase activity	GO:0003924;GO:0103023;GO:0016887;GO:0043273;GO:0050339	GTPase activity;ITPase activity;ATP hydrolysis activity;CTPase activity;TTPase activity	FALSE
GO:0050660	51/71	1.86045e-11	1.41356e-09	5.1846	128.099	Q922Z0;P58710;P97872;P47791;P50285;Q8R180;Q9JMH6;Q00519;Q8R1S0;Q9R0H0;P37040;Q8CIM3;Q8VCH6;Q9JI75;Q9D7B6;Q9Z0X1;Q9WU79;Q8VDP3;Q8BUE4;P51174;Q99MD6;Q07417;Q8C0I1;Q8BJ64;O54754;Q60759;Q7TNG8;Q91XI1;Q99LC5;Q9EPL9;Q91WN4;P45952;Q8K2I3;G3X982;Q9JHI5;Q9DCN2;Q923B6;Q80XL6;Q9QXD1;P50544;P97501;Q9JLT4;Q9DBL1;Q8K2B3;Q8JZN5;Q9D826;Q8VHG0;O08749;Q61093;P18894;Q8K370	flavin adenine dinucleotide binding	molecular_function	GO:0000166;GO:0043168	anion binding;nucleotide binding	GO:0071950;GO:0071949	FADH2 binding;FAD binding	FALSE
GO:0006575	76/122	2.13975e-11	1.61739e-09	3.40523	83.6588	Q9CZN7;Q923B0;Q9Z1Q2;Q9DBT9;Q91XD4;Q60928;Q99KB8;P97494;P07310;Q00612;Q925J9;P47791;P52825;Q9JLJ2;Q9D110;Q3UEG6;Q8R5J9;Q8R0Y6;P18155;Q8K009;P37040;Q9DCU9;Q8R5I6;P50431;P19157;Q924Y0;Q04447;P31428;Q64471;Q9JL35;P11352;P48774;Q99MD6;O09172;P47934;P51174;O35490;Q8BJ64;P09671;Q9CWJ9;Q61133;Q6P8J7;P30275;Q80W21;Q9DCM0;Q9DCM2;P43006;Q3V3R1;P45952;Q91V01;P13745;Q91ZE0;Q91VS7;Q99L20;Q9D964;P97742;P52840;…	modified amino acid metabolic process	biological_process	GO:0008152	metabolic process	GO:0006749;GO:0046498;GO:0006760;GO:0015939;GO:0042403;GO:1903184;GO:0046516;GO:0006600;GO:0018400;GO:0033477;GO:0006577;GO:0042219;GO:0006658;GO:0019283;GO:0006603;GO:0018401;GO:0042398;GO:1901052;GO:0000053;GO:0018920	glutathione metabolic process;S-adenosylhomocysteine metabolic process;folic acid-containing compound metabolic process;pantothenate metabolic process;thyroid hormone metabolic process;L-dopa metabolic process;hypusine metabolic process;creatine metabolic process;peptidyl-proline hydroxylation to 3-hydroxy-L-proline;S-methylmethionine metabolic process;amino-acid betaine metabolic process;modifie…	FALSE
GO:0003676	783/1993	3.0093e-11	2.26299e-09	1.39493	33.7945	O70494;Q91VR5;P14211;P56959;Q8CJF9;Q8R3F9;A2A891;Q8VE62;Q8K0L9;P49717;P43274;Q3THG9;P25799;P42228;Q8CGW4;Q8R3C6;Q569Z5;E9PYL2;Q9QZM2;Q80YD1;P55200;Q3UFY8;Q8BUI3;Q9CY57;Q04750;Q9JLI8;Q91VM5;P53026;P63073;Q08288;P97310;Q3TEA8;Q05D44;O35295;Q91ZW3;Q60775;Q8BHS3;P62082;Q9JIF0;Q9JJT9;Q8K4J6;Q501J6;P59708;P97801;Q8BP47;P84104;Q8K2R5;P52760;Q9JLN9;Q9QZQ8;Q62448;P10852;E9Q368;Q9DAR7;Q9CYH6;Q922P9;Q8K4Z5;…	nucleic acid binding	molecular_function	GO:0005488	binding	GO:0001067;GO:0003723;GO:0003677;GO:0140666;GO:0071667	transcription regulatory region nucleic acid binding;RNA binding;DNA binding;annealing activity;DNA/RNA hybrid binding	FALSE	GO:0000496
GO:0016071	222/470	3.11467e-11	2.33029e-09	1.87532	45.3684	Q91VR5;Q9R1C0;C0HKD8;C0HKD9;Q9Z1B3;Q8CJF9;Q8R3F9;Q8K2T8;Q99LI7;Q5YD48;B2RY56;Q99020;Q1HFZ0;Q569Z5;Q99MU3;P16110;Q80YD1;Q9Z1M8;Q3UFY8;Q8K1R3;O70333;P42227;Q99NB9;Q8VDP4;Q9JLI8;Q91VM5;P62322;Q9D883;Q3TSG4;Q8BHS3;A0A1W2P872;Q8BMZ5;Q8BTI8;Q8JZX4;Q501J6;P59708;P84104;Q8BHD7;Q9JKY0;Q6PGH1;P52760;Q8BTV2;Q8BIQ5;Q6NZR5;Q8VE97;E9Q5K9;Q7TMK9;Q80W14;Q3UIK4;Q9DAR7;Q8BWY3;Q62384;P17225;Q8K4Z5;P49312;Q9DBC3;Q8R…	mRNA metabolic process	biological_process	GO:0016070	RNA metabolic process	GO:0006402;GO:0016556;GO:0180011;GO:0006397;GO:0008334;GO:0009299;GO:0110156	mRNA catabolic process;mRNA modification;cytosolic mRNA polyadenylation;mRNA processing;histone mRNA metabolic process;mRNA transcription;mRNA methylguanosine-cap decapping	FALSE
GO:0009123	47/64	3.22268e-11	2.39885e-09	5.59831	135.245	P52624;P13439;Q00519;Q8CFV9;Q9R111;P24547;Q9D020;Q8VCE6;Q9R0Y5;P46664;Q9WUR9;Q8VC97;Q9WTP7;P54822;Q3V1D3;Q9CRB3;Q9WV85;Q91YL3;Q9CWJ9;Q9WTP6;P08030;P56389;Q9CQ43;Q9D7G0;Q01768;B2RQC6;Q8CIH9;Q9EQF5;Q3V1L4;Q64737;Q9DBT5;Q9DCZ1;Q9QX60;P52623;P25688;P55264;Q9DCL9;P00493;P28650;B1AVZ0;Q8CHR6;O08739;P15532;Q5SUR0;P23492;P50096;P50431	nucleoside monophosphate metabolic process	biological_process	GO:0006753	nucleoside phosphate metabolic process	GO:0009124;GO:0009126;GO:0046444;GO:0009129;GO:0046940;GO:0009125	nucleoside monophosphate biosynthetic process;purine nucleoside monophosphate metabolic process;FMN metabolic process;pyrimidine nucleoside monophosphate metabolic process;nucleoside monophosphate phosphorylation;nucleoside monophosphate catabolic process	FALSE
GO:0009055	37/46	4.12062e-11	3.05175e-09	8.12988	194.405	P00416;Q91YT0;Q9DCT2;Q9DCW4;Q9CQA3;P37040;P09925;Q9D6J6;Q9JI75;Q8K3J1;Q9Z0X1;Q9DC70;Q8BUE4;Q9D0M3;P03911;Q91VD9;Q99LC5;P99028;G3X982;Q9CR68;Q9CR61;Q91W29;P00405;Q9CPW2;P03921;P12787;Q9CXZ1;Q91WD5;Q921G7;Q9CZB0;Q99LC3;Q9CQ75;P46656;Q61093;Q923B6;P62897;Q8WTY4	electron transfer activity	molecular_function	GO:0003674	molecular_function	GO:0004129;GO:0008121;GO:0008137;GO:0009486;GO:0009496;GO:0004174	cytochrome-c oxidase activity;quinol-cytochrome-c reductase activity;NADH dehydrogenase (ubiquinone) activity;cytochrome bo3 ubiquinol oxidase activity;plastoquinol--plastocyanin reductase activity;electron-transferring-flavoprotein dehydrogenase activity	FALSE	GO:0009053;GO:0009054
GO:0009059	424/1004	6.186e-11	4.54591e-09	1.54882	36.4069	Q60829;Q8C1Z7;Q9CQN7;P63085;Q8JZY4;P56959;Q9CPX7;P41105;Q9D8P4;P62858;Q6ZWY3;Q99K74;P25799;O70492;P83940;Q80YD1;Q3UFY8;Q9ER88;Q04750;Q9CQX4;Q8VE22;Q91VM5;P53026;P63073;Q60823;Q6PGF3;Q91ZW3;P08226;P62082;P27659;P11531;Q501J6;P97801;P68040;P62754;Q9D4C5;P21981;Q9CY16;Q02248;Q6Q899;O08795;P58252;Q9D1P0;Q9QWV4;Q921F2;Q9CQV1;Q8C3X4;P49698;Q9CQA6;P42859;Q14C51;Q8R010;P61255;P62908;Q61656;Q6ZWV3;Q61699;…	macromolecule biosynthetic process	biological_process	GO:0009058;GO:0043170	macromolecule metabolic process;biosynthetic process	GO:0006023;GO:1903605;GO:0044038;GO:1990145;GO:0006412;GO:0045112;GO:0071710;GO:0141187;GO:0009101;GO:0036489;GO:0042983;GO:0010021;GO:0070501;GO:0160307;GO:0042541;GO:0009242;GO:0042158;GO:0006414;GO:0016063;GO:0010143;GO:0000271;GO:0010467;GO:0031108;GO:0042966;GO:0045341;GO:0045342	aminoglycan biosynthetic process;cytochrome biosynthetic process;cell wall macromolecule biosynthetic process;maintenance of translational fidelity;translation;integrin biosynthetic process;membrane macromolecule biosynthetic process;nucleic acid biosynthetic process;glycoprotein biosynthetic process;neuromelanin biosynthetic process;amyloid precursor protein biosynthetic process;amylopectin bios…	FALSE	GO:0043284
GO:0019899	588/1453	6.2001e-11	4.54591e-09	1.45159	34.118	P63085;Q99M87;P14211;Q61247;Q8R3F9;Q9D071;Q5DU02;Q8BPN8;P43274;Q01149;P30999;Q9QZM2;P46935;O09172;Q61598;Q9JLI8;P51881;Q8BWG8;P63073;P00186;Q6P069;P58801;P97310;Q8BK67;Q9JIF0;P62082;P08226;Q80U63;P11531;P11276;P84104;P68040;Q3U5C8;P62880;Q91WT9;P61022;Q9QZQ8;P47857;Q61166;P32921;Q8K4T5;Q9R099;Q61599;Q9D0T1;P09813;Q60596;O35143;P63328;Q9CWL8;P37040;Q02248;Q9Z1G4;P63101;Q99104;Q6Q899;P58252;Q61409;…	enzyme binding	molecular_function	GO:0005515	protein binding	GO:0008179;GO:0050998;GO:0002020;GO:0035035;GO:0035473;GO:0044549;GO:0032190;GO:1990226;GO:0098650;GO:0031996;GO:0019900;GO:0035226;GO:0035375;GO:0051020;GO:0010180;GO:0044388;GO:0043274;GO:1990827;GO:0044389;GO:0019902;GO:0044390;GO:0042826;GO:0017151;GO:0032145;GO:0044547;GO:0051117;GO:0070182;GO:0070063	adenylate cyclase binding;nitric-oxide synthase binding;protease binding;histone acetyltransferase binding;lipase binding;GTP cyclohydrolase binding;acrosin binding;histone methyltransferase binding;peptidyl-proline 4-dioxygenase binding;thioesterase binding;kinase binding;glutamate-cysteine ligase catalytic subunit binding;zymogen binding;GTPase binding;thioglucosidase binding;small protein acti…	FALSE
GO:0019646	39/50	6.905e-11	5.03756e-09	7.07589	165.549	P00416;Q8K1Z0;Q91YT0;P17665;Q9DCT2;P19783;Q3UIU2;Q9D855;Q9CQ69;Q5HZI9;Q9CQA3;Q9CQ54;P48771;Q9DCJ5;Q9D6J6;Q8K3J1;Q9DC70;Q9D0M3;P03911;Q8C6I2;Q78YY6;Q91VD9;P99028;P52503;Q91W29;Q9DB77;P03921;P12787;Q9CQJ8;P19536;Q91WD5;Q9CZB0;P56392;Q99LC3;Q9CZ13;Q9D8B4;Q8K2B3;O08749;Q61387	aerobic electron transport chain	biological_process	GO:0009060;GO:0022904	respiratory electron transport chain;aerobic respiration	GO:0006120;GO:0006122;GO:0006121;GO:0006123	mitochondrial electron transport, NADH to ubiquinone;mitochondrial electron transport, ubiquinol to cytochrome c;mitochondrial electron transport, succinate to ubiquinone;mitochondrial electron transport, cytochrome c to oxygen	FALSE	GO:0006138;GO:0006136;GO:0006137
GO:1901135	276/612	7.08022e-11	5.13982e-09	1.72614	40.3419	O70250;Q9CR21;Q91YT0;Q9Z2M7;Q9D0F9;Q8BP40;Q9CQ65;P15327;Q9DCS9;Q922B1;Q8K0C9;P52792;Q6ZQI3;Q8BTV1;Q8BTZ7;Q7TMC8;Q80V26;Q9CQZ5;Q9CQA3;Q9DCD0;P14094;P97450;Q9D020;Q9CQ54;O88622;Q9DCJ5;Q8VEE0;Q91Y97;Q9DCJ9;E9Q4Z2;P22599;Q8VC97;Q9WTP7;P54822;Q64520;Q91YQ5;P03911;Q921V5;Q9WUR9;P52480;P16858;Q3V1D3;Q8R059;Q3U5Q7;Q91VD9;Q91YL3;Q9WUA3;Q9JMH3;P17751;Q9WTP6;P08030;P56389;Q9D7G0;Q9CQ43;P05064;Q01768;P97490;…	carbohydrate derivative metabolic process	biological_process	GO:0008152	metabolic process	GO:0046374;GO:0052646;GO:0019760;GO:0006022;GO:0046375;GO:1903509;GO:0006002;GO:0009100;GO:0061610;GO:0016137;GO:0051156;GO:0052778;GO:0046377;GO:0051167;GO:0009116;GO:0046378;GO:0019682;GO:0009262;GO:0052781;GO:0009225;GO:0009051;GO:0019574;GO:0019693;GO:0006040;GO:0006003;GO:1901136;GO:2001060;GO:0019255;GO:1901269;GO:0030388;GO:2000896;GO:1901137	teichoic acid metabolic process;alditol phosphate metabolic process;glucosinolate metabolic process;aminoglycan metabolic process;K antigen metabolic process;liposaccharide metabolic process;fructose 6-phosphate metabolic process;glycoprotein metabolic process;glycerol to glycerone phosphate metabolic process;glycoside metabolic process;glucose 6-phosphate metabolic process;diacetylchitobiose met…	FALSE
GO:0035770	245/532	7.12052e-11	5.14361e-09	1.79042	41.834	Q91VR5;Q9Z1B3;Q8CJF9;Q8R3F9;G5E8P1;P41105;Q7JJ13;B2RY56;Q9JIX9;Q1HFZ0;Q569Z5;Q5SU73;P47911;P23249;Q04750;Q9CY57;P46471;Q99NB9;Q7TNC4;Q9JLI8;P35550;Q3TLH4;P60710;P63073;Q9D883;P70168;Q9R1P0;Q3TSG4;Q924W5;Q8C569;Q9JJT9;Q8BTI8;P70335;P97801;Q01853;P84104;Q9JKY0;Q8BMK4;Q8R2R3;Q9D4C5;Q8VE97;E9Q5K9;Q91YY4;Q8BFR6;Q6EDY6;Q80W14;Q8CFT2;Q810A7;Q62384;Q61464;Q8K4Z5;Q6ZQ08;A2AT37;Q99PU8;Q80U78;Q569Z6;Q5SUF2;…	ribonucleoprotein granule	cellular_component	GO:0043232;GO:0099080	supramolecular complex;intracellular membraneless organelle	GO:0036464;GO:0140168	cytoplasmic ribonucleoprotein granule;nuclear ribonucleoprotein granule	FALSE
GO:0030964	35/43	7.48079e-11	5.35114e-09	8.59867	200.488	Q99LY9;Q9CR21;Q91YT0;Q9DCS9;Q8BK30;Q9DCT2;Q9CQC7;Q3UIU2;Q9CQZ5;Q9CQ54;Q9DCJ5;Q9D6J6;Q8K3J1;Q9CQZ6;Q9DC70;P03911;Q9CPP6;Q62425;Q9Z1P6;Q91VD9;O09111;P52503;Q9CQ91;Q9CR61;P03921;Q9CQJ8;Q9CXZ1;Q91WD5;Q9ERS2;Q99LC3;Q7TMF3;Q9CQH3;Q9D8B4;Q9DC69;Q9CQ75	NADH dehydrogenase complex	cellular_component	GO:1990204;GO:0098796	oxidoreductase complex;membrane protein complex	GO:0071685;GO:0045271	NADH dehydrogenase complex (plastoquinone);respiratory chain complex I	FALSE	GO:0045280;GO:0031677;GO:0030025;GO:0031675;GO:0031678;GO:0030966
GO:0045271	35/43	7.48079e-11	5.35114e-09	8.59867	200.488	Q99LY9;Q9CR21;Q91YT0;Q9DCS9;Q8BK30;Q9DCT2;Q9CQC7;Q3UIU2;Q9CQZ5;Q9CQ54;Q9DCJ5;Q9D6J6;Q8K3J1;Q9CQZ6;Q9DC70;P03911;Q9CPP6;Q62425;Q9Z1P6;Q91VD9;O09111;P52503;Q9CQ91;Q9CR61;P03921;Q9CQJ8;Q9CXZ1;Q91WD5;Q9ERS2;Q99LC3;Q7TMF3;Q9CQH3;Q9D8B4;Q9DC69;Q9CQ75	respiratory chain complex I	cellular_component	GO:1902495;GO:0030964;GO:0098803	transmembrane transporter complex;NADH dehydrogenase complex;respiratory chain complex			FALSE	GO:0045279
GO:0022607	727/1844	8.77085e-11	6.24348e-09	1.39796	32.3726	Q9CR21;Q8C1Z7;Q920B9;P14211;P56959;Q8CJF9;P23927;P56394;P43274;Q7JJ13;Q99K74;Q8BJ71;Q9WTR5;Q6NZK8;Q01149;Q569Z5;Q9CQ54;Q61001;P55200;P09925;P51863;Q8VC97;P03911;O70468;Q9JLI8;Q91VM5;Q3TLH4;P58801;P97310;Q3TEA8;Q3TSG4;Q05D44;Q8BK67;Q69Z38;Q91ZW3;Q6PGF3;Q9Z2D1;Q9JIF0;P08226;Q9CRB6;P11531;P11276;P97801;Q8VCF0;Q91X83;Q9CU62;Q9CR63;Q6ZQ38;P58742;Q9CR16;P39054;Q9QZQ8;Q9CYH6;Q61166;Q3UQ28;Q8K4Z5;G5E8K5;…	cellular component assembly	biological_process	GO:0016043	cellular component organization	GO:0070941;GO:0001325;GO:1905861;GO:0045110;GO:0085029;GO:0030474;GO:0120317;GO:0140528;GO:0031163;GO:0099068;GO:0007130;GO:0071709;GO:0090168;GO:1904970;GO:0010927;GO:0099054;GO:0120311;GO:0032202;GO:0065003;GO:0070726;GO:0090529;GO:0051255;GO:1904071;GO:0030999;GO:0035082;GO:0071562;GO:1905349;GO:0000919;GO:0070499;GO:0032130;GO:0007315;GO:0030031;GO:0071784;GO:0000912;GO:0071769;GO:1904158;GO:…	eisosome assembly;formation of extrachromosomal circular DNA;intranuclear rod assembly;intermediate filament bundle assembly;extracellular matrix assembly;spindle pole body duplication;sperm mitochondrial sheath assembly;bilobe structure assembly;metallo-sulfur cluster assembly;postsynapse assembly;synaptonemal complex assembly;membrane assembly;Golgi reassembly;brush border assembly;cellular com…	FALSE	GO:0071844
GO:0180051	50/71	9.47227e-11	6.71021e-09	4.84577	111.841	P60229;Q149F3;Q8C0D5;Q9DCH4;Q8BGD9;Q6NZJ6;Q8QZY1;Q8BFR5;O70194;P60843;Q9Z0N1;O70251;Q8R035;Q8R1B4;P59325;Q8JZQ9;Q9DB27;Q9WUK2;Q8K0D5;Q9DBB5;O08796;Q61749;P57776;Q9Z1D1;P58252;Q91WK2;P63073;Q6ZWX6;Q9Z0N2;Q61211;P63242;Q05D44;P10126;Q3UGC7;Q91YJ5;Q9QZD9;Q9DBZ5;Q9D8N0;P23116;P62631;O08582;P10630;Q8BJW6;Q99JX4;Q62448;Q99LC8;Q99L45;Q9CZR8;Q8BWY3;Q9JHW4	translation factor activity	molecular_function	GO:0003674	molecular_function	GO:0008135;GO:0003743;GO:0045183;GO:0008079;GO:0003746	translation factor activity, RNA binding;translation initiation factor activity;translation factor activity, non-nucleic acid binding;translation termination factor activity;translation elongation factor activity	FALSE
GO:0005762	41/54	1.01067e-10	7.09111e-09	6.33434	145.786	Q8K2Y7;Q9CQN7;Q9D1N9;Q9DB15;Q9CQP0;Q9DCI9;Q9D8P4;Q9D1B9;Q8R035;Q99N95;Q3TBW2;Q9D338;Q99N92;Q9CQF0;Q9CQL4;Q9D1H8;Q99N94;Q8BU88;Q9CZ83;Q9D1P0;Q9D0Q7;Q9JKF7;Q9D7N6;Q9CQF8;Q9CPR5;Q8K2M0;Q9CY73;Q9CQ06;Q99N85;Q9CPV3;Q8JZS9;Q99N96;Q921S7;Q8VDT9;Q9EQI8;Q9D0G0;Q9CQ40;Q99N93;Q9D0Y8;Q99N89;Q9D773	mitochondrial large ribosomal subunit	cellular_component	GO:0000315;GO:0098798	mitochondrial protein-containing complex;organellar large ribosomal subunit			FALSE
GO:0000315	41/54	1.01067e-10	7.09111e-09	6.33434	145.786	Q8K2Y7;Q9CQN7;Q9D1N9;Q9DB15;Q9CQP0;Q9DCI9;Q9D8P4;Q9D1B9;Q8R035;Q99N95;Q3TBW2;Q9D338;Q99N92;Q9CQF0;Q9CQL4;Q9D1H8;Q99N94;Q8BU88;Q9CZ83;Q9D1P0;Q9D0Q7;Q9JKF7;Q9D7N6;Q9CQF8;Q9CPR5;Q8K2M0;Q9CY73;Q9CQ06;Q99N85;Q9CPV3;Q8JZS9;Q99N96;Q921S7;Q8VDT9;Q9EQI8;Q9D0G0;Q9CQ40;Q99N93;Q9D0Y8;Q99N89;Q9D773	organellar large ribosomal subunit	cellular_component	GO:0015934	large ribosomal subunit	GO:0005762;GO:0000311	mitochondrial large ribosomal subunit;plastid large ribosomal subunit	FALSE
GO:1901607	36/45	1.01741e-10	7.10441e-09	7.91123	182.026	Q9CZN7;Q99LS3;Q9CQ65;Q922Q4;Q60928;P97364;P15105;Q3UEG6;Q8VCN5;O88986;P05202;P05201;Q9WVQ5;Q9Z110;Q61024;Q9Z2G9;Q9WU19;D3Z7P3;A6H5Y3;O35490;P11725;B2RQC6;Q99JT9;Q9DCC4;Q99K85;Q8R4H7;O35423;Q91YI0;Q922D8;P29758;Q91WT9;P16460;Q9CQT1;Q61753;P50431;Q922W5	alpha-amino acid biosynthetic process	biological_process	GO:0008652;GO:1901605;GO:0046394	alpha-amino acid metabolic process;carboxylic acid biosynthetic process;amino acid biosynthetic process	GO:0009097;GO:0019240;GO:0046437;GO:0006592;GO:0071268;GO:0009070;GO:1901054;GO:0170034;GO:0019472;GO:0006523;GO:0042218	isoleucine biosynthetic process;citrulline biosynthetic process;D-amino acid biosynthetic process;ornithine biosynthetic process;homocysteine biosynthetic process;serine family amino acid biosynthetic process;sarcosine biosynthetic process;L-amino acid biosynthetic process;4-hydroxyproline biosynthetic process;alanine biosynthetic process;1-aminocyclopropane-1-carboxylate biosynthetic process	FALSE
GO:0022853	54/79	1.03711e-10	7.20766e-09	4.41141	101.416	P15920;Q8R429;P00416;Q91YT0;P50516;Q9DCT2;P14094;Q9Z1G3;P09925;Q9D6J6;P51863;Q8K3J1;Q9DC70;P36552;Q9D0M3;P03911;P50518;Q9Z1G4;Q91VD9;Q6PIC6;P62814;Q9R0K7;Q5XF90;P13808;Q64518;P99028;Q9CR68;Q9CR61;Q9CPQ8;Q8VDN2;Q8BMC1;O55143;Q91W29;P00405;P56480;P03921;P12787;Q9CXZ1;Q9WTT4;Q91WD5;Q6PIE5;Q9CR51;P56382;Q99LC3;G5E829;Q9WV27;Q9CQ75;Q91YH6;P04919;P57746;Q8BTY2;Q8BVE3;Q920R6;Q6Q477	active monoatomic ion transmembrane transporter activity	molecular_function	GO:0015399;GO:0015075	monoatomic ion transmembrane transporter activity;primary active transmembrane transporter activity	GO:0004129;GO:0008121;GO:0019829;GO:0008750;GO:0008137;GO:0015454;GO:0009678	cytochrome-c oxidase activity;quinol-cytochrome-c reductase activity;ATPase-coupled monoatomic cation transmembrane transporter activity;proton-translocating NAD(P)+ transhydrogenase activity;NADH dehydrogenase (ubiquinone) activity;light-driven active monoatomic ion transmembrane transporter activity;diphosphate hydrolysis-driven proton transmembrane transporter activity	FALSE
GO:0043603	159/318	1.15384e-10	7.98109e-09	2.08407	47.6892	Q6P1B1;Q9D2G2;Q3ULD5;Q99J39;Q00623;Q9JHE3;Q8C0K5;Q8R5I6;Q9DCJ9;E9Q4Z2;Q8VC12;P31428;P11352;P48774;P97807;O09172;Q99MD6;Q8VDG5;Q61133;Q9JMH3;Q9DBK0;P28825;Q8QZT1;O55137;Q3V1L4;Q7TNT2;P19096;Q91X34;Q8R146;Q9EPA7;P25688;Q922D8;P35486;P30115;O08691;Q9Z2I8;Q9R0X4;P58742;Q9CR24;O88844;Q9JJN4;Q8BKZ9;Q9D826;Q8VCT4;Q9DC50;Q9QYR9;Q9QXG4;Q99P30;Q61391;P59266;A2AS89;Q00519;Q8K009;Q9CZG9;Q60597;O35704;Q61024;…	amide metabolic process	biological_process	GO:0008152	metabolic process	GO:0006749;GO:0010136;GO:0046655;GO:0006684;GO:0046937;GO:0010815;GO:0019536;GO:1900817;GO:0018922;GO:0019627;GO:0070292;GO:1900604;GO:0010816;GO:0051068;GO:0072338;GO:0015939;GO:0042859;GO:0062126;GO:0046302;GO:1901749;GO:0006054;GO:0000255;GO:0009050;GO:0006637;GO:1901123;GO:0006672;GO:1900607;GO:1901773;GO:0002050;GO:0015936;GO:0035498;GO:0043604;GO:0046224;GO:0050435;GO:0006768;GO:0030186;GO:…	glutathione metabolic process;ureide catabolic process;folic acid metabolic process;sphingomyelin metabolic process;phytochelatin metabolic process;bradykinin catabolic process;vibriobactin metabolic process;ochratoxin A catabolic process;iprodione metabolic process;urea metabolic process;N-acylphosphatidylethanolamine metabolic process;tensidol A catabolic process;calcitonin catabolic process;di…	FALSE
GO:0006081	44/60	1.49087e-10	1.02639e-08	5.55931	125.788	P47739;Q99KB8;Q9CPU0;P45377;P47738;Q3UEG6;Q9JLJ2;Q8K183;Q9DCU9;P40142;P47968;Q9QYF1;Q8VEE0;Q93092;Q91Y97;Q9R0P3;P13707;Q99LX0;P16858;P17182;P17751;Q8VC30;P28474;Q9JII6;Q91Z53;P54071;Q80VQ0;Q99LB2;P09411;O35423;Q9DBJ1;Q91XF0;P47740;Q8CEE7;P08249;Q9D5J6;P14152;O88844;Q99NF1;P97328;Q9QZD8;Q9Z2V4;Q05920;Q8BH00	aldehyde metabolic process	biological_process	GO:0008152	metabolic process	GO:0042822;GO:0018982;GO:0046184;GO:0061720;GO:0042574;GO:0042817;GO:0046292;GO:0032341;GO:0009438;GO:0046458;GO:0033859;GO:0046185;GO:0046487;GO:1903189;GO:0006117;GO:0019682	pyridoxal phosphate metabolic process;vanillin metabolic process;aldehyde biosynthetic process;6-sulfoquinovose(1-) catabolic process to glycerone phosphate and 3-sulfolactaldehyde;retinal metabolic process;pyridoxal metabolic process;formaldehyde metabolic process;aldosterone metabolic process;methylglyoxal metabolic process;hexadecanal metabolic process;furaldehyde metabolic process;aldehyde ca…	FALSE
GO:0043170	1289/3466	1.64606e-10	1.12793e-08	1.30062	29.2996	P63085;Q9D071;Q9D8P4;P62858;Q9JKB1;Q569Z5;Q9JI44;P55200;Q3UFY8;Q9ER88;Q80TR8;O54833;Q9JLI8;Q91VM5;Q8BWG8;Q08288;P61082;Q6ZQ93;Q8BPZ8;Q91ZW3;P68040;Q8VE47;Q6ZQ38;E9Q368;Q3U3R4;P17742;Q8K4Z5;O70310;Q9JK81;Q8BY87;P21981;Q99MD9;Q3UE37;Q60596;P63328;Q9D3U0;Q9CY16;O08795;Q9QWV4;Q921F2;Q8C3X4;Q149F1;P56399;Q14C51;P61255;P62908;O55234;Q61699;Q9EQI8;Q99PV8;Q99LX0;P63330;Q9ER35;Q9ER72;Q923G2;O70475;P97499;…	macromolecule metabolic process	biological_process	GO:0008152	metabolic process	GO:0009059;GO:0046374;GO:0043112;GO:0044036;GO:0046377;GO:0098507;GO:0043412;GO:0006022;GO:0019538;GO:0046375;GO:2000896;GO:0008653;GO:0009057;GO:0090304;GO:0098506;GO:0005976;GO:1990966	macromolecule biosynthetic process;teichoic acid metabolic process;receptor metabolic process;cell wall macromolecule metabolic process;colanic acid metabolic process;polynucleotide 5' dephosphorylation;macromolecule modification;aminoglycan metabolic process;protein metabolic process;K antigen metabolic process;amylopectin metabolic process;lipopolysaccharide metabolic process;macromolecule cata…	FALSE	GO:0034960;GO:0043283;GO:0044259
GO:0170041	34/42	1.86856e-10	1.27177e-08	8.3545	187.146	Q922Z0;Q8BTY1;P18894;P24549;Q3UEG6;Q8VCN5;Q9DCU9;Q9CXF0;Q9CWS0;Q9Z110;Q8VC97;P31428;Q9WVM8;P48318;P11725;Q8R164;Q91WN4;B2RQC6;Q8BWF0;Q9EQF5;Q8R0V5;P42859;Q922D8;P56564;Q8C196;Q91WT9;P61922;P16460;Q8CHR6;P16332;Q61753;Q99J99;Q71RI9;Q8BH00	non-proteinogenic amino acid metabolic process	biological_process	GO:0019752;GO:0006520	amino acid metabolic process;carboxylic acid metabolic process	GO:0050667;GO:0046416;GO:0018871;GO:0046498;GO:0019482;GO:1903184;GO:0019279;GO:0046516;GO:0006591;GO:0019280;GO:0018400;GO:0070189;GO:0000052;GO:0019283;GO:0018401;GO:1901052;GO:0000053;GO:0170043;GO:0009448;GO:0170044	homocysteine metabolic process;D-amino acid metabolic process;1-aminocyclopropane-1-carboxylate metabolic process;S-adenosylhomocysteine metabolic process;beta-alanine metabolic process;L-dopa metabolic process;L-methionine biosynthetic process from L-homoserine via cystathionine;hypusine metabolic process;ornithine metabolic process;L-methionine biosynthetic process from L-homoserine via O-acety…	FALSE
GO:0006633	60/92	1.87332e-10	1.27177e-08	3.84469	86.1138	Q9R0Q7;Q9CR21;Q61285;Q8K1N1;Q99J39;P13516;P39654;Q3UNX5;Q8BWM0;Q9R0H0;P10649;P34884;Q8R5I6;Q9D3B1;P51660;P19157;Q921H8;E9Q4Z2;O70503;Q99NB1;Q9WV68;Q91VT4;Q99104;Q99MZ7;P58137;P50171;Q920L1;Q9CYV5;P32020;P41216;Q80W21;Q9JM51;Q8VCH0;Q5EG47;O35074;Q9CY27;P60202;Q8BRK8;Q91WC9;Q9Z0R9;Q9DBM2;P19096;O35678;Q9DCS3;Q9D404;Q9JLJ4;Q8R3F5;Q8K2C9;Q99M04;Q8BHI7;P47713;Q5SWU9;P15626;P13011;Q9DB60;Q91VA0;Q3URE1;…	fatty acid biosynthetic process	biological_process	GO:0072330;GO:0006631;GO:0008610	monocarboxylic acid biosynthetic process;lipid biosynthetic process;fatty acid metabolic process	GO:0009107;GO:0051790;GO:0042759;GO:0000954;GO:0042761;GO:0006636;GO:0071768;GO:1903966;GO:1902321;GO:0044578;GO:0030497;GO:0051792	lipoate biosynthetic process;short-chain fatty acid biosynthetic process;long-chain fatty acid biosynthetic process;L-methionine catabolic process to 3-methylthiopropanoate;very long-chain fatty acid biosynthetic process;unsaturated fatty acid biosynthetic process;mycolic acid biosynthetic process;monounsaturated fatty acid biosynthetic process;methyl-branched fatty acid biosynthetic process;buty…	FALSE	GO:0000037
GO:0005681	93/164	2.30741e-10	1.55926e-08	2.70989	60.1318	C0HKD8;C0HKD9;Q9Z1M8;P16110;Q569Z5;Q99MU3;O70333;Q99NB9;P62322;Q91VM5;Q9D883;Q8BHS3;Q8BTI8;Q8JZX4;P59708;Q6PGH1;Q7TMK9;Q810A7;Q8K4Z5;P49312;Q8CEC6;Q9D787;Q9D0T1;P26369;Q9CWL8;Q6PE01;Q61136;Q9EPU0;Q62093;Q923D4;Q3TQI7;O35841;P63017;Q9CQI7;Q921M3;P62960;Q9CSN1;P62309;Q61656;Q69ZQ2;Q6PDM2;Q8C5N3;Q9CZU3;Q62376;P62317;Q922U1;Q9ERA6;Q52KI8;Q6A068;Q8BG05;Q64012;Q3TKY6;P61979;Q8CGC6;Q9DC48;O88569;Q8R3G1;…	spliceosomal complex	cellular_component	GO:0140513;GO:1990904	nuclear protein-containing complex;ribonucleoprotein complex	GO:0071020;GO:0005689;GO:0071012;GO:0071014;GO:0071010;GO:0044530;GO:0071023;GO:0071011;GO:0071013;GO:0005684	post-spliceosomal complex;U12-type spliceosomal complex;catalytic step 1 spliceosome;post-mRNA release spliceosomal complex;prespliceosome;supraspliceosomal complex;trans spliceosomal complex;precatalytic spliceosome;catalytic step 2 spliceosome;U2-type spliceosomal complex	FALSE
GO:0008064	74/122	2.38176e-10	1.60212e-08	3.17722	70.4008	Q9JKK7;Q9R0P5;P49813;Q8C1Z7;Q8BVA4;Q91VH2;P47753;P39654;Q7TMB8;P15508;Q9Z0P5;P62774;P70451;P70315;P16546;P70460;Q9JHK5;Q9JHJ0;P47757;Q9QVP9;P47754;Q91YD6;P18760;Q91YM2;Q60598;P13020;Q9D898;P16054;P26043;Q9JI91;Q3USJ8;P54320;Q2KN98;Q99JY9;Q9QYB8;P70429;Q8K1X4;Q921M7;O89053;O08539;Q9JM76;Q9R123;G3X9K3;P63001;Q60604;P62331;P24452;Q6A028;Q6P9J5;Q9CPW4;Q811D0;Q62261;Q9ERG0;P08032;Q91YR1;Q60631;Q8CI61;…	regulation of actin polymerization or depolymerization	biological_process	GO:0110053;GO:0030832	regulation of actin filament length;regulation of actin filament organization	GO:0030834;GO:0030833	regulation of actin filament depolymerization;regulation of actin filament polymerization	FALSE
GO:0005782	26/29	3.00775e-10	2.0048e-08	15.5643	341.243	Q922Z0;O09012;P24270;Q99J39;P18894;Q99P30;Q9R0H0;P51660;Q921H8;P98192;P58137;Q8C0I1;P32020;Q9EPL9;Q9NYQ2;Q8VCH0;Q62388;Q9DBM2;O35423;P99029;O88844;Q9DBN5;O35386;Q9WU19;Q9WUR2;P55096	peroxisomal matrix	cellular_component	GO:0031907	microbody lumen	GO:0031908;GO:0034468	glyoxysomal lumen;glycosome lumen	FALSE	GO:0031909
GO:0031907	26/29	3.00775e-10	2.0048e-08	15.5643	341.243	Q922Z0;O09012;P24270;Q99J39;P18894;Q99P30;Q9R0H0;P51660;Q921H8;P98192;P58137;Q8C0I1;P32020;Q9EPL9;Q9NYQ2;Q8VCH0;Q62388;Q9DBM2;O35423;P99029;O88844;Q9DBN5;O35386;Q9WU19;Q9WUR2;P55096	microbody lumen	cellular_component	GO:0070013	intracellular organelle lumen	GO:0005782	peroxisomal matrix	FALSE
GO:0016887	154/309	3.0686e-10	2.0361e-08	2.06913	45.3234	Q91VR5;Q8R429;Q69ZX6;P61222;Q8R323;P20029;P49717;Q45VK7;Q925I1;Q569Z5;Q80YD1;Q8C7H1;P70704;P80314;P23249;P46471;P46460;P11499;Q9D5T0;P60710;Q6PIC6;P97310;Q924W5;Q5XF90;Q9R0K7;Q91ZW3;Q501J6;Q01853;P56480;Q9DB20;Q9CU62;Q810A7;Q7TMS5;Q99PU8;P50516;Q9DBG7;Q3TKT4;Q9CW03;Q920A7;Q9QZW0;G3UYQ4;Q9EPU0;Q8JZQ2;P97855;Q61655;P54279;Q99104;Q6Q899;P42932;P63017;O70133;Q8VDN2;Q8VEJ9;P25206;Q8CGK3;Q9CQN1;Q9CWX9;…	ATP hydrolysis activity	molecular_function	GO:0017111	ribonucleoside triphosphate phosphatase activity			FALSE	GO:0042623;GO:0004002
GO:0000398	81/138	3.40109e-10	2.23648e-08	2.93356	63.9568	C0HKD8;C0HKD9;Q9Z1M8;Q569Z5;Q99NB9;P62322;Q9JLI8;Q9D883;Q8BHS3;Q8BTI8;Q8JZX4;Q501J6;P59708;Q6PGH1;Q80W14;Q3UIK4;Q9DAR7;Q8K4Z5;P49312;Q9D0T1;P26369;Q9CWL8;Q61136;Q923D4;Q3TQI7;Q8VIJ6;P63017;Q9CQI7;O70133;Q8BP78;Q921M3;Q9CSN1;Q3UYV9;P62309;Q9JKP5;Q61656;Q69ZQ2;Q6PDM2;Q8C5N3;Q62376;P62317;Q922U1;Q52KI8;Q6A068;Q3USH5;Q9DC48;Q3TWW8;O88569;Q6P4T2;Q99KP6;Q9D0E1;P62320;P83870;Q9DAW6;Q9Z204;P57784;Q8BJ05;…	mRNA splicing, via spliceosome	biological_process	GO:0000377;GO:0006397	RNA splicing, via transesterification reactions with bulged adenosine as nucleophile;mRNA processing	GO:0000365;GO:0160091;GO:0000380;GO:0045292	mRNA trans splicing, via spliceosome;spliceosome-depend formation of circular RNA;alternative mRNA splicing, via spliceosome;mRNA cis splicing, via spliceosome	FALSE	GO:0006375;GO:0006374
GO:0000377	81/138	3.40109e-10	2.23648e-08	2.93356	63.9568	C0HKD8;C0HKD9;Q9Z1M8;Q569Z5;Q99NB9;P62322;Q9JLI8;Q9D883;Q8BHS3;Q8BTI8;Q8JZX4;Q501J6;P59708;Q6PGH1;Q80W14;Q3UIK4;Q9DAR7;Q8K4Z5;P49312;Q9D0T1;P26369;Q9CWL8;Q61136;Q923D4;Q3TQI7;Q8VIJ6;P63017;Q9CQI7;O70133;Q8BP78;Q921M3;Q9CSN1;Q3UYV9;P62309;Q9JKP5;Q61656;Q69ZQ2;Q6PDM2;Q8C5N3;Q62376;P62317;Q922U1;Q52KI8;Q6A068;Q3USH5;Q9DC48;Q3TWW8;O88569;Q6P4T2;Q99KP6;Q9D0E1;P62320;P83870;Q9DAW6;Q9Z204;P57784;Q8BJ05;…	RNA splicing, via transesterification reactions with bulged adenosine as nucleophile	biological_process	GO:0000375	RNA splicing, via transesterification reactions	GO:0000398;GO:0000373;GO:0000374	mRNA splicing, via spliceosome;Group II intron splicing;Group III intron splicing	FALSE
GO:0051287	37/48	3.94054e-10	2.57965e-08	6.71446	145.398	Q91YT0;Q99L13;O88712;P16125;P47738;P24549;Q8K2C6;Q99KE1;Q3ULJ0;Q99KP3;P56546;P70404;Q9Z2G9;O70475;P13707;P50171;P16858;Q8R104;Q64442;O54754;Q91Z53;G3X982;P54071;Q9DBM2;Q8VDQ8;Q9D6R2;P50247;Q91WD5;Q8BMF3;Q8JZV9;Q61425;O88844;P06801;Q922P9;Q8BMS1;Q61753;P11103	NAD binding	molecular_function	GO:0030554	adenyl nucleotide binding	GO:0070404;GO:0070403	NADH binding;NAD+ binding	FALSE	GO:0051288
GO:0030832	74/123	4.06724e-10	2.65075e-08	3.11267	67.305	Q9JKK7;Q9R0P5;P49813;Q8C1Z7;Q8BVA4;Q91VH2;P47753;P39654;Q7TMB8;P15508;Q9Z0P5;P62774;P70451;P70315;P16546;P70460;Q9JHK5;Q9JHJ0;P47757;Q9QVP9;P47754;Q91YD6;P18760;Q91YM2;Q60598;P13020;Q9D898;P16054;P26043;Q9JI91;Q3USJ8;P54320;Q2KN98;Q99JY9;Q9QYB8;P70429;Q8K1X4;Q921M7;O89053;O08539;Q9JM76;Q9R123;G3X9K3;P63001;Q60604;P62331;P24452;Q6A028;Q6P9J5;Q9CPW4;Q811D0;Q62261;Q9ERG0;P08032;Q91YR1;Q60631;Q8CI61;…	regulation of actin filament length	biological_process	GO:0032535;GO:0032956	regulation of actin cytoskeleton organization;regulation of cellular component size	GO:0008064	regulation of actin polymerization or depolymerization	FALSE
GO:0009132	51/75	4.58559e-10	2.97536e-08	4.33616	93.2401	O70250;P21550;P55772;P15327;P17710;Q91W97;P53657;Q99P30;P52792;Q9R0N0;P13439;Q03249;Q9R0Y5;Q9JKX6;Q8BVU5;Q60597;Q91Y97;P06745;Q9WUR9;Q9WTP7;P52480;P59017;Q64520;P16858;Q8R059;P17182;Q3U5Q7;Q9WUA3;Q9WUZ9;O08528;P17751;Q9WTP6;P97930;Q8VC30;P05064;Q3U2V3;B2RQC6;P17183;Q924M7;P09411;Q9DBJ1;P07742;P05063;P12382;Q04857;P97328;O08739;P09041;P47857;A2ATU0;Q9DBP5	nucleoside diphosphate metabolic process	biological_process	GO:0006753	nucleoside phosphate metabolic process	GO:0009135;GO:0009133;GO:0009138;GO:0009134;GO:0009185	purine nucleoside diphosphate metabolic process;nucleoside diphosphate biosynthetic process;pyrimidine nucleoside diphosphate metabolic process;nucleoside diphosphate catabolic process;ribonucleoside diphosphate metabolic process	FALSE
GO:0005654	746/1913	5.34507e-10	3.45287e-08	1.37138	29.2785	Q9CR21;Q9Z2M7;P63085;Q8JZY4;P56959;Q8CJF9;Q9D071;Q6P1E1;Q2VPQ9;Q99K74;P25799;Q6NZK8;P0C8B4;Q99LP6;Q8CGW4;Q8R3C6;Q9JI44;Q3UFY8;Q9ER88;Q8BUI3;Q80TR8;Q8BJ56;Q04750;P46935;Q9JLI8;P97823;Q08288;Q6P069;Q02053;Q9R1P1;Q8CHK4;Q60823;O35295;Q91ZW3;Q6PGF3;Q8BHS3;Q9JIF0;Q8K4J6;Q505D1;P59708;P97801;P68040;Q9CU62;Q9R1P4;Q6ZQ38;P58742;Q9CR16;Q9QZQ8;P10852;Q9CZR8;Q9CYH6;Q9DAR7;P97384;Q9JK81;P50516;Q91VI7;Q9D787;…	nucleoplasm	cellular_component	GO:0110165	cellular anatomical structure			FALSE
GO:0000375	81/139	5.54354e-10	3.56537e-08	2.88308	61.4478	C0HKD8;C0HKD9;Q9Z1M8;Q569Z5;Q99NB9;P62322;Q9JLI8;Q9D883;Q8BHS3;Q8BTI8;Q8JZX4;Q501J6;P59708;Q6PGH1;Q80W14;Q3UIK4;Q9DAR7;Q8K4Z5;P49312;Q9D0T1;P26369;Q9CWL8;Q61136;Q923D4;Q3TQI7;Q8VIJ6;P63017;Q9CQI7;O70133;Q8BP78;Q921M3;Q9CSN1;Q3UYV9;P62309;Q9JKP5;Q61656;Q69ZQ2;Q6PDM2;Q8C5N3;Q62376;P62317;Q922U1;Q52KI8;Q6A068;Q3USH5;Q9DC48;Q3TWW8;O88569;Q6P4T2;Q99KP6;Q9D0E1;P62320;P83870;Q9DAW6;Q9Z204;P57784;Q8BJ05;…	RNA splicing, via transesterification reactions	biological_process	GO:0008380	RNA splicing	GO:0000377;GO:0000376	RNA splicing, via transesterification reactions with bulged adenosine as nucleophile;RNA splicing, via transesterification reactions with guanosine as nucleophile	FALSE	GO:0031202;GO:0000385
GO:0050661	34/43	6.10148e-10	3.89009e-08	7.47422	158.583	Q99L13;Q8K354;P24270;P97872;P45377;Q8K0C9;Q6GV12;Q00612;P47791;P50285;Q9DCD0;P37040;O88455;Q91VT4;Q61578;Q3U9G9;P16858;Q8K2I3;Q91Z53;Q9CQ62;Q9DCQ2;Q91WR5;Q8CFX1;P00375;P97501;Q8BMF3;Q71KT5;P47199;O88844;P50172;O54983;Q8VHG0;Q922P9;Q61093	NADP binding	molecular_function	GO:0030554	adenyl nucleotide binding	GO:0070402;GO:0070401	NADPH binding;NADP+ binding	FALSE
GO:0140238	34/43	6.10148e-10	3.89009e-08	7.47422	158.583	Q8VD37;Q8K1M6;Q9Z0R4;O88712;Q3UHJ0;Q9D8S3;P0DP26;P0DP27;P0DP28;P70704;Q3UUG6;O55042;O08808;O08539;Q8CHC4;Q7TQF7;O08529;Q9DBG3;P17426;Q99P58;P62331;Q61644;P62743;P84091;Q3UQN2;P35564;Q60902;P39053;P17427;P39054;Q9JME5;Q8BZ98;O35526;Q91ZZ3;Q6IRU5;Q62420	presynaptic endocytosis	biological_process	GO:0006897;GO:0051649;GO:0099003	endocytosis;vesicle-mediated transport in synapse;establishment of localization in cell	GO:0048488	synaptic vesicle endocytosis	FALSE
GO:0019682	19/19	6.3506e-10	4.03139e-08	80.067	1695.6	P40142;P47968;Q93092;Q8VEE0;Q91Y97;P13707;P16858;P17182;P17751;Q8VC30;P09411;Q9DBJ1;P08249;Q9D5J6;P14152;P97328;Q9QZD8;Q9Z2V4;Q05920	glyceraldehyde-3-phosphate metabolic process	biological_process	GO:0006796;GO:1901135;GO:0006081;GO:0019637	carbohydrate derivative metabolic process;aldehyde metabolic process;phosphate-containing compound metabolic process;organophosphate metabolic process	GO:0046166;GO:0009255;GO:0061681;GO:0061624;GO:0019288;GO:0019683;GO:0009052	glyceraldehyde-3-phosphate biosynthetic process;Entner-Doudoroff pathway through 6-phosphogluconate;Entner-Doudoroff pathway through gluconate to D-glyceraldehyde-3-phosphate;fructose catabolic process to hydroxyacetone phosphate and glyceraldehyde-3-phosphate;isopentenyl diphosphate biosynthetic process, methylerythritol 4-phosphate pathway;glyceraldehyde-3-phosphate catabolic process;pentose-ph…	FALSE
GO:1902493	57/88	7.88951e-10	4.98671e-08	3.7678	78.9744	Q9R1C0;Q9JIX0;G5E8P1;Q9JK42;Q9Z2N8;Q8BRB7;Q8BZ21;Q5DU02;Q6PGB6;Q8R3B7;Q2VPQ9;Q5SVQ0;Q6P5G3;Q8CES0;Q9CR11;Q8C0D7;Q8CHI8;Q80YV3;Q9D051;Q9JI44;P60762;Q61191;Q6PHQ8;Q923D4;Q6PDM1;P35487;P61965;Q69ZF8;Q6IE82;P60710;Q8VEK6;Q8R0L9;Q9DAT2;Q8CHK4;Q99L90;Q9WTM5;Q8BLG0;Q8CGY8;Q921M3;Q9DA08;Q9D1P2;B2KF05;Q6ZQF7;Q9DBB4;P35486;B2RWS6;B2RRD7;P60122;Q8BFP9;A2RSY1;Q8BMF4;Q8BKZ9;P45481;Q6KAQ7;O08749;Q3TUF7;Q62311	acetyltransferase complex	cellular_component	GO:1990234	transferase complex	GO:0045254;GO:1990235;GO:0031248	pyruvate dehydrogenase complex;diamine N-acetyltransferase complex;protein acetyltransferase complex	FALSE
GO:0006099	25/28	8.25644e-10	5.19624e-08	14.9735	313.168	P28271;Q9D2G2;Q9CQA3;Q9D051;Q60597;P70404;Q9CZU6;P35487;P97807;P54071;Q99KI0;Q9CQX8;Q9D6R2;Q9CXZ1;P35486;Q04857;P08249;Q9CZB0;Q9Z2I8;Q9Z2I9;P14152;O88844;Q8BMF4;Q8K2B3;Q9WUM5	tricarboxylic acid cycle	biological_process	GO:0044238	primary metabolic process			FALSE
GO:0016877	31/38	8.44138e-10	5.26742e-08	8.63999	180.513	Q9DBK7;Q9QXG4;Q3UNX5;Q60714;Q14DH7;Q9D2R0;Q8BGA8;Q8BWT5;Q8VCW8;O35488;Q4LDG0;Q99NB1;Q9D906;Q8JZR0;P41216;Q02053;Q9Z1F9;Q9R1T2;Q8C7R4;Q8K0L3;Q8VBW6;Q8C878;Q91WC3;Q8VE47;Q9Z2I9;Q9Z2I8;Q99PU5;Q9WUM5;Q91VE0;Q91VA0;Q3URE1	ligase activity, forming carbon-sulfur bonds	molecular_function	GO:0016874	ligase activity	GO:0008641;GO:0016878;GO:0016405	ubiquitin-like modifier activating enzyme activity;acid-thiol ligase activity;CoA-ligase activity	FALSE
GO:0046365	31/38	8.44138e-10	5.26742e-08	8.63999	180.513	O70250;P21550;Q9D0F9;P17710;P52792;P24549;Q9R0N0;Q03249;Q9JKX6;Q91Y97;P06745;P52480;P59017;P16858;Q8R059;Q8QZY2;P17182;O08528;P17751;Q8K157;Q9DBB8;Q8VC30;P05064;P06151;P17183;Q924M7;P09411;Q9DBJ1;P97328;O35945;P47857	monosaccharide catabolic process	biological_process	GO:0044282;GO:0016052;GO:0005996	small molecule catabolic process;monosaccharide metabolic process;carbohydrate catabolic process	GO:0019854;GO:1901273;GO:0019320;GO:0019698;GO:1901802;GO:0019323	L-ascorbic acid catabolic process;2-dehydro-3-deoxy-D-gluconic acid catabolic process;hexose catabolic process;D-galacturonate catabolic process;1,5-anhydro-D-fructose catabolic process;pentose catabolic process	FALSE
GO:0071013	44/62	8.57179e-10	5.32613e-08	4.95717	103.493	Q99PV0;Q9QZH3;Q8CEC6;Q8CFQ3;P62317;Q6PE01;Q61136;Q9ERA6;Q6A068;Q8BG05;Q64012;P63154;P62315;Q91VM5;Q9D554;Q9Z315;Q9D883;Q3TKY6;P61979;Q9CQI7;Q8BHS3;Q8C5N3;Q9DC48;Q8BTI8;Q921M3;Q9DAJ4;Q6P4T2;Q99KP6;Q9D0E1;P62320;Q6PGH1;Q9Z2X1;P61327;P27048;Q9CSN1;P57784;P62309;Q69ZQ2;Q6PDM2;Q3UJB0;Q8VEK3;Q8K4Z5;P49312;Q9CZU3	catalytic step 2 spliceosome	cellular_component	GO:1902494;GO:0005681	spliceosomal complex;catalytic complex	GO:0071007;GO:0071018	U2-type catalytic step 2 spliceosome;U12-type catalytic step 2 spliceosome	FALSE
GO:0030258	71/118	9.11281e-10	5.63841e-08	3.11161	64.7719	O09012;Q61285;Q99J39;P39654;P42125;P52825;Q9DCW4;Q8K009;P37040;Q9R0H0;Q9QXD1;P51660;O35488;Q9WU19;E9Q4Z2;Q921H8;Q61147;P51174;Q6P1Y8;Q9Z2C4;P47934;Q8CHC4;Q8BU33;Q07417;P32020;Q9EPL9;Q9NYQ2;Q60759;O08756;Q99LC5;Q9QXE0;P55096;Q8VCH0;P28474;Q5EG47;Q80UP3;Q9EP69;Q8QZT1;P45952;O08586;Q9Z2D1;Q7TNC9;Q9DBM2;Q9CQ62;P97742;Q05421;Q80XL6;O35459;P50544;Q9ES52;Q9DBW0;Q921G7;Q8JZV9;Q99JY0;P34914;Q78JN3;Q9CY64;…	lipid modification	biological_process	GO:0006629	lipid metabolic process	GO:0046839;GO:0046834;GO:0120322;GO:0034440;GO:0002933	phospholipid dephosphorylation;lipid phosphorylation;lipid modification by small protein conjugation;lipid oxidation;lipid hydroxylation	FALSE
GO:0140168	176/368	1.08819e-09	6.70472e-08	1.91139	39.4487	Q9Z1B3;Q8R3F9;G5E8P1;Q7JJ13;B2RY56;Q9JIX9;Q569Z5;Q5SU73;Q9CY57;Q7TNC4;Q99NB9;Q9JLI8;P35550;P63073;Q9D883;Q3TSG4;Q924W5;Q8C569;Q9JJT9;Q8BTI8;P97801;P84104;Q8BMK4;Q8R2R3;Q9D4C5;Q8VE97;E9Q5K9;Q91YY4;Q6EDY6;Q80W14;Q8CFT2;Q810A7;Q62384;Q61464;Q8K4Z5;Q569Z6;Q5SUF2;P48678;P26369;Q6PE01;Q61136;P97762;Q91Z96;Q5SSW2;Q62093;Q9D1J3;Q9Z1G4;Q6PDM1;Q9ER69;O88544;P97868;Q9R0I7;O35841;Q8CCS6;Q6DFW4;Q8VIJ6;Q9Z1K5;…	nuclear ribonucleoprotein granule	cellular_component	GO:0016604;GO:0035770	nuclear body;ribonucleoprotein granule	GO:0035363;GO:0042382;GO:0015030;GO:0016607;GO:0097165	histone locus body;paraspeckles;Cajal body;nuclear speck;nuclear stress granule	FALSE
GO:0019320	29/35	1.49256e-09	9.15768e-08	9.33293	189.671	O70250;P21550;Q9D0F9;P17710;P52792;P24549;Q9R0N0;Q03249;Q91Y97;P06745;P52480;P59017;P16858;Q8R059;Q8QZY2;P17182;Q8K157;O08528;P17751;Q8VC30;P05064;P06151;P17183;Q924M7;P09411;Q9DBJ1;P97328;O35945;P47857	hexose catabolic process	biological_process	GO:0019318;GO:0046365	hexose metabolic process;monosaccharide catabolic process	GO:0019388;GO:0042850;GO:0019309;GO:0006001;GO:0006007;GO:0019316;GO:0019301;GO:0019317	galactose catabolic process;L-sorbose catabolic process;mannose catabolic process;fructose catabolic process;glucose catabolic process;D-allose catabolic process;rhamnose catabolic process;fucose catabolic process	FALSE
GO:0046031	40/55	1.55381e-09	9.49376e-08	5.38157	109.152	O70250;P21550;P55772;P15327;P17710;Q91W97;P53657;P52792;Q9R0N0;Q03249;Q9R0Y5;Q8BVU5;Q60597;Q91Y97;P06745;Q9WUR9;Q9WTP7;P52480;P59017;P16858;Q8R059;P17182;Q9WUA3;O08528;P17751;Q9WTP6;Q8VC30;P05064;P17183;Q924M7;P09411;Q9DBJ1;P05063;P12382;Q04857;P97328;O08739;P09041;P47857;A2ATU0	ADP metabolic process	biological_process	GO:0009179;GO:0009150	purine ribonucleoside diphosphate metabolic process;purine ribonucleotide metabolic process	GO:0006176;GO:0006172;GO:0046032	dATP biosynthetic process from ADP;ADP biosynthetic process;ADP catabolic process	FALSE
GO:0009135	42/59	1.78452e-09	1.08582e-07	5.00313	100.784	O70250;P21550;P55772;P15327;P17710;Q91W97;P53657;P52792;Q9R0N0;Q03249;Q9R0Y5;Q8BVU5;Q60597;Q91Y97;P06745;Q9WUR9;Q9WTP7;P52480;P59017;Q64520;P16858;Q8R059;P17182;Q9WUA3;O08528;P17751;Q9WTP6;Q8VC30;P05064;Q3U2V3;P17183;Q924M7;P09411;Q9DBJ1;P05063;P12382;Q04857;P97328;O08739;P09041;P47857;A2ATU0	purine nucleoside diphosphate metabolic process	biological_process	GO:0009132	nucleoside diphosphate metabolic process	GO:0009137;GO:0009136;GO:0009179;GO:0009182	purine nucleoside diphosphate catabolic process;purine nucleoside diphosphate biosynthetic process;purine ribonucleoside diphosphate metabolic process;purine deoxyribonucleoside diphosphate metabolic process	FALSE
GO:0009185	47/69	2.02529e-09	1.22723e-07	4.35176	87.1115	O70250;P21550;P55772;P15327;P17710;Q91W97;P53657;P52792;Q9R0N0;P13439;Q03249;Q9R0Y5;Q9JKX6;Q8BVU5;Q60597;Q91Y97;P06745;Q9WUR9;Q9WTP7;P52480;P59017;P16858;Q8R059;P17182;Q9WUA3;Q9WUZ9;O08528;P17751;Q9WTP6;Q8VC30;P05064;Q3U2V3;B2RQC6;P17183;Q924M7;P09411;Q9DBJ1;P07742;P05063;P12382;Q04857;P97328;O08739;P09041;P47857;A2ATU0;Q9DBP5	ribonucleoside diphosphate metabolic process	biological_process	GO:0009132	nucleoside diphosphate metabolic process	GO:0009179;GO:0009191;GO:0009188;GO:0009193	purine ribonucleoside diphosphate metabolic process;ribonucleoside diphosphate catabolic process;ribonucleoside diphosphate biosynthetic process;pyrimidine ribonucleoside diphosphate metabolic process	FALSE
GO:0097435	145/294	2.51182e-09	1.51578e-07	2.02381	40.076	P56959;Q9QXM1;O08638;P02535;Q9D898;O70333;P54320;Q9QYB8;Q99JY9;O70468;P11499;Q61233;P70168;P20065;Q62188;P59999;Q03173;Q9CRB6;Q6AW69;Q8BIL5;P54227;Q61644;P97801;Q9CPW4;Q9D394;Q61315;Q8BUK6;Q3TTY5;P61022;P39054;Q6EDY6;Q9JLV5;Q8R1S4;Q9WVH9;O88342;Q61166;Q3UQ44;Q8BGK2;Q8K4L4;Q99K51;E9Q3G8;Q9R0P5;Q8BVA4;Q9JMD0;P63005;Q9D2V7;Q61781;E9Q912;Q62426;P18760;Q7TPR4;Q9R0Q6;P31001;Q9JM76;Q62523;Q921F2;Q9D1H9;…	supramolecular fiber organization	biological_process	GO:0016043	cellular component organization	GO:1990000;GO:0048251;GO:1905861;GO:0031122;GO:0045109;GO:0160054;GO:0030239;GO:0007015;GO:0046785;GO:0140904;GO:1905590;GO:0031033;GO:0007019	amyloid fibril formation;elastic fiber assembly;intranuclear rod assembly;cytoplasmic microtubule organization;intermediate filament organization;microfibril assembly;myofibril assembly;actin filament organization;microtubule polymerization;cytoophidium organization;fibronectin fibril organization;myosin filament organization;microtubule depolymerization	FALSE	GO:0043206
GO:0005763	27/32	2.54146e-09	1.52114e-07	10.2784	203.415	Q8BK72;Q9CPX7;Q8R2L5;O35680;Q9CY16;Q9CXW2;Q9D125;Q9ER88;Q8BJZ4;Q99N84;Q9CQE3;Q8VE22;P58059;Q80ZS3;P58064;Q924T2;Q9CQA6;Q9CPV3;Q99N85;Q14C51;Q61733;Q80X85;Q80ZK0;Q9JIK9;Q9D7N3;Q99N87;Q9DC71	mitochondrial small ribosomal subunit	cellular_component	GO:0000314;GO:0098798	organellar small ribosomal subunit;mitochondrial protein-containing complex			FALSE
GO:0000314	27/32	2.54146e-09	1.52114e-07	10.2784	203.415	Q8BK72;Q9CPX7;Q8R2L5;O35680;Q9CY16;Q9CXW2;Q9D125;Q9ER88;Q8BJZ4;Q99N84;Q9CQE3;Q8VE22;P58059;Q80ZS3;P58064;Q924T2;Q9CQA6;Q9CPV3;Q99N85;Q14C51;Q61733;Q80X85;Q80ZK0;Q9JIK9;Q9D7N3;Q99N87;Q9DC71	organellar small ribosomal subunit	cellular_component	GO:0015935	small ribosomal subunit	GO:0000312;GO:0005763	plastid small ribosomal subunit;mitochondrial small ribosomal subunit	FALSE
GO:0019842	65/107	2.67706e-09	1.59579e-07	3.18315	62.8308	Q9CZN7;P12658;Q9ET01;Q8BTY1;Q8VBT2;Q91XD4;P45377;P97816;Q9CW42;Q9DBE0;Q91YE3;Q3UEG6;Q9D110;Q8K183;Q8VCN5;Q922Q1;O88986;P05202;P05201;Q9CXF0;O35704;Q60597;P50431;Q99K01;Q8BGT5;E9Q4Z2;P51163;Q8R1K4;Q80W22;Q8QZR5;Q9WVM8;Q8BU33;P48318;Q8BWU8;P07724;Q9QXE0;Q8R238;Q8CG71;Q08652;P21614;Q91WS0;Q8CI94;P19096;Q8R0X7;O35423;Q91XF0;Q9Z2Y8;P29758;Q9D273;Q91WT9;Q9WUB3;Q91W43;Q9QXF8;O35386;O88533;Q9Z1J3;P48320;…	vitamin binding	molecular_function	GO:0036094	small molecule binding	GO:0008431;GO:0019841;GO:0031177;GO:0005499;GO:0030976;GO:0030975;GO:0031419;GO:0070279;GO:0005542;GO:0009374;GO:0031418;GO:0016918	vitamin E binding;retinol binding;phosphopantetheine binding;vitamin D binding;thiamine pyrophosphate binding;thiamine binding;cobalamin binding;vitamin B6 binding;folic acid binding;biotin binding;L-ascorbic acid binding;retinal binding	FALSE
GO:0048488	31/39	2.81572e-09	1.67165e-07	7.62265	150.075	Q8VD37;Q8K1M6;Q9Z0R4;O88712;P70704;Q3UUG6;O55042;O08808;O08539;Q8CHC4;Q7TQF7;O08529;Q9DBG3;P17426;Q99P58;P62331;Q61644;P62743;Q3UQN2;P84091;P35564;Q60902;P39053;P17427;P39054;Q9JME5;Q8BZ98;O35526;Q91ZZ3;Q6IRU5;Q62420	synaptic vesicle endocytosis	biological_process	GO:0140238	presynaptic endocytosis	GO:0150007;GO:0150008	clathrin-dependent synaptic vesicle endocytosis;bulk synaptic vesicle endocytosis	FALSE	GO:0008099
GO:0046364	37/50	2.88746e-09	1.70732e-07	5.71842	112.441	O70250;Q64435;P58710;P70695;Q8VBT2;Q9CR62;Q00612;Q9QXX4;Q9DCD0;P05201;Q91Y97;P06745;O88958;P13707;Q64521;P61965;Q3U182;P16858;Q64442;Q8BH04;P17182;P17751;Q9JII6;P17183;P09411;Q9DBJ1;P05063;P08249;P23589;P14152;Q6P2K6;P45376;Q9QZD8;Q9Z2V4;Q9QXD6;Q05920;Q64374	monosaccharide biosynthetic process	biological_process	GO:0044283;GO:0005996;GO:0016051	small molecule biosynthetic process;monosaccharide metabolic process;carbohydrate biosynthetic process	GO:0019294;GO:0019853;GO:0019322;GO:0033482;GO:0033348;GO:1901274;GO:1901803;GO:0019319	keto-3-deoxy-D-manno-octulosonic acid biosynthetic process;L-ascorbic acid biosynthetic process;pentose biosynthetic process;D-galacturonate biosynthetic process;tetrose biosynthetic process;2-dehydro-3-deoxy-D-gluconic acid biosynthetic process;1,5-anhydro-D-fructose biosynthetic process;hexose biosynthetic process	FALSE
GO:0061615	22/24	2.90518e-09	1.7109e-07	18.4858	363.371	O70250;P21550;P17710;Q9R0N0;Q03249;Q91Y97;P06745;P52480;P59017;P16858;Q8R059;P17182;Q9WUA3;O08528;P17751;P05064;P17183;Q924M7;P09411;Q9DBJ1;P12382;P47857	glycolytic process through fructose-6-phosphate	biological_process	GO:0006096	glycolytic process	GO:0061616;GO:0061620;GO:0061619;GO:0061706	glycolytic process from fructose through fructose-6-phosphate;glycolytic process through glucose-6-phosphate;glycolytic process from mannose through fructose-6-phosphate;glycolytic process from sucrose through glucose and fructose	FALSE
GO:0032535	114/220	3.70079e-09	2.17073e-07	2.23013	43.2973	Q9JKK7;Q8C1Z7;P39654;Q9Z0P5;Q9Z210;P47754;Q91YM2;Q9D898;Q9D6W8;Q9JI91;P54320;Q2KN98;Q99JY9;Q9QYB8;Q8BMJ2;O08539;P51791;Q3TEA8;Q9R0K7;O08586;Q570Y9;Q60604;Q6P9J5;Q9CPW4;P84091;Q924N4;Q9Z211;Q04857;Q9EPB4;P62962;Q8C2E7;Q9JLN9;Q6EDY6;O88342;Q8BX02;Q9R0P5;Q8BVA4;P62774;P16546;Q9JHJ0;Q9QVP9;Q91YD6;P18760;Q60598;P16054;Q6P9R2;Q920R0;Q9JM76;O70546;P63001;P24452;Q62261;P08032;Q07076;Q99M51;Q5SQX6;P49813;…	regulation of cellular component size	biological_process	GO:0016043;GO:0090066	regulation of anatomical structure size;cellular component organization	GO:0044375;GO:0097298;GO:0016243;GO:0008361;GO:0097494;GO:0014881;GO:0036496;GO:0030832;GO:0032536;GO:0062196	regulation of peroxisome size;regulation of nucleus size;regulation of autophagosome size;regulation of cell size;regulation of vesicle size;regulation of myofibril size;regulation of translational initiation by eIF2 alpha dephosphorylation;regulation of actin filament length;regulation of cell projection size;regulation of lysosome size	FALSE
GO:0016469	28/34	3.79292e-09	2.21591e-07	9.01445	174.791	P15920;P50516;Q78IK2;P97450;Q9Z1G3;P56379;P51863;P56135;Q9CPQ8;Q8BMC1;Q91VR2;Q9CRA7;P56480;Q9DB20;Q9WTT4;P00848;Q06185;Q9CR51;P03930;P56382;Q9D3D9;Q03265;Q9CQQ7;Q9DCX2;Q91YH6;P57746;Q8BVE3;Q920R6	proton-transporting two-sector ATPase complex	cellular_component	GO:0098796	membrane protein complex	GO:0045259;GO:0033176;GO:1990490	proton-transporting ATP synthase complex;proton-transporting V-type ATPase complex;archaeal proton-transporting A-type ATPase complex	FALSE
GO:0009179	41/58	3.90816e-09	2.27417e-07	4.88426	94.5602	O70250;P21550;P55772;P15327;P17710;Q91W97;P53657;P52792;Q9R0N0;Q03249;Q9R0Y5;Q8BVU5;Q60597;Q91Y97;P06745;Q9WUR9;Q9WTP7;P52480;P59017;P16858;Q8R059;P17182;Q9WUA3;O08528;P17751;Q9WTP6;Q8VC30;P05064;Q3U2V3;P17183;Q924M7;P09411;Q9DBJ1;P05063;P12382;Q04857;P97328;O08739;P09041;P47857;A2ATU0	purine ribonucleoside diphosphate metabolic process	biological_process	GO:0009185;GO:0009135	purine nucleoside diphosphate metabolic process;ribonucleoside diphosphate metabolic process	GO:0009180;GO:0046710;GO:0009181;GO:0046031;GO:0046707	purine ribonucleoside diphosphate biosynthetic process;GDP metabolic process;purine ribonucleoside diphosphate catabolic process;ADP metabolic process;IDP metabolic process	FALSE
GO:1901292	71/121	4.21927e-09	2.44551e-07	2.92576	56.4192	O70250;P21550;P55772;Q99J39;P15327;Q91W97;P17710;P53657;Q99P30;P52792;P52624;Q9R0N0;P59266;Q00519;Q03249;Q9R111;Q9D020;Q8VCE6;Q91YP3;P70349;Q60597;Q8BVU5;Q9JKX6;Q91Y97;Q80YV4;Q60710;P06745;Q9DCN1;Q8VC97;P52480;P59017;P16858;Q8R059;O89106;Q9WUA3;P17182;Q9CRB3;Q9D892;O08528;P17751;Q9QY93;Q9WUZ9;P56389;Q9CQ43;Q8VC30;P05064;Q3U2V3;Q8QZT1;Q9EQF5;Q3V1L4;P17183;P11930;Q924M7;P09411;Q01853;Q9DBJ1;P05063;…	nucleoside phosphate catabolic process	biological_process	GO:0034655;GO:0046434;GO:0006753	nucleobase-containing compound catabolic process;nucleoside phosphate metabolic process;organophosphate catabolic process	GO:0046356;GO:2001294;GO:0015938;GO:0036115;GO:1901289;GO:1901788;GO:0033869;GO:0009125;GO:0009166;GO:0009134;GO:0009143;GO:1901886	acetyl-CoA catabolic process;malonyl-CoA catabolic process;coenzyme A catabolic process;fatty-acyl-CoA catabolic process;succinyl-CoA catabolic process;benzoyl-CoA catabolic process;nucleoside bisphosphate catabolic process;nucleoside monophosphate catabolic process;nucleotide catabolic process;nucleoside diphosphate catabolic process;nucleoside triphosphate catabolic process;2-hydroxybenzoyl-CoA…	FALSE
GO:0009124	33/43	4.3556e-09	2.51458e-07	6.56409	126.371	P52624;P13439;Q8CFV9;P24547;P46664;P54822;Q3V1D3;Q9WV85;Q91YL3;Q9CWJ9;P08030;P56389;Q9CQ43;Q9D7G0;Q01768;B2RQC6;Q8CIH9;Q64737;Q9DBT5;Q9DCZ1;Q9QX60;P52623;P55264;Q9DCL9;P00493;P28650;B1AVZ0;O08739;P15532;Q5SUR0;P23492;P50096;P50431	nucleoside monophosphate biosynthetic process	biological_process	GO:1901293;GO:0009123	nucleoside phosphate biosynthetic process;nucleoside monophosphate metabolic process	GO:0009156;GO:0009130;GO:0009127;GO:0009157	ribonucleoside monophosphate biosynthetic process;pyrimidine nucleoside monophosphate biosynthetic process;purine nucleoside monophosphate biosynthetic process;deoxyribonucleoside monophosphate biosynthetic process	FALSE
GO:0005996	86/155	4.64478e-09	2.67102e-07	2.57546	49.4166	O70250;Q9D0F9;Q9Z2M7;P58710;P52792;Q7TSV4;Q8BTZ7;Q8R180;Q9DCD0;P05201;Q91Y97;P52480;P16858;Q8R059;Q6PIC6;P17751;P05064;Q60823;P17183;P05063;P35486;Q05816;P08249;P14152;P97328;P47857;Q05920;Q64435;Q8VBT2;Q91W97;Q9QXX4;Q8CAA7;O88958;Q68FH4;Q64521;Q8BH04;P17182;O08528;O09131;Q8K157;Q8CEI1;Q5EG47;P70266;Q8CFX1;Q3TNA1;P45376;Q9Z2V4;P47811;Q9QXD6;Q64374;P70695;P97494;Q00612;P24549;P31750;P06745;Q91X52;…	monosaccharide metabolic process	biological_process	GO:0044281;GO:0005975	carbohydrate metabolic process;small molecule metabolic process	GO:0046364;GO:0033347;GO:0019318;GO:0019852;GO:0046365;GO:0019321;GO:0046396	monosaccharide biosynthetic process;tetrose metabolic process;hexose metabolic process;L-ascorbic acid metabolic process;monosaccharide catabolic process;pentose metabolic process;D-galacturonate metabolic process	FALSE
GO:0099003	58/93	4.71323e-09	2.6998e-07	3.40065	65.2003	Q8VD37;Q9R0N7;Q8K1M6;Q9Z0R4;Q91ZZ3;P60879;O88712;P62835;Q9R0N4;P28028;Q3UHJ0;Q9D8S3;P0DP26;P0DP27;P0DP28;P70704;Q3UUG6;Q8C7M3;O55042;Q9D906;O08539;O08808;Q8CHC4;Q4KUS2;Q7TQF7;O08529;Q9EP69;P51150;Q9DBG3;P46096;Q99P58;P17426;P42567;P62331;Q61644;P70452;Q9EQH3;P62743;Q3UQN2;P84091;P35564;Q60902;P61264;P39053;Q64704;P17427;Q9JKC8;Q80TJ1;O54774;P39054;Q9JME5;O88935;Q64332;P55258;P63040;Q8BZ98;O35526;…	vesicle-mediated transport in synapse	biological_process	GO:0016192	vesicle-mediated transport	GO:0140239;GO:0099504;GO:0099592;GO:0016079;GO:0140238;GO:0150038;GO:0016182	postsynaptic endocytosis;synaptic vesicle cycle;endocytosed synaptic vesicle processing via endosome;synaptic vesicle exocytosis;presynaptic endocytosis;postsynaptic dense core vesicle exocytosis;synaptic vesicle budding from endosome	FALSE
GO:0016363	63/104	5.4913e-09	3.13325e-07	3.15919	60.088	Q69ZX6;Q8R326;P08207;Q3TKT4;Q8K310;P48678;Q9CW03;Q9Z2N8;Q99K48;E9Q7G0;P18760;O70589;Q52KI8;A2AR02;Q8BSQ9;Q91XV3;P14733;P97499;Q60953;Q99NB9;Q6NZQ4;Q8CJF7;P97496;P60710;P05784;Q8VIJ6;Q9QUM9;P28033;G3X9K3;Q9WTM5;B2RQC6;P54254;Q00899;Q6PDG5;Q6DID3;O35129;P53566;Q62219;Q9D1P2;Q9D0E1;O88665;E9Q7E2;P20152;P83870;Q9CWW7;Q9CU62;Q61550;P60122;P45591;Q9QYB1;P07356;Q9CSN1;O35381;F7BJB9;Q4VC33;P11679;Q9R1C7;…	nuclear matrix	cellular_component	GO:0110165	cellular anatomical structure			FALSE
GO:0016459	35/47	5.87802e-09	3.3409e-07	5.84443	110.764	Q02566;O08638;Q9JMH9;G3UW82;P59242;A2AQP0;Q60605;Q8CI43;Q8VDD5;Q5SX39;P21271;Q99104;Q6URW6;Q5SYD0;Q9WTI7;Q9D0M5;Q99MZ6;P09541;P13541;P09542;Q6AW69;Q91Z83;Q5SUA5;P46735;A2ASS6;P51667;Q5SX40;Q61879;P05977;P97479;Q3THE2;Q64331;P13542;O88329;P97457	myosin complex	cellular_component	GO:0032991	protein-containing complex	GO:0016461;GO:0016460;GO:0042642	unconventional myosin complex;myosin II complex;actomyosin, myosin complex part	FALSE
GO:0022624	17/17	5.91696e-09	3.35005e-07	71.8214	1360.69	P62192;Q3TXS7;Q8BJY1;P62196;O35593;P46471;Q9CX56;O35226;P14685;Q99JI4;Q9WVJ2;P62334;Q8VDM4;Q9D8W5;O88685;Q8BG32;P54775	proteasome accessory complex	cellular_component	GO:0032991	protein-containing complex			FALSE
GO:0052689	71/122	6.86908e-09	3.86004e-07	2.86862	53.9193	Q9QYR9;O54804;P54310;Q8K1N1;Q9Z1Q2;P23953;Q8VDC0;Q9QYR7;Q922B1;Q3TRM4;O08709;P47738;Q8CG72;Q8VCU1;Q3THG9;Q8VDG7;Q9DD18;Q6PE15;Q3U2A8;Q8R035;Q8BK48;Q8BU30;Q9R0P3;Q8BJ56;Q62087;Q9Z1Q9;Q8BMJ2;P58137;Q64176;O08914;Q91V12;P97823;Q8R164;D3Z4S3;Q9DBK0;Q91WU0;Q8VHQ9;Q91WG0;Q91WC9;O55137;Q9CRY7;Q8R5F3;Q91X34;O35678;Q8BGQ7;Q9D7N9;Q8BVA5;Q8BWN8;Q9CQ60;Q9WTL7;P13634;P52430;Q8CFX1;Q3UQ84;Q8R2Y8;Q61206;Q9R0X4;…	carboxylic ester hydrolase activity	molecular_function	GO:0016788	hydrolase activity, acting on ester bonds	GO:0047520;GO:0102140;GO:0003847;GO:0004341;GO:0061463;GO:0047856;GO:0052885;GO:0047815;GO:0043905;GO:0051723;GO:0052793;GO:0102197;GO:0050253;GO:0102998;GO:0047610;GO:0050293;GO:0043908;GO:0047570;GO:0052797;GO:0080030;GO:0008970;GO:0002161;GO:0080031;GO:0035460;GO:0080032;GO:0047615;GO:0047989;GO:0004045;GO:0047739;GO:0050389;GO:0102209;GO:0047908;GO:0106435;GO:0050055;GO:1990699;GO:0047658;GO:…	11-cis-retinyl-palmitate hydrolase activity;heparan sulfate N-deacetylase activity;1-alkyl-2-acetylglycerophosphocholine esterase activity;gluconolactonase activity;O-acetyl-ADP-ribose deacetylase activity;dihydrocoumarin hydrolase activity;all-trans-retinyl-ester hydrolase, 11-cis retinol forming activity;D-arabinonolactonase activity;L-seryl-tRNA(Thr) hydrolase activity;protein methylesterase a…	FALSE	GO:0004302;GO:0004759;GO:0004091;GO:0016789
GO:0170038	30/38	6.87036e-09	3.86004e-07	7.37893	138.695	Q9CZN7;Q99LS3;Q9CQ65;Q922Q4;P15105;Q3UEG6;O88986;P05202;P05201;Q9WVQ5;Q9Z110;Q61024;Q61753;Q9WU19;D3Z7P3;O35490;P11725;Q99JT9;Q9DCC4;Q99K85;Q8R4H7;O35423;Q91YI0;Q922D8;P29758;P16460;Q9CQT1;A6H5Y3;P50431;Q922W5	proteinogenic amino acid biosynthetic process	biological_process	GO:0170039;GO:0046394	carboxylic acid biosynthetic process;proteinogenic amino acid metabolic process	GO:0006571;GO:0071524;GO:0000105;GO:0009084;GO:0006564;GO:0000162;GO:0006545;GO:0009067;GO:0009094;GO:0009079	L-tyrosine biosynthetic process;pyrrolysine biosynthetic process;L-histidine biosynthetic process;glutamine family amino acid biosynthetic process;L-serine biosynthetic process;L-tryptophan biosynthetic process;glycine biosynthetic process;aspartate family amino acid biosynthetic process;L-phenylalanine biosynthetic process;pyruvate family amino acid biosynthetic process	FALSE
GO:0044272	51/79	7.26143e-09	4.06418e-07	3.72587	69.8253	Q99J39;Q9CQ65;Q60928;Q99KB8;Q9QXG4;P97494;Q60932;Q9DBE0;P50285;Q91V92;Q8VCN5;P10649;Q9D051;Q9WVQ5;Q8BWT5;Q8C0K5;Q80YV4;P19157;E9Q4Z2;Q99NB1;P35487;O09172;O35490;Q3THS6;Q8VDG5;P41216;Q60759;P43006;Q8QZT1;P13745;Q99JT9;Q9DBL7;P63030;Q922D8;P35486;Q91X83;Q9D023;P97501;Q99M04;Q91WT9;Q8BHI7;O88428;Q8BMF4;Q5SWU9;Q8BKZ9;Q9CQT1;O08749;P16332;A6H5Y3;Q99J99;Q9DAM5	sulfur compound biosynthetic process	biological_process	GO:0006790;GO:0009058	sulfur compound metabolic process;biosynthetic process	GO:2001310;GO:0070814;GO:1901687;GO:0042864;GO:0071616;GO:0006750;GO:0000951;GO:0046506;GO:0050428;GO:0042724;GO:0071793;GO:0009107;GO:0010120;GO:0010250;GO:0042318;GO:0052837;GO:0019295;GO:0009102;GO:0000954;GO:1901750;GO:0006556;GO:0000097;GO:0046305;GO:0015937;GO:0016144;GO:0043646;GO:0010125;GO:0048107;GO:1901118;GO:0050814	gliotoxin biosynthetic process;hydrogen sulfide biosynthetic process;glutathione derivative biosynthetic process;pyochelin biosynthetic process;acyl-CoA biosynthetic process;glutathione biosynthetic process;L-methionine catabolic process to 3-methylthiopropanol;sulfolipid biosynthetic process;3'-phosphoadenosine 5'-phosphosulfate biosynthetic process;thiamine-containing compound biosynthetic proc…	FALSE
GO:0008483	21/23	8.14771e-09	4.54289e-07	17.66	328.928	Q8BTY1;O35855;P21981;Q3UEG6;Q8CFA2;P05202;P05201;Q8BGT5;Q8R1K4;Q8QZR5;Q9WVM8;Q8BWU8;Q91WS0;O35423;P24288;Q9Z2Z9;P29758;P47856;Q71RI9;P61922;Q99K85	transaminase activity	molecular_function	GO:0016769	transferase activity, transferring nitrogenous groups	GO:0047311;GO:0047313;GO:0016223;GO:0045303;GO:0047315;GO:0047317;GO:0047319;GO:0047320;GO:0047861;GO:0019179;GO:0008793;GO:0099620;GO:0033852;GO:0019180;GO:0004648;GO:0033853;GO:0004084;GO:0043825;GO:0043911;GO:0033854;GO:0050094;GO:0003992;GO:0033855;GO:0031299;GO:0009016;GO:0047536;GO:0047740;GO:0047537;GO:0010285;GO:0047578;GO:0004400;GO:0010326;GO:0070529;GO:0033094;GO:0004587;GO:0047665;GO:…	1D-1-guanidino-3-amino-1,3-dideoxy-scyllo-inositol transaminase activity;aromatic-amino-acid-glyoxylate transaminase activity;beta-alanine:pyruvate transaminase activity;diaminobutyrate-2-oxoglutarate transaminase activity;kynurenine-glyoxylate transaminase activity;N6-acetyl-beta-lysine transaminase activity;aspartate-phenylpyruvate transaminase activity;D-4-hydroxyphenylglycine transaminase act…	FALSE
GO:0006749	31/40	8.56452e-09	4.7572e-07	6.81949	126.676	Q60928;Q99KB8;P97494;Q00612;P47791;Q8R5J9;Q8R5I6;P19157;Q9JL35;Q64471;P31428;P09671;P11352;P48774;O09172;Q99MD6;Q80W21;Q61133;Q9DCM0;P43006;Q9DCM2;P13745;Q91VS7;Q99L20;P30115;P08228;P24472;P58742;O88844;Q9JIY7;P10648	glutathione metabolic process	biological_process	GO:0043603;GO:0006575;GO:0006790	amide metabolic process;modified amino acid metabolic process;sulfur compound metabolic process	GO:0006751;GO:0033355;GO:0006750	glutathione catabolic process;ascorbate glutathione cycle;glutathione biosynthetic process	FALSE
GO:0051641	467/1155	9.0148e-09	4.98841e-07	1.43515	26.5852	Q8R429;Q99M87;P14211;Q8BJ71;Q9CQN6;Q9WTR5;Q91XT4;Q61001;Q9CRD2;Q9CY57;P46935;Q9D8U8;P63073;Q60823;A2A5R2;Q9JJT9;P84104;Q8BUK6;Q60634;Q9ESE1;P58742;P61022;Q9D662;Q3U3R4;G5E8K5;O70310;Q80U28;Q00262;Q9D787;B2RXC1;P11404;P63328;Q6PHN9;P61967;Q9CXK9;Q99104;Q8CJF7;Q68FD5;Q8R1A4;P06800;P42859;Q3TIR1;P14873;Q9QXK3;Q61656;O35526;Q91VH2;Q64310;P05132;Q9JIG7;Q9CQW2;P31750;P31938;Q8BTM8;Q99PL6;Q9ERE7;P35293;…	cellular localization	biological_process	GO:0009987;GO:0051179	localization;cellular process	GO:0120290;GO:0071166;GO:0051668;GO:0051666;GO:0046907;GO:0070631	stalled replication fork localization to nuclear periphery;ribonucleoprotein complex localization;localization within membrane;actin cortical patch localization;intracellular transport;spindle pole body localization	FALSE	GO:1902580
GO:0042221	718/1862	1.20989e-08	6.66985e-07	1.33996	24.4277	Q8CD10;O70250;Q91VR5;Q60829;P63085;P14211;Q8C1Z7;Q8BRF7;P23927;Q8K0L9;B1AYL1;P25799;Q9WTR5;P70414;Q8CGW4;Q01149;Q9JKB1;Q9JI44;P55014;P55200;P51863;Q04750;P54822;Q91VE2;P03911;O09172;P51881;Q91VM5;P19639;Q61133;P19001;P00186;P63073;P58801;P97310;Q8CHK4;P28474;Q3TEA8;Q60823;Q8BHS3;Q91ZW3;Q9JIF0;Q03173;P27659;P19096;P11531;P56480;P84104;P68040;Q8VCF0;Q99KR7;Q9ESE1;Q91WT9;Q9JLN9;P10852;P97384;P17742;…	response to chemical	biological_process	GO:0050896	response to stimulus	GO:0061481;GO:1904010;GO:1902617;GO:0010269;GO:1901698;GO:1990834;GO:0035094;GO:0061482;GO:0097327;GO:1902778;GO:1902074;GO:1904147;GO:0009636;GO:0036270;GO:0010036;GO:1901498;GO:0072347;GO:0097328;GO:0046683;GO:1902610;GO:0036271;GO:1901700;GO:1904619;GO:0009725;GO:0072700;GO:0097329;GO:0014071;GO:0035634;GO:0072758;GO:1903165;GO:0010038;GO:0071871;GO:0072718;GO:1904880;GO:0046685;GO:1901423;GO:…	response to TNF agonist;response to Aroclor 1254;response to fluoride;response to selenium ion;response to nitrogen compound;response to odorant;response to nicotine;response to irinotecan;response to antineoplastic agent;response to alkane;response to salt;response to nonylphenol;response to toxic substance;response to diuretic;response to boron-containing substance;response to tetralin;response…	FALSE
GO:1904949	59/97	1.34497e-08	7.38677e-07	3.18893	57.7971	P15920;P50516;Q6PDQ2;Q9Z2D8;Q3TKT4;Q9Z2N8;P58389;Q8R3B7;Q7TNV0;Q8CHI8;Q80YV3;A2BH40;Q9Z1G3;Q6DIC0;Q8BSQ9;P97822;P51863;Q60972;Q9Z2E1;Q99NB9;O88379;P97496;P60710;Q8VEK6;Q9R190;Q9WTI7;Q8CHK4;Q9WUP7;Q99L90;E9Q4N7;Q9WTM5;Q91ZW3;Q91YE5;Q00899;Q9JIK5;Q6PDG5;Q8BMC1;Q9Z277;Q8VEJ9;Q61103;Q01853;O88665;E9Q7E2;Q9WTT4;Q60973;Q9CR51;P60122;F8VPZ9;Q6PIJ4;Q7TPV4;O09106;Q8R2S9;P46467;Q91YH6;Q99JR8;P57746;Q8BVE3;…	ATPase complex	cellular_component	GO:1902494	catalytic complex	GO:0062091;GO:0070603;GO:1904564;GO:1990490;GO:1990621;GO:0033176	Ycf2/FtsHi complex;SWI/SNF superfamily-type complex;cytosolic [4Fe-4S] assembly scaffold complex;archaeal proton-transporting A-type ATPase complex;ESCRT IV complex;proton-transporting V-type ATPase complex	FALSE
GO:0016787	689/1781	1.39818e-08	7.65035e-07	1.34535	24.3313	Q91VR5;O70250;Q8R429;Q8JZY4;Q8CJF9;Q5DU02;P00687;P49717;Q3THG9;Q6NZK8;P24822;Q569Z5;Q9JKB1;Q80YD1;Q8C7H1;O88622;Q8VC97;Q8BJ56;O08914;Q64176;O89106;P97823;Q9ERD7;P97310;Q9R1P1;Q05D44;Q6ZQ93;Q5XF90;Q91ZW3;Q9Z2D1;Q3V1L4;Q68FL4;P19096;Q80U63;Q501J6;Q8R146;P56480;Q9CU62;P52760;O08691;P62880;Q9R0X4;P39054;Q9CR24;Q9DAR7;O08739;P35276;Q6ZQ08;Q9JK81;Q8BY87;P50516;P21981;Q8K4T5;Q9QZW0;Q61599;P63328;Q6PHN9;…	hydrolase activity	molecular_function	GO:0003824	catalytic activity	GO:0016801;GO:0016825;GO:0016828;GO:0034084;GO:0008233;GO:0017171;GO:0016788;GO:0016798;GO:0016826;GO:0019786;GO:0016817;GO:0051747;GO:0098599;GO:0016824;GO:0016827;GO:0046508;GO:0016822;GO:0016810	hydrolase activity, acting on ether bonds;hydrolase activity, acting on acid phosphorus-nitrogen bonds;hydrolase activity, acting on acid sulfur-sulfur bonds;steryl deacetylase activity;peptidase activity;serine hydrolase activity;hydrolase activity, acting on ester bonds;hydrolase activity, acting on glycosyl bonds;hydrolase activity, acting on acid sulfur-nitrogen bonds;protein-phosphatidyletha…	FALSE
GO:0009166	63/106	1.56927e-08	8.55454e-07	3.01325	54.1482	O70250;P21550;P55772;P15327;Q91W97;P17710;P53657;P52624;P52792;Q9R0N0;Q00519;Q03249;Q9R111;Q9D020;Q8VCE6;Q91YP3;P70349;Q60597;Q8BVU5;Q91Y97;Q60710;P06745;Q9DCN1;Q8VC97;P52480;P59017;P16858;Q8R059;O89106;Q9WUA3;P17182;Q9CRB3;Q9D892;O08528;P17751;Q9QY93;Q9WUZ9;P56389;Q9CQ43;Q8VC30;P05064;Q3U2V3;Q9EQF5;Q3V1L4;P17183;Q924M7;P09411;Q01853;Q9DBJ1;P05063;P12382;P25688;Q04857;Q61481;P00493;P97328;Q8CHR6;…	nucleotide catabolic process	biological_process	GO:1901292;GO:0009117	nucleotide metabolic process;nucleoside phosphate catabolic process	GO:0015961;GO:0019364;GO:0009261;GO:0009264;GO:0006244;GO:0009214;GO:0072389;GO:0006195;GO:0015958	diadenosine polyphosphate catabolic process;pyridine nucleotide catabolic process;ribonucleotide catabolic process;deoxyribonucleotide catabolic process;pyrimidine nucleotide catabolic process;cyclic nucleotide catabolic process;flavin adenine dinucleotide catabolic process;purine nucleotide catabolic process;bis(5'-nucleosidyl) oligophosphate catabolic process	FALSE
GO:0046032	36/50	1.60344e-08	8.70846e-07	5.18026	92.978	O70250;P21550;P55772;P15327;P17710;Q91W97;P53657;P52792;Q9R0N0;Q03249;Q8BVU5;Q60597;Q91Y97;P06745;P52480;P59017;P16858;Q8R059;P17182;Q9WUA3;O08528;P17751;Q8VC30;P05064;P17183;Q924M7;P09411;Q9DBJ1;P05063;P12382;Q04857;P97328;O08739;P09041;P47857;A2ATU0	ADP catabolic process	biological_process	GO:0009181;GO:0046031;GO:0009154	purine ribonucleotide catabolic process;purine ribonucleoside diphosphate catabolic process;ADP metabolic process	GO:0006096	glycolytic process	FALSE
GO:0030833	62/104	1.73087e-08	9.36586e-07	3.03521	54.2454	Q9JKK7;P49813;Q91VH2;Q8C1Z7;Q8BVA4;P47753;P39654;Q7TMB8;P15508;Q9Z0P5;P62774;P70451;P16546;P70460;Q9JHJ0;P47757;Q9QVP9;P47754;Q91YD6;P18760;Q60598;P13020;Q9D898;P16054;P26043;Q3USJ8;P54320;Q9QYB8;Q99JY9;P70429;Q8K1X4;Q921M7;O89053;O08539;Q9JM76;G3X9K3;P63001;Q60604;P62331;P24452;Q6P9J5;Q9CPW4;Q811D0;Q62261;P08032;Q91YR1;Q60631;Q8CI61;Q9EPB4;P62962;Q99M51;Q9CVB6;Q9JLN9;Q6EDY6;Q62468;P49710;Q8K0Q5;…	regulation of actin filament polymerization	biological_process	GO:0008064;GO:0032271	regulation of actin polymerization or depolymerization;regulation of protein polymerization	GO:2000812;GO:0030838;GO:0030837	regulation of barbed-end actin filament capping;positive regulation of actin filament polymerization;negative regulation of actin filament polymerization	FALSE
GO:0006085	16/16	1.80567e-08	9.73468e-07	67.7015	1207.1	Q8BWT5;Q99J39;Q8QZT1;Q8BMF4;Q99NB1;Q9QXG4;Q60932;Q8BKZ9;P35487;O08749;Q91V92;P63030;Q8VDG5;P35486;Q9D023;Q9D051	acetyl-CoA biosynthetic process	biological_process	GO:0006084;GO:0071616	acyl-CoA biosynthetic process;acetyl-CoA metabolic process	GO:0006086;GO:1990181;GO:0030634;GO:0019427;GO:0019431	pyruvate decarboxylation to acetyl-CoA;acetyl-CoA biosynthetic process from pantothenate;carbon fixation by acetyl-CoA pathway;acetyl-CoA biosynthetic process from acetate;acetyl-CoA biosynthetic process from ethanol	FALSE
GO:0030863	39/56	1.83568e-08	9.8602e-07	4.64668	82.7726	P49813;Q9R0P5;P47753;P15508;Q64727;Q9EPK8;Q02357;P16546;P48193;P47757;P47754;P18760;P57780;Q60598;Q7TPR4;Q9D279;Q8VDD5;P26043;Q9JI91;O08917;Q6IRU2;O89053;Q9JJK2;P60710;P19001;P70290;Q61792;Q9JKF1;P21107;Q3V0K9;Q62108;Q62261;Q8VCB3;P08032;Q60634;P40124;Q61166;P04919;O88329	cortical cytoskeleton	cellular_component	GO:0005856	cytoskeleton	GO:0030864;GO:0030981;GO:0048788	cortical actin cytoskeleton;cortical microtubule cytoskeleton;cytoskeleton of presynaptic active zone	FALSE
GO:0009261	54/87	2.02715e-08	1.08489e-06	3.35487	59.4283	O70250;P21550;P55772;P15327;Q91W97;P17710;P53657;P52624;P52792;Q9R0N0;Q00519;Q03249;Q9R111;Q9D020;P70349;Q60597;Q8BVU5;Q91Y97;P06745;Q8VC97;P52480;P59017;P16858;Q8R059;Q9CRB3;Q9WUA3;P17182;Q9D892;Q9WUZ9;O08528;P17751;P56389;Q8VC30;P05064;Q3U2V3;Q9EQF5;Q3V1L4;P17183;Q924M7;P09411;Q9DBJ1;P25688;P05063;P12382;Q04857;Q61481;P00493;P97328;Q8CHR6;O08739;P47857;P09041;A2ATU0;P23492	ribonucleotide catabolic process	biological_process	GO:1901136;GO:0009259;GO:0009166	nucleotide catabolic process;ribonucleotide metabolic process;carbohydrate derivative catabolic process	GO:0032363;GO:0009154;GO:0009222	FMN catabolic process;purine ribonucleotide catabolic process;pyrimidine ribonucleotide catabolic process	FALSE
GO:0009081	20/22	2.27609e-08	1.2137e-06	16.8347	296.261	Q3ULD5;Q99L13;O35855;O55028;Q9JLZ3;Q6P3A8;Q9D7B6;P53395;O08756;Q8QZT1;Q9JHI5;Q9EQ20;P24288;Q99MR8;Q9DBL1;Q9CQB2;Q8QZS1;O08749;P18894;P50136	branched-chain amino acid metabolic process	biological_process	GO:0019752;GO:0006520	amino acid metabolic process;carboxylic acid metabolic process	GO:0009082;GO:0006549;GO:0006573;GO:0009083;GO:0006551	branched-chain amino acid biosynthetic process;isoleucine metabolic process;valine metabolic process;branched-chain amino acid catabolic process;L-leucine metabolic process	FALSE
GO:0016604	276/642	2.39961e-08	1.27493e-06	1.57921	27.7079	O70494;Q91VR5;Q80WJ7;Q9Z1B3;Q8R3F9;G5E8P1;Q8K0L9;O55098;Q7JJ13;B2RY56;Q9JIX9;Q80U70;Q80V26;Q569Z5;Q9D020;Q5SU73;Q9Z104;Q9CY57;O08848;Q60953;Q99NB9;Q7TNC4;Q8BMJ2;Q9JLI8;Q8K215;P35550;P63073;Q9D883;Q9WTI7;P32233;Q3TSG4;Q924W5;Q8C569;Q8BPZ8;O08586;Q9JJT9;Q8BTI8;Q9EPA7;P97801;P84104;A2AKX3;Q8R5H1;Q8BIQ5;Q9QZ06;Q8BMK4;Q8R2R3;Q9D4C5;Q8VE97;E9Q5K9;Q9R0I7;Q91YY4;Q9JLN9;Q6EDY6;Q80W14;Q6A4J8;Q8CFT2;Q64514;…	nuclear body	cellular_component	GO:0043232	intracellular membraneless organelle	GO:0016605;GO:0140168;GO:0010445;GO:0097504;GO:1990251;GO:0035061;GO:0071601;GO:0016606;GO:0071920	PML body;nuclear ribonucleoprotein granule;nuclear dicing body;Gemini of Cajal bodies;nuclear exosome focus;interchromatin granule;sphere organelle;LYSP100-associated nuclear domain;cleavage body	FALSE
GO:0046907	364/880	2.67714e-08	1.41724e-06	1.48337	25.8639	Q8R429;P14211;Q8BJ71;Q9CQN6;Q91XT4;Q9CY57;P46935;Q9D8U8;P63073;Q9JJT9;P84104;Q8BUK6;Q60634;Q9ESE1;P58742;P61022;Q9D662;Q3U3R4;Q80U28;Q00262;B2RXC1;P11404;P63328;Q6PHN9;P61967;Q9CXK9;Q99104;Q8CJF7;Q68FD5;Q8R1A4;P42859;Q3TIR1;P14873;Q9QXK3;Q61656;O35526;Q91VH2;Q64310;P05132;Q9JIG7;Q9CQW2;P31750;P31938;Q8BTM8;Q99PL6;P35293;P34152;O55143;O88569;O08583;Q80U93;Q3TDN2;P55258;Q80Y56;P60766;Q91Z49;P70441;…	intracellular transport	biological_process	GO:0051649;GO:0006810;GO:0051641	establishment of localization in cell;cellular localization;transport	GO:0016197;GO:0007097;GO:0030705;GO:0006888;GO:0090110;GO:1990036;GO:0036466;GO:0046967;GO:1901965;GO:0016182;GO:0016482;GO:0006839;GO:0090118;GO:0099636;GO:1903513;GO:0043574;GO:0150007;GO:0051169;GO:0015859;GO:0006886;GO:0007034;GO:0055107;GO:0032365;GO:0043485;GO:0055108	endosomal transport;nuclear migration;cytoskeleton-dependent intracellular transport;endoplasmic reticulum to Golgi vesicle-mediated transport;COPII-coated vesicle cargo loading;calcium ion import into sarcoplasmic reticulum;synaptic vesicle recycling via endosome;cytosol to endoplasmic reticulum transport;endoplasmic reticulum to chloroplast transport;synaptic vesicle budding from endosome;cytos…	FALSE	GO:1902582
GO:0009156	27/34	3.19064e-08	1.68301e-06	7.53577	130.071	P52624;P13439;Q8CFV9;P24547;P46664;P54822;Q3V1D3;Q91YL3;Q9CWJ9;P08030;P56389;Q9D7G0;B2RQC6;Q8CIH9;Q64737;Q9DBT5;Q9DCZ1;P52623;P55264;Q9DCL9;P00493;P28650;B1AVZ0;O08739;Q5SUR0;P23492;P50096	ribonucleoside monophosphate biosynthetic process	biological_process	GO:0009124	nucleoside monophosphate biosynthetic process	GO:0120232;GO:0009398;GO:0009174;GO:0009168	prenyl-FMNH2 biosynthetic process;FMN biosynthetic process;pyrimidine ribonucleoside monophosphate biosynthetic process;purine ribonucleoside monophosphate biosynthetic process	FALSE
GO:0016836	36/51	3.72691e-08	1.95883e-06	4.8455	82.8827	P16015;Q9CZ42;P28271;P21550;Q8K0C9;P61458;Q8BH86;Q9QZA0;Q9JLZ3;Q9WVQ5;Q9D3B1;P51660;Q8VC12;P51163;Q9D7J9;P97807;P17182;P00186;O35074;Q99KI0;P17183;P19096;Q9DBM2;Q9CZL5;Q64444;P13634;P10518;Q8K2C9;P23589;Q91WT9;Q8BH95;P00920;Q8BMS1;Q9DBX6;Q9WVT6;Q99LX0	hydro-lyase activity	molecular_function	GO:0016835	carbon-oxygen lyase activity	GO:0008872;GO:0047769;GO:0043717;GO:0004160;GO:0050549;GO:0019171;GO:0050377;GO:0019172;GO:0043721;GO:0004122;GO:0008789;GO:0106238;GO:0120528;GO:0004300;GO:0004655;GO:0050005;GO:0102434;GO:0043724;GO:0030411;GO:0047818;GO:0047733;GO:0047820;GO:0030196;GO:0003855;GO:0008124;GO:0050215;GO:0102895;GO:0047448;GO:0017051;GO:0050011;GO:0047449;GO:0008927;GO:0003994;GO:0047868;GO:0004089;GO:0018811;GO:…	glucarate dehydratase activity;arogenate dehydratase activity;2-hydroxyglutaryl-CoA dehydratase activity;dihydroxy-acid dehydratase activity;cyclohexyl-isocyanide hydratase activity;(3R)-hydroxyacyl-[acyl-carrier-protein] dehydratase activity;UDP-glucose 4,6-dehydratase activity;glyoxalase III activity;4-hydroxybutanoyl-CoA dehydratase activity;cystathionine beta-synthase activity;altronate dehyd…	FALSE
GO:0071345	168/362	3.78729e-08	1.98346e-06	1.80207	30.7956	P63085;P39654;P20029;P25799;Q8VCN5;P27773;P14131;P50431;Q8K1R3;O08848;P42227;Q99JY9;Q60953;Q60864;P11499;O09172;P51881;Q91VM5;Q9WUA3;Q3THS6;Q61133;Q9WTI7;Q62188;Q9Z1B7;P97310;O35074;Q91ZW3;Q80X90;Q03173;P27659;P19096;P56480;P84104;Q8VCF0;D0QMC3;Q9DB20;Q9ESE1;Q9ERS2;Q9EPB4;P05213;P19253;Q8BV49;P11087;Q08642;Q8BRB7;Q61830;Q61391;Q62441;Q9EPU0;P30285;P18760;A2AWL7;Q921E6;Q6P9R2;P42225;Q64345;P11672;…	cellular response to cytokine stimulus	biological_process	GO:0034097	response to cytokine	GO:0098761;GO:0036006;GO:0071346;GO:0071354;GO:0035963;GO:0071347;GO:0071355;GO:0036016;GO:0097011;GO:1990643;GO:1990869;GO:0071348;GO:0071356;GO:0036018;GO:0071349;GO:0071357;GO:0036216;GO:0071350;GO:0071358;GO:1990830;GO:0071351;GO:0097397;GO:0035457;GO:0098759;GO:0071352;GO:0097398;GO:0035458;GO:0071353	cellular response to interleukin-7;cellular response to macrophage colony-stimulating factor stimulus;cellular response to type II interferon;cellular response to interleukin-6;cellular response to interleukin-13;cellular response to interleukin-1;cellular response to interleukin-9;cellular response to interleukin-3;cellular response to granulocyte macrophage colony-stimulating factor stimulus;ce…	FALSE
GO:0009181	37/53	3.85432e-08	2.00425e-06	4.6771	79.8451	O70250;P21550;P55772;P15327;P17710;Q91W97;P53657;P52792;Q9R0N0;Q03249;Q8BVU5;Q60597;Q91Y97;P06745;P52480;P59017;P16858;Q8R059;P17182;Q9WUA3;O08528;P17751;Q8VC30;P05064;Q3U2V3;P17183;Q924M7;P09411;Q9DBJ1;P05063;P12382;Q04857;P97328;O08739;P09041;P47857;A2ATU0	purine ribonucleoside diphosphate catabolic process	biological_process	GO:0009179;GO:0009137;GO:0009191	purine nucleoside diphosphate catabolic process;purine ribonucleoside diphosphate metabolic process;ribonucleoside diphosphate catabolic process	GO:0046709;GO:0046032;GO:0046712	IDP catabolic process;ADP catabolic process;GDP catabolic process	FALSE
GO:0009137	37/53	3.85432e-08	2.00425e-06	4.6771	79.8451	O70250;P21550;P55772;P15327;P17710;Q91W97;P53657;P52792;Q9R0N0;Q03249;Q8BVU5;Q60597;Q91Y97;P06745;P52480;P59017;P16858;Q8R059;P17182;Q9WUA3;O08528;P17751;Q8VC30;P05064;Q3U2V3;P17183;Q924M7;P09411;Q9DBJ1;P05063;P12382;Q04857;P97328;O08739;P09041;P47857;A2ATU0	purine nucleoside diphosphate catabolic process	biological_process	GO:0009135;GO:0009134	nucleoside diphosphate catabolic process;purine nucleoside diphosphate metabolic process	GO:0009184;GO:0009181	purine deoxyribonucleoside diphosphate catabolic process;purine ribonucleoside diphosphate catabolic process	FALSE
GO:0051649	491/1233	3.91009e-08	2.02606e-06	1.39852	23.8547	Q8R429;P14211;Q8BJ71;Q9CQN6;Q91XT4;Q9Z1G3;P51863;Q9CY57;P46935;Q7TQF7;Q9D8U8;P63073;Q8CHK4;Q9JJT9;P84104;Q8BUK6;Q60634;Q9ESE1;P58742;P61022;P39054;Q9D662;Q3U3R4;Q61166;Q80U28;P50516;Q00262;B2RXC1;P11404;P63328;Q6PHN9;P61967;Q02248;Q9CXK9;Q9D279;Q3UUG6;Q9Z1G4;P63101;Q99104;Q8CJF7;Q68FD5;Q8R1A4;P42859;Q3TIR1;P14873;O88935;Q9QXK3;Q61656;O35526;Q99LX0;Q62420;Q91VH2;Q64310;P05132;Q9JIG7;Q9CQW2;P31750;…	establishment of localization in cell	biological_process	GO:0051234	establishment of localization	GO:0070560;GO:0098700;GO:0002553;GO:0016079;GO:0097401;GO:0046595;GO:0051683;GO:0140238;GO:1905741;GO:0046907;GO:0035773;GO:0036465;GO:0090151;GO:0099585;GO:0002554;GO:0051293;GO:0140239;GO:0099586;GO:0061753;GO:1905743;GO:0002555;GO:0002552;GO:0033212;GO:0043299;GO:0099606;GO:0051667;GO:0051650;GO:0002556;GO:0051686;GO:0099123;GO:0098810;GO:0051660;GO:0002557;GO:0099124;GO:0002576;GO:0099504;GO:…	protein secretion by platelet;neurotransmitter loading into synaptic vesicle;histamine secretion by mast cell;synaptic vesicle exocytosis;synaptic vesicle lumen acidification;establishment of pole plasm mRNA localization;establishment of Golgi localization;presynaptic endocytosis;calcium export from the mitochondrion involved in positive regulation of presynaptic cytosolic calcium concentration;i…	FALSE
GO:0009191	39/57	3.97123e-08	2.0505e-06	4.39501	74.898	O70250;P21550;P55772;P15327;P17710;Q91W97;P53657;P52792;Q9R0N0;Q03249;Q9JKX6;Q8BVU5;Q60597;Q91Y97;P06745;P52480;P59017;P16858;Q8R059;P17182;Q9WUA3;Q9WUZ9;O08528;P17751;Q8VC30;P05064;Q3U2V3;P17183;Q924M7;P09411;Q9DBJ1;P05063;P12382;Q04857;P97328;O08739;P09041;P47857;A2ATU0	ribonucleoside diphosphate catabolic process	biological_process	GO:0009185;GO:0009134	nucleoside diphosphate catabolic process;ribonucleoside diphosphate metabolic process	GO:0009195;GO:0009181	pyrimidine ribonucleoside diphosphate catabolic process;purine ribonucleoside diphosphate catabolic process	FALSE
GO:0005730	277/648	4.27522e-08	2.19971e-06	1.56305	26.5216	Q80WJ7;Q8BK72;Q8R3F9;P62983;P62852;Q91WM3;Q9DBR7;Q6ZQL4;Q8QZY1;P62858;Q2VPQ9;Q6P5B0;Q3U821;P52825;Q80U70;P0C8B4;Q9DCA5;Q8R3C6;Q1HFZ0;Q99MU3;P62301;Q9CXY6;P14131;P47911;Q8BUI3;Q9CY57;Q60953;Q99NB9;P97770;P97313;P35979;Q99LH1;P35550;Q9JJ89;Q9WTI7;Q08288;P05784;Q8CHK4;Q9D1E8;P97493;Q8BK67;Q9D8C4;Q91ZW3;P62082;Q8BMZ5;P27659;Q501J6;Q64511;P54729;P56183;A2AKX3;Q91YU8;P63276;P50544;P35486;P30681;Q9EPB4;…	nucleolus	cellular_component	GO:0043232	intracellular membraneless organelle			FALSE
GO:0140662	24/29	4.31978e-08	2.21487e-06	9.15068	155.172	P80317;P80316;P08113;P20029;P07901;Q9JHS4;P16627;P80313;P80314;Q61316;P11499;P80318;P80315;P63038;P17879;P42932;P63017;P38647;P17156;P11983;Q9CQN1;P48722;Q9JKR6;Q61699	ATP-dependent protein folding chaperone	molecular_function	GO:0044183;GO:0140657	ATP-dependent activity;protein folding chaperone			FALSE
GO:0016607	154/328	5.52633e-08	2.82363e-06	1.83977	30.7447	Q9Z1B3;Q8R3F9;G5E8P1;Q7JJ13;B2RY56;Q9JIX9;Q569Z5;Q9CY57;Q7TNC4;Q99NB9;Q9JLI8;P63073;Q9D883;Q3TSG4;Q924W5;Q8BTI8;P84104;Q8BMK4;Q8R2R3;Q9D4C5;Q8VE97;E9Q5K9;Q91YY4;Q6EDY6;Q80W14;Q8CFT2;Q810A7;Q61464;Q8K4Z5;Q569Z6;Q5SUF2;P48678;P26369;Q6PE01;Q61136;P97762;Q91Z96;Q5SSW2;Q62093;Q9D1J3;Q9Z1G4;Q6PDM1;Q9ER69;O88544;P97868;Q9R0I7;O35841;Q8CCS6;Q8VIJ6;Q7TMY4;Q921F2;Q5EG47;Q8CIN4;Q9CQI7;Q8BK63;O55103;Q8BRK8;…	nuclear speck	cellular_component	GO:0140168	nuclear ribonucleoprotein granule	GO:0035062	omega speckle	FALSE
GO:0016620	25/31	5.99499e-08	3.05245e-06	8.05989	134.034	P47739;P47738;P24549;Q9JLJ2;Q8R0Y6;Q8K009;Q9QYF1;Q9Z110;Q571I9;Q9Z2G9;Q9CZS1;P16858;Q8CHT0;P28474;Q8BWF0;Q80VQ0;Q7TNT2;Q99LB2;Q9DBF1;P47740;Q9EQ20;Q9Z2I8;P45376;O35945;Q8BH00	oxidoreductase activity, acting on the aldehyde or oxo group of donors, NAD or NADP as acceptor	molecular_function	GO:0016903	oxidoreductase activity, acting on the aldehyde or oxo group of donors	GO:0018478;GO:0043824;GO:0047509;GO:0102965;GO:0008883;GO:0043870;GO:0008863;GO:0120533;GO:0004073;GO:0008774;GO:0009013;GO:0047533;GO:0018480;GO:0018491;GO:0017084;GO:0043891;GO:0034832;GO:0047102;GO:0004350;GO:0018481;GO:0047968;GO:0050608;GO:0102810;GO:0018482;GO:0048001;GO:0016621;GO:0018483;GO:0047105;GO:0080019;GO:0047899;GO:0044104;GO:0102984;GO:0033722;GO:0051269;GO:0050243;GO:0004028;GO:…	malonate-semialdehyde dehydrogenase (acetylating) activity;succinylglutamate-semialdehyde dehydrogenase activity;(R)-dehydropantoate dehydrogenase activity;alcohol-forming long-chain fatty acyl-CoA reductase activity;glutamyl-tRNA reductase activity;N-acetyl-gamma-aminoadipyl-phosphate reductase activity;formate dehydrogenase (NAD+) activity;glyceraldehyde-3-phosphate dehydrogenase [NAD(P)+] (non…	FALSE
GO:0016052	54/89	6.1992e-08	3.14551e-06	3.16514	52.5295	O70250;Q9D0F9;P63158;P21550;Q9ET01;P15327;Q91W97;P17710;P53657;P52792;P24549;Q9DB30;Q9R0N0;Q7TSV4;Q03249;Q9JKX6;Q60597;Q91Y97;P06745;Q9JLT2;P52480;P59017;Q64521;P16858;Q8R059;P07934;Q64442;Q9WUA3;P17182;Q8QZY2;Q9JMH3;P17751;O08528;Q8K157;P00688;Q9DBB8;Q8VC30;P05064;P06151;P17183;Q8CI94;Q924M7;P09411;Q9DBJ1;P05063;P12382;Q04857;Q9WUB3;Q64516;P97328;O35945;P47857;P09041;A2ATU0	carbohydrate catabolic process	biological_process	GO:0005975;GO:0009056	catabolic process;carbohydrate metabolic process	GO:0000272;GO:0019405;GO:0034195;GO:0042838;GO:0009313;GO:1903663;GO:0034194;GO:0006096;GO:0046183;GO:0046365;GO:0061678	polysaccharide catabolic process;alditol catabolic process;L-galactonate catabolic process;D-glucarate catabolic process;oligosaccharide catabolic process;L-altrarate catabolic process;D-galactonate catabolic process;glycolytic process;L-idonate catabolic process;monosaccharide catabolic process;Entner-Doudoroff pathway	FALSE	GO:0044724;GO:0044276;GO:0006095
GO:0061024	202/452	6.33274e-08	3.20218e-06	1.68445	27.9197	Q99JB8;Q8VD37;Q8BJ71;Q8CGW4;P62075;Q91VN4;Q3UUI3;Q99P72;Q9D8B3;P70704;P42227;O08539;P51881;Q9D4H1;Q8BG51;P30275;Q63918;P51791;Q8K2Q7;Q60823;O89104;Q8BGH2;P53994;O08586;Q8R404;Q9D7S9;P46096;Q3TPX4;Q80U63;Q61644;P05555;Q9DB34;P84091;Q3UQN2;Q8CAQ8;Q99KR7;Q04857;Q9ERS2;Q60870;P61022;P39054;Q8R313;Q9D662;Q8R1S4;Q9Z1Z0;P04919;Q3V132;G5E8K5;O09012;Q9R0N7;P08207;P63005;Q920A7;P48678;Q9QZW0;Q9CX00;O35143;…	membrane organization	biological_process	GO:0016043	cellular component organization	GO:0097212;GO:0120009;GO:0097090;GO:0098629;GO:0090158;GO:0032594;GO:0071709;GO:0033292;GO:0031579;GO:0097035;GO:0097749;GO:0061025;GO:0097753;GO:0007006;GO:0048198;GO:0006900;GO:0009668;GO:0070583;GO:0030397;GO:0010324;GO:0007009;GO:0006998;GO:0061952;GO:0048499;GO:0001941;GO:0007107;GO:0071763;GO:0090148;GO:0101026;GO:0045161	lysosomal membrane organization;intermembrane lipid transfer;presynaptic membrane organization;trans-Golgi network membrane organization;endoplasmic reticulum membrane organization;protein transport within lipid bilayer;membrane assembly;T-tubule organization;membrane raft organization;regulation of membrane lipid distribution;membrane tubulation;membrane fusion;membrane bending;mitochondrial mem…	FALSE	GO:0044802;GO:0016044
GO:0042645	32/44	6.89419e-08	3.46221e-06	5.34677	88.1682	Q9CZN7;Q99PU8;Q9CYR0;Q99M87;Q8JZY4;Q60932;Q8BFR5;Q925I1;Q9JHS4;Q9QZM2;Q80YD1;Q922E6;Q3UFY8;P09671;P53395;Q6PB66;P51881;Q7TMV3;O08756;Q80Y81;P38647;Q8JZM0;Q9CQY6;Q922Q8;P56480;Q3TL26;Q8CGK3;P50544;Q99JY0;Q8C196;Q91VA6;Q8BMS1	mitochondrial nucleoid	cellular_component	GO:0043232;GO:0009295	intracellular membraneless organelle;nucleoid			FALSE
GO:0009295	32/44	6.89419e-08	3.46221e-06	5.34677	88.1682	Q9CZN7;Q99PU8;Q9CYR0;Q99M87;Q8JZY4;Q60932;Q8BFR5;Q925I1;Q9JHS4;Q9QZM2;Q80YD1;Q922E6;Q3UFY8;P09671;P53395;Q6PB66;P51881;Q7TMV3;O08756;Q80Y81;P38647;Q8JZM0;Q9CQY6;Q922Q8;P56480;Q3TL26;Q8CGK3;P50544;Q99JY0;Q8C196;Q91VA6;Q8BMS1	nucleoid	cellular_component	GO:0110165	cellular anatomical structure	GO:0042645;GO:0043590;GO:0042646	mitochondrial nucleoid;bacterial nucleoid;plastid nucleoid	FALSE
GO:0007005	118/239	7.02593e-08	3.51632e-06	2.02153	33.2967	Q8R429;Q99M87;P38060;Q925I1;P62075;Q3UUI3;Q9QZM2;Q80YD1;Q91VN4;Q9ER88;Q8K1R3;Q9Z0X1;P42227;Q6URW6;Q8VDP4;O09172;O70456;P51881;Q9CYF5;Q8BG51;P30275;Q8BGH2;Q8R404;O35129;Q80U63;Q8CAQ8;Q99KR7;Q04857;Q9ERS2;A2BIM8;P02762;P04938;O35943;Q91ZP3;Q3V132;Q9CQ92;Q8R3K3;O09012;Q505D7;Q920A7;O35143;Q9D8T7;Q8JZQ2;O55042;Q80U58;P20108;Q8BGA9;Q9Z2I0;O08528;Q9CR13;P53566;P42859;P11798;Q8CGK3;P47802;Q60930;P11103;…	mitochondrion organization	biological_process	GO:0006996	organelle organization	GO:0000266;GO:0097250;GO:0008053;GO:0030382;GO:0008637;GO:0007006	mitochondrial fission;mitochondrial respirasome assembly;mitochondrial fusion;sperm mitochondrion organization;apoptotic mitochondrial changes;mitochondrial membrane organization	FALSE
GO:0045259	17/18	7.35489e-08	3.64281e-06	23.9377	393.185	Q06185;P03930;P56382;P56379;Q9D3D9;Q03265;Q9CPQ8;Q9CQQ7;Q9DCX2;P56135;Q91VR2;Q9CRA7;P56480;Q9DB20;P00848;P97450;Q78IK2	proton-transporting ATP synthase complex	cellular_component	GO:1902494;GO:0098803;GO:0034703;GO:0016469	respiratory chain complex;proton-transporting two-sector ATPase complex;catalytic complex;cation channel complex			FALSE	GO:0045255
GO:0045240	17/18	7.35489e-08	3.64281e-06	23.9377	393.185	Q9D2G2;Q60597;Q6P3A8;Q8BFP9;Q8K4F5;Q8BMF4;Q9JK42;Q8BKZ9;P35487;P50136;P53395;O08749;A2ATU0;Q9CQX8;O55028;P35486;Q9D051	alpha-ketoacid dehydrogenase complex	cellular_component	GO:1990204	oxidoreductase complex	GO:0160167;GO:0045252;GO:0160157;GO:0045254	oxoadipate dehydrogenase complex;oxoglutarate dehydrogenase complex;branched-chain alpha-ketoacid dehydrogenase complex;pyruvate dehydrogenase complex	FALSE
GO:0032273	43/66	7.36378e-08	3.64281e-06	3.81168	62.6034	P10637;Q91VH2;Q8BVA4;P39654;O08788;P70451;E9Q7G0;P70460;P07901;Q9QVP9;Q60598;P16054;Q3USJ8;P70429;Q99JY9;Q8K1X4;O08539;Q922J3;O88643;P17879;P46414;Q7TQD2;P32233;P63001;P62331;Q61315;Q811D0;Q68FF6;Q9Z2D6;Q60631;Q8CI61;Q9EPB4;P62962;Q99M51;P14873;Q9CVB6;Q9JLN9;Q6EDY6;P62908;Q9DBJ3;Q61166;P28660;Q9JJV2	positive regulation of protein polymerization	biological_process	GO:0032271;GO:0031334	regulation of protein polymerization;positive regulation of protein-containing complex assembly	GO:0030841;GO:1904544;GO:0030838;GO:0031116	positive regulation of intermediate filament polymerization;positive regulation of free ubiquitin chain polymerization;positive regulation of actin filament polymerization;positive regulation of microtubule polymerization	FALSE
GO:0006096	33/46	7.40287e-08	3.64281e-06	5.10366	83.796	O70250;P21550;P15327;P17710;Q91W97;P53657;P52792;Q9R0N0;Q03249;Q60597;Q91Y97;P06745;P52480;P59017;P16858;Q8R059;P17182;Q9WUA3;O08528;P17751;Q8VC30;P05064;P17183;Q924M7;P09411;Q9DBJ1;P05063;P12382;Q04857;P97328;P09041;P47857;A2ATU0	glycolytic process	biological_process	GO:0016052;GO:0046032;GO:0006090;GO:0046496;GO:0046034;GO:0006091;GO:0019364	pyruvate metabolic process;carbohydrate catabolic process;ADP catabolic process;pyridine nucleotide catabolic process;ATP metabolic process;generation of precursor metabolites and energy;nicotinamide nucleotide metabolic process	GO:0061625;GO:0061688;GO:0061704;GO:0061615;GO:0061613	glycolytic process through fructose-1-phosphate;glycolytic process via Entner-Doudoroff Pathway;glycolytic process from sucrose;glycolytic process through fructose-6-phosphate;glycolytic process from glycerol	FALSE	GO:0019641;GO:0019642
GO:0003743	33/46	7.40287e-08	3.64281e-06	5.10366	83.796	P60229;Q9DCH4;Q8BGD9;Q8QZY1;Q6NZJ6;O70194;P60843;Q9Z0N1;Q8R1B4;P59325;Q8JZQ9;Q9DB27;Q9WUK2;Q9DBB5;Q61749;Q9Z1D1;Q91WK2;P63073;Q6ZWX6;Q9Z0N2;Q61211;Q05D44;Q3UGC7;Q91YJ5;Q9QZD9;Q9DBZ5;P23116;P10630;Q8BJW6;Q99JX4;Q62448;Q99LC8;Q99L45	translation initiation factor activity	molecular_function	GO:0180051	translation factor activity	GO:0160297;GO:0160296	IRES-mediated translation initiation factor activity;cap-dependent translation initiation factor activity	FALSE	GO:0003745;GO:0003744
GO:0004364	22/26	7.43776e-08	3.64773e-06	10.2675	168.532	P10649;Q8R5I6;P19157;Q64471;P48774;Q9D4P7;Q9WVL0;P19639;Q80W21;O09131;Q61133;Q9JM51;Q9DCM2;P13745;Q91VS7;Q99L20;P30115;P24472;O89112;P15626;P10648;O35660	glutathione transferase activity	molecular_function	GO:0016765	transferase activity, transferring alkyl or aryl (other than methyl) groups			FALSE
GO:1902903	140/294	7.67174e-08	3.74995e-06	1.88764	30.9255	Q9JKK7;Q8C1Z7;Q61247;P39654;P23927;Q9Z0P5;Q00623;P47754;Q91YM2;Q9D898;Q9JI91;Q03958;P54320;Q2KN98;Q99JY9;Q9QYB8;Q9ES28;Q6VGS5;O08539;P55284;P32233;P08226;Q6AW69;Q60604;P54227;Q6P9J5;Q9CPW4;Q61315;Q6PER3;A2AHC3;Q68FF6;Q9Z2D6;Q9EPB4;P62962;Q8C2E7;Q9JLN9;Q6EDY6;Q8R1S4;O88342;Q61166;O70591;Q8BX02;Q9R0P5;Q8BVA4;P08207;Q5F2E8;P62774;P16546;P26450;Q9JHJ0;Q9QVP9;Q91YD6;Q8VD72;P18760;Q8CIB5;Q60598;P16054;…	regulation of supramolecular fiber organization	biological_process	GO:0051128	regulation of cellular component organization	GO:1902904;GO:0043519;GO:0110053;GO:0031114;GO:1902905;GO:0031113;GO:1905906;GO:1905304;GO:0060297	negative regulation of supramolecular fiber organization;regulation of myosin II filament organization;regulation of actin filament organization;regulation of microtubule depolymerization;positive regulation of supramolecular fiber organization;regulation of microtubule polymerization;regulation of amyloid fibril formation;regulation of cardiac myofibril assembly;regulation of sarcomere organizat…	FALSE
GO:1901568	35/50	8.09556e-08	3.94396e-06	4.71164	76.938	Q61285;Q9Z1Q2;P39654;Q99P30;P38060;P54869;P59266;Q9D0K2;Q9R0H0;P51660;Q921H8;Q91YR9;Q4LDG0;Q99MZ7;P31428;P58137;Q920L1;Q9CYV5;P32020;Q60759;P41216;Q8VCH0;Q8QZT1;Q7TNT2;Q9Z0R9;P11930;Q9DBM2;Q9Z2A7;Q9WTL7;P47740;Q8BHI7;Q9CR24;Q9JJN4;Q9JLJ4;P48999	fatty acid derivative metabolic process	biological_process	GO:0006629	lipid metabolic process	GO:0036102;GO:1901751;GO:2001304;GO:0019618;GO:0035337;GO:0062126;GO:1901569;GO:1901570;GO:1902898;GO:1903173;GO:1902224;GO:2001302;GO:0010166	leukotriene B4 metabolic process;leukotriene A4 metabolic process;lipoxin B4 metabolic process;protocatechuate catabolic process, ortho-cleavage;fatty-acyl-CoA metabolic process;fatty acid primary amide metabolic process;fatty acid derivative catabolic process;fatty acid derivative biosynthetic process;fatty acid methyl ester metabolic process;fatty alcohol metabolic process;ketone body metabolic…	FALSE
GO:0009134	39/58	8.28323e-08	4.02203e-06	4.16915	67.984	O70250;P21550;P55772;P15327;P17710;Q91W97;P53657;P52792;Q9R0N0;Q03249;Q9JKX6;Q8BVU5;Q60597;Q91Y97;P06745;P52480;P59017;P16858;Q8R059;P17182;Q9WUA3;Q9WUZ9;O08528;P17751;Q8VC30;P05064;Q3U2V3;P17183;Q924M7;P09411;Q9DBJ1;P05063;P12382;Q04857;P97328;O08739;P09041;P47857;A2ATU0	nucleoside diphosphate catabolic process	biological_process	GO:1901292;GO:0009132	nucleoside diphosphate metabolic process;nucleoside phosphate catabolic process	GO:0009192;GO:0009137;GO:0009191;GO:0009140	deoxyribonucleoside diphosphate catabolic process;purine nucleoside diphosphate catabolic process;ribonucleoside diphosphate catabolic process;pyrimidine nucleoside diphosphate catabolic process	FALSE
GO:0080090	1049/2837	8.54205e-08	4.13402e-06	1.2638	20.5691	O70494;Q8C1Z7;P63085;Q99M87;P14211;P56959;Q8CJF9;Q8R3F9;A2A891;P23927;Q8VE62;Q5DU02;Q61247;Q8K0L9;Q6P1E1;Q7JJ13;P43274;Q99K74;Q2VPQ9;P25799;P42228;Q9WTR5;O70492;P83940;Q8CGW4;P30999;Q9JI44;Q9CQ54;Q80YD1;P55200;Q3UFY8;O88622;Q80TR8;Q8BJ56;O54833;P97807;P46935;Q9JLI8;Q91VM5;O89106;Q8BWG8;Q9D8U8;Q61127;Q8R0L9;Q08288;Q6IRU7;P63073;Q8CHK4;P58801;Q60823;Q3TEA8;Q3TSG4;Q05D44;O35295;Q8BPZ8;Q91ZW3;Q60775;…	regulation of primary metabolic process	biological_process	GO:0019222	regulation of metabolic process	GO:0031537;GO:0009962;GO:0006521;GO:0019219;GO:0043484;GO:0051246;GO:0060408;GO:0010967;GO:0042069;GO:0019216;GO:0070920;GO:0006109	regulation of anthocyanin metabolic process;regulation of flavonoid biosynthetic process;regulation of amino acid metabolic process;regulation of nucleobase-containing compound metabolic process;regulation of RNA splicing;regulation of protein metabolic process;regulation of acetylcholine metabolic process;regulation of polyamine biosynthetic process;regulation of catecholamine metabolic process;…	FALSE
GO:0030029	141/297	8.69689e-08	4.19511e-06	1.8768	30.5125	Q80UG5;Q9Z2H5;P14211;Q9R059;O08638;Q91YM2;Q9DBC7;Q80U35;Q9JI91;P54320;P70336;Q2KN98;P31725;Q99JY9;Q6URW6;O70468;Q6VGS5;P97315;P19001;Q9WTI7;Q91Z67;Q80X90;Q03173;Q60604;Q8K4J6;P70335;P62962;P39054;Q9ES46;Q9QYX7;Q9JLV5;Q9CQI3;O88342;Q8BGK2;Q91ZP3;Q08091;Q9JJ28;P63005;Q9DAW9;P48193;Q8R527;E9Q912;Q9ET54;Q9JHJ0;Q60598;Q60605;Q99104;Q9JL26;O88643;P48787;Q80TM9;Q62523;P62827;P63001;P63260;Q8VHX6;P19123;…	actin filament-based process	biological_process	GO:0009987	cellular process	GO:0051014;GO:0030036;GO:0030048;GO:0060476	actin filament severing;actin cytoskeleton organization;actin filament-based movement;protein localization involved in acrosome reaction	FALSE
GO:0009167	27/35	9.57346e-08	4.60279e-06	6.64845	107.45	Q00519;Q9R111;P24547;Q9R0Y5;P46664;Q9WUR9;Q9WTP7;P54822;Q3V1D3;Q9CRB3;Q9CWJ9;Q9WTP6;P08030;Q8CIH9;Q3V1L4;Q64737;Q9DBT5;Q9DCZ1;P25688;P55264;Q9DCL9;P00493;P28650;O08739;Q5SUR0;P23492;P50096	purine ribonucleoside monophosphate metabolic process	biological_process	GO:0009126	purine nucleoside monophosphate metabolic process	GO:0009169;GO:0009168;GO:0097292;GO:0046040;GO:0046033;GO:0046037	purine ribonucleoside monophosphate catabolic process;purine ribonucleoside monophosphate biosynthetic process;XMP metabolic process;IMP metabolic process;AMP metabolic process;GMP metabolic process	FALSE
GO:0033559	48/77	1.01456e-07	4.86192e-06	3.3871	54.5447	Q9R0Q7;Q61285;Q8K1N1;P13516;P39654;Q8BWM0;Q6XVG2;O70325;P10649;Q9R0H0;P34884;P51660;P19157;Q921H8;Q91YR9;A2A974;P56656;Q9WV68;Q64458;P56657;P58137;P11352;Q920L1;Q9CYV5;P32020;P56654;P41216;Q80W21;Q9JM51;P00186;Q91X77;Q8VCH0;Q9D379;P56655;O35074;P13745;Q91WC9;Q9Z0R9;E9Q5K4;Q9DBM2;O35678;Q8BHI7;P47713;Q91YH6;Q91WL5;Q9DB60;Q9JLJ4;Q9DBX6	unsaturated fatty acid metabolic process	biological_process	GO:0006631	fatty acid metabolic process	GO:0019369;GO:2001304;GO:0036109;GO:0006636;GO:0006692;GO:0043651;GO:2001302	arachidonate metabolic process;lipoxin B4 metabolic process;alpha-linolenic acid metabolic process;unsaturated fatty acid biosynthetic process;prostanoid metabolic process;linoleic acid metabolic process;lipoxin A4 metabolic process	FALSE
GO:0015078	67/119	1.07693e-07	5.14401e-06	2.65373	42.5765	P15920;P00416;Q91YT0;P50516;Q60738;Q9DCT2;Q9QXX4;P12242;P97450;Q9Z1G3;P09925;Q9D6J6;P51863;Q8K3J1;Q9DC70;P48962;Q9D0M3;P03911;P50518;Q9Z1G4;Q91VC9;P56135;P51881;P56501;Q9Z2I0;Q91VD9;Q9D6M3;Q8VEM8;Q9DB41;P51791;P62814;P99028;Q9CR68;Q9CR61;Q9CPQ8;Q8BMC1;Q91W29;P00405;Q91VR2;P56480;P03921;Q9DB20;P00848;Q9CXZ1;P12787;Q9WTT4;Q91WD5;Q06185;Q9CR51;P03930;P56382;Q99LC3;P61022;P53986;Q9D3D9;Q03265;Q8BH59;…	proton transmembrane transporter activity	molecular_function	GO:0008324	monoatomic cation transmembrane transporter activity	GO:0015309;GO:0008137;GO:0005278;GO:0015310;GO:0004129;GO:0015252;GO:0015311;GO:0051139;GO:0000514;GO:0015312;GO:0046961;GO:0062158;GO:0140407;GO:0140968;GO:0042962;GO:0008553;GO:0009678;GO:0140799;GO:0008121;GO:0015295;GO:0008750;GO:0015520;GO:0140800;GO:0045119;GO:0106421	cycloheximide:proton antiporter activity;NADH dehydrogenase (ubiquinone) activity;acetylcholine:proton antiporter activity;benomyl:proton antiporter activity;cytochrome-c oxidase activity;proton channel activity;monoamine:proton antiporter activity;metal cation:proton antiporter activity;3-sulfino-L-alanine: proton, glutamate antiporter activity;polyamine:proton antiporter activity;proton-transpo…	FALSE
GO:0016769	23/28	1.09644e-07	5.22021e-06	8.77513	140.63	Q8BTY1;O35855;P21981;Q3UEG6;Q8CFA2;P05202;P05201;Q8BGT5;Q8R1K4;Q8QZR5;P16858;Q9WVM8;Q8BWU8;Q91WS0;O35423;Q923D2;P24288;Q9Z2Z9;P29758;P47856;Q71RI9;P61922;Q99K85	transferase activity, transferring nitrogenous groups	molecular_function	GO:0016740	transferase activity	GO:0050206;GO:0035605;GO:0047839;GO:0033856;GO:0003923;GO:0002948;GO:0008483	oximinotransferase activity;peptidyl-cysteine S-nitrosylase activity;dATP(dGTP)-DNA purinetransferase activity;pyridoxine 5'-phosphate synthase activity;GPI-anchor transamidase activity;archaeosine synthase activity;transaminase activity	FALSE
GO:0030055	91/175	1.10158e-07	5.22768e-06	2.23952	35.8801	P15920;P63085;Q9JI91;Q99JY9;Q8K4L3;Q71LX4;Q9ES28;Q8BZF8;P60710;Q61233;Q69Z38;Q80X90;Q03173;P11531;Q68FF6;O88990;E9Q0S6;Q9ES46;Q61166;P63321;Q8K341;Q9JJ28;Q9Z2A0;Q3V3R4;Q9ET54;Q9QVP9;P18760;Q8CIB5;Q8BMA6;Q62165;Q60598;Q7TPR4;Q8BFW7;Q9D279;Q63932;Q8BH44;O88643;O08529;P08103;Q62523;O54890;Q8CIN4;P63260;Q91XD2;Q9JKF1;Q8R0W0;P06800;Q62219;P59110;Q8BT60;P05480;P26040;Q91YE8;Q64727;Q61789;Q9EPK8;P70460;…	cell-substrate junction	cellular_component	GO:0070161	anchoring junction	GO:0005925;GO:0030056;GO:0005927	focal adhesion;hemidesmosome;muscle tendon junction	FALSE
GO:0003729	96/187	1.11553e-07	5.27681e-06	2.18205	34.9319	P14211;P56959;Q8R3F9;B2RY56;Q9JLZ3;P62301;P52480;Q7TNC4;Q8CIE6;Q99NB9;Q91VM5;P63073;Q9CY58;O35295;P62082;A0A1W2P872;P59708;P84104;Q9Z2D6;P52760;Q3UIK4;Q8BWY3;Q8K0Z7;P19253;Q80U78;Q5SUF2;Q60865;O35658;Q8BVY0;Q6NZJ6;Q8CJG0;Q7TN75;P97855;Q80U58;Q921F2;P62264;O70133;Q9CX86;Q5DTM8;P62960;Q921F4;Q99M28;Q9CR86;P32067;P62908;Q61656;Q6ZQ58;Q6PDM2;F6ZDS4;Q8BKT7;Q99LX0;P28271;Q6NVF9;P07901;O70194;Q0VBL3;Q8B…	mRNA binding	molecular_function	GO:0003723	RNA binding	GO:0035368;GO:0048027;GO:0030350;GO:0030533;GO:1990715;GO:0003730;GO:1990825;GO:0098808	selenocysteine insertion sequence binding;mRNA 5'-UTR binding;iron-responsive element binding;triplet codon-amino acid adaptor activity;mRNA CDS binding;mRNA 3'-UTR binding;sequence-specific mRNA binding;mRNA cap binding	FALSE	GO:0000499
GO:0006536	20/23	1.20182e-07	5.66673e-06	12.0234	191.584	Q91XD4;Q60928;P97494;Q8BH86;P05202;P05201;Q9Z110;P35492;D3Z7P3;Q8VC12;Q9WU79;Q9WVM8;O09172;P48318;Q8CHT0;Q8BWF0;Q8R4H7;Q91YI0;Q9DBA8;Q8R0N6	glutamate metabolic process	biological_process	GO:0043648;GO:0009064	dicarboxylic acid metabolic process;glutamine family amino acid metabolic process	GO:0019676;GO:0006537;GO:0019544;GO:0033526;GO:0019554;GO:0019557;GO:0019556;GO:0010133;GO:0006538	ammonia assimilation cycle;glutamate biosynthetic process;L-arginine catabolic process to L-glutamate;tetrapyrrole biosynthetic process from glutamate;glutamate catabolic process to oxaloacetate;L-histidine catabolic process to glutamate and formate;L-histidine catabolic process to glutamate and formamide;L-proline catabolic process to L-glutamate;L-glutamate catabolic process	FALSE
GO:0000123	45/71	1.24743e-07	5.8629e-06	3.53603	56.2123	Q9R1C0;Q9JIX0;G5E8P1;Q9Z2N8;Q8BRB7;Q8BZ21;Q5DU02;Q8R3B7;Q2VPQ9;Q5SVQ0;Q6P5G3;Q9CR11;Q8C0D7;Q8CHI8;Q80YV3;Q9JI44;P60762;Q61191;Q923D4;Q6PDM1;P61965;Q69ZF8;Q6IE82;P60710;Q8VEK6;Q8R0L9;Q9DAT2;Q8CHK4;Q99L90;Q9WTM5;Q8BLG0;Q8CGY8;Q921M3;Q9DA08;Q9D1P2;B2KF05;Q6ZQF7;B2RWS6;B2RRD7;P60122;A2RSY1;P45481;Q6KAQ7;Q3TUF7;Q62311	histone acetyltransferase complex	cellular_component	GO:0031248	protein acetyltransferase complex	GO:1902562;GO:0070461;GO:0070775	H4 histone acetyltransferase complex;SAGA-type complex;H3 histone acetyltransferase complex	FALSE
GO:0005516	87/166	1.31703e-07	6.17028e-06	2.27545	36.0494	Q9Z1B3;O08638;Q01815;Q8VCN5;P70414;E9PZQ0;Q9QYB8;P21271;Q6URW6;O08796;Q5SYD0;Q9WTI7;Q61545;P97490;Q9R0K7;P46096;A2AHC3;P20357;Q7TSJ2;E9Q401;Q3UQ44;Q64331;O88329;Q08091;Q9R0N7;Q9DAW9;P16546;O35143;P48193;P63328;O70589;P48453;Q5SX39;Q99104;P07934;P28652;P08414;P10126;Q9JKF1;O35465;P11798;Q62261;Q61481;Q09098;P70392;Q7TSH2;P56695;P51432;Q9EPK8;P39447;Q99L88;P31750;Q8VDD5;Q91XV3;Q8K596;Q9DBS2;Q91Z83;…	calmodulin binding	molecular_function	GO:0005515	protein binding			FALSE
GO:0046434	84/159	1.36465e-07	6.37302e-06	2.31327	36.5664	O70250;Q9D0F9;Q99J39;Q9Z1B3;P15327;P52792;Q9D020;Q91Y97;Q8VC97;P52480;P16858;Q8R059;O89106;Q9WUA3;P17751;P56389;Q9CQ43;P05064;Q8QZT1;Q9EQF5;Q3V1L4;P17183;Q01853;P05063;P12382;P25688;Q04857;Q9CR24;P00493;P97328;O08739;P47857;Q91W97;P53657;Q99P30;P09813;P59266;Q00519;Q8VCE6;P70349;Q60597;Q80YV4;Q9DCN1;Q62077;P17182;O08528;Q8K157;Q3U2V3;P11930;Q61481;P16330;Q8K1N1;Q9Z1Q2;Q60710;P06745;P59017;Q8BWU8;…	organophosphate catabolic process	biological_process	GO:0019637;GO:0009056	catabolic process;organophosphate metabolic process	GO:0019664;GO:0046386;GO:1901284;GO:0033499;GO:1901292;GO:1901854;GO:0042358;GO:0019339;GO:0032361;GO:0042397;GO:0046168;GO:0019683;GO:0009395;GO:0071545;GO:1901279;GO:2001059;GO:0032325	mixed acid fermentation;deoxyribose phosphate catabolic process;5,6,7,8-tetrahydromethanopterin catabolic process;galactose catabolic process via UDP-galactose, Leloir pathway;nucleoside phosphate catabolic process;5,6,7,8-tetrahydrosarcinapterin catabolic process;thiamine diphosphate catabolic process;parathion catabolic process;pyridoxal phosphate catabolic process;phosphagen catabolic process;…	FALSE
GO:0016747	94/183	1.45637e-07	6.77976e-06	2.18403	34.3814	Q9D2G2;G5E8P1;P50295;Q8BMQ2;Q5DU02;P15105;Q2VPQ9;P52825;Q8VDG7;Q80UM3;Q8BJ56;Q8CHK4;Q9D1E8;Q8QZT1;P19096;Q91X34;B2KF05;Q61206;Q3UN02;Q8VC19;O70310;Q9DC50;O70311;Q8K341;P21981;Q8BRB7;Q8BZ21;Q8C0N2;Q8K2C6;P70365;Q8VCM4;Q9D517;O35704;Q5FW57;P32020;Q8VCH0;Q8K224;Q8R4H7;Q9D1P2;Q8VDQ8;Q6ZQF7;Q99JY0;Q8R3F5;Q3TFD2;Q8BHI7;O35083;Q8R173;P45481;Q9DCY0;Q9DBL9;Q924X2;Q6PGB6;Q3UGX3;O08709;O09000;Q8CES0;O88986;…	acyltransferase activity, transferring groups other than amino-acyl groups	molecular_function	GO:0016746	acyltransferase activity	GO:0008374;GO:0016407;GO:0016408;GO:0050632;GO:0102080;GO:0043720;GO:0016409;GO:0009922;GO:0016410;GO:0047189;GO:0050634;GO:0050635;GO:0043772;GO:0050636;GO:0033808;GO:0050637;GO:0033809;GO:0102720;GO:0106341;GO:0033810;GO:0050734;GO:0033811;GO:0016417;GO:0160011;GO:0061711;GO:0047947;GO:0050641;GO:0071617;GO:0050642;GO:0160013;GO:1990698;GO:0016748;GO:0033815;GO:0016420;GO:0090430;GO:0008710;GO:…	O-acyltransferase activity;acetyltransferase activity;C-acyltransferase activity;propionyl-CoA C2-trimethyltridecanoyltransferase activity;phenylacetyl-coenzyme A:glycine N-acyltransferase activity;3-keto-5-aminohexanoate cleavage activity;palmitoyltransferase activity;fatty acid elongase activity;N-acyltransferase activity;2,3-diaminopropionate N-oxalyltransferase activity;phloroisovalerophenone…	FALSE
GO:0032879	584/1506	1.53493e-07	7.12284e-06	1.34144	21.0467	Q8R429;P63085;P14211;Q8BRF7;P23927;P25799;Q9WTR5;O70492;Q91XT4;P30999;Q9JI44;Q8BJ56;Q91VE2;P46935;Q61598;P51881;Q8BWG8;P97823;Q08288;Q6P069;Q8CHK4;Q60823;Q3TSG4;Q8BHS3;Q9Z2D1;P08226;P11531;P05555;P68040;Q3U5C8;P62880;P61022;Q9CR16;Q9JLN9;Q9QZQ8;P47857;P17742;G5E8K5;Q99K51;P62761;P35276;P06880;P27005;Q8CHH9;P21981;P09813;P48193;O35143;P11404;P63328;P18872;Q9QVP9;Q02248;Q9D279;P63101;Q60952;P62823;…	regulation of localization	biological_process	GO:0050789	regulation of biological process	GO:0060069;GO:0060341;GO:0051282;GO:0120264;GO:1904913;GO:0051049;GO:1902683;GO:1905952;GO:1904580;GO:0090235;GO:2000071;GO:0060178;GO:0032880;GO:1904872;GO:0110065;GO:1904910;GO:1904536;GO:2000807;GO:0106020;GO:1902872	Wnt signaling pathway, regulating spindle positioning;regulation of cellular localization;regulation of sequestering of calcium ion;regulation of chromosome attachment to the nuclear envelope;regulation of establishment of protein-containing complex localization to telomere;regulation of transport;regulation of receptor localization to synapse;regulation of lipid localization;regulation of intrac…	FALSE
GO:0031248	49/80	1.6563e-07	7.66182e-06	3.23747	50.5483	Q9R1C0;Q9JIX0;G5E8P1;Q9Z2N8;Q8BRB7;Q8BZ21;Q5DU02;Q6PGB6;Q8R3B7;Q2VPQ9;Q5SVQ0;Q6P5G3;Q8CES0;Q9CR11;Q8C0D7;Q8CHI8;Q80YV3;Q9JI44;P60762;Q61191;Q6PHQ8;Q923D4;Q6PDM1;P61965;Q69ZF8;Q6IE82;P60710;Q8VEK6;Q8R0L9;Q9DAT2;Q8CHK4;Q99L90;Q9WTM5;Q8BLG0;Q8CGY8;Q921M3;Q9DA08;Q9D1P2;B2KF05;Q6ZQF7;Q9DBB4;B2RWS6;B2RRD7;P60122;A2RSY1;P45481;Q6KAQ7;Q3TUF7;Q62311	protein acetyltransferase complex	cellular_component	GO:1902493;GO:0140535	acetyltransferase complex;intracellular protein-containing complex	GO:0000123;GO:0031414;GO:0106098	histone acetyltransferase complex;N-terminal protein acetyltransferase complex;NAGS/NAGK complex	FALSE
GO:0071941	14/14	1.68079e-07	7.75064e-06	59.4675	927.623	Q61176;O08691;Q8C196;P16460;Q61315;P53566;Q8R4H7;P97807;Q91YI0;A2AS89;P42859;O08795;Q8VHE0;P11725	nitrogen cycle metabolic process	biological_process	GO:0008152	metabolic process	GO:0042128;GO:0009399;GO:0019333;GO:0019627;GO:0019331;GO:0019409	nitrate assimilation;nitrogen fixation;denitrification pathway;urea metabolic process;anaerobic respiration, using ammonium as electron donor;aerobic respiration, using ammonia as electron donor	FALSE
GO:0009083	18/20	1.75283e-07	8.03235e-06	15.1852	236.234	P24288;Q99MR8;Q3ULD5;Q99L13;Q6P3A8;Q9D7B6;Q8QZT1;O35855;Q9EQ20;Q9DBL1;Q8QZS1;P50136;P53395;O08749;Q9JHI5;O55028;O08756;Q9JLZ3	branched-chain amino acid catabolic process	biological_process	GO:0009081;GO:0046395;GO:0009063	branched-chain amino acid metabolic process;carboxylic acid catabolic process;amino acid catabolic process	GO:0006574;GO:1902079;GO:0000950;GO:0006552;GO:1900832;GO:0000953;GO:0006550	L-valine catabolic process;D-valine catabolic process;branched-chain amino acid catabolic process to alcohol via Ehrlich pathway;L-leucine catabolic process;D-leucine catabolic process;branched-chain amino acid catabolic process to carboxylic acid via Ehrlich pathway;L-isoleucine catabolic process	FALSE
GO:0061620	18/20	1.75283e-07	8.03235e-06	15.1852	236.234	O70250;P21550;P05064;P17182;P06745;P17710;P52480;P59017;Q9DBJ1;P17183;Q9R0N0;P47857;P16858;P09411;Q8R059;Q03249;O08528;P17751	glycolytic process through glucose-6-phosphate	biological_process	GO:0061615	glycolytic process through fructose-6-phosphate	GO:0061622;GO:0061633;GO:0061621	glycolytic process through glucose-1-phosphate;transport-coupled glycolytic process through glucose-6-phosphate;canonical glycolysis	FALSE
GO:0170034	25/32	1.88171e-07	8.59609e-06	6.98444	108.16	Q9CZN7;Q99LS3;Q9CQ65;Q922Q4;P15105;P05202;P05201;Q9WVQ5;Q9Z110;Q61024;Q61753;D3Z7P3;O35490;P11725;Q99JT9;Q9DCC4;Q99K85;Q8R4H7;Q91YI0;Q922D8;P29758;P16460;Q9CQT1;A6H5Y3;Q922W5	L-amino acid biosynthetic process	biological_process	GO:1901607;GO:0170033	L-amino acid metabolic process;alpha-amino acid biosynthetic process	GO:0006571;GO:0046312;GO:0000105;GO:0062143;GO:0071269;GO:0009084;GO:0034268;GO:1903185;GO:0006564;GO:0000162;GO:0009067;GO:0009094;GO:0062142;GO:1903560;GO:0009079;GO:0019503	L-tyrosine biosynthetic process;phosphoarginine biosynthetic process;L-histidine biosynthetic process;L-propargylglycine biosynthetic process;L-homocysteine biosynthetic process;glutamine family amino acid biosynthetic process;discadenine biosynthetic process;L-dopa biosynthetic process;L-serine biosynthetic process;L-tryptophan biosynthetic process;aspartate family amino acid biosynthetic proces…	FALSE
GO:0016645	21/25	1.9292e-07	8.78563e-06	9.8089	151.655	Q9DBT9;Q922Q4;Q8VCZ9;Q8R0Y6;P18155;Q8K009;Q9Z0X1;Q9WU79;Q8BUE4;Q99LB7;Q3V3R1;Q9DCC4;Q922D8;Q923D2;Q921G7;P00375;Q99K67;O54983;Q9D826;Q8BVI4;Q922W5	oxidoreductase activity, acting on the CH-NH group of donors	molecular_function	GO:0016491	oxidoreductase activity	GO:0016647;GO:0018537;GO:0034909;GO:0043738;GO:0030268;GO:0050289;GO:0018535;GO:0016648;GO:0033694;GO:0050030;GO:0019139;GO:0050099;GO:0016646;GO:0046997;GO:0016649	oxidoreductase activity, acting on the CH-NH group of donors, oxygen as acceptor;coenzyme F420-dependent N5,N10-methenyltetrahydromethanopterin reductase activity;6-hydroxypseudooxynicotine dehydrogenase activity;reduced coenzyme F420 dehydrogenase activity;methylenetetrahydromethanopterin dehydrogenase activity;spermidine dehydrogenase activity;nicotine dehydrogenase activity;oxidoreductase acti…	FALSE
GO:0051169	99/196	1.97118e-07	8.94902e-06	2.11148	32.6001	Q9JI11;P14211;Q8BJ71;Q9CY57;P42227;Q60953;O70456;Q8R332;Q9EPK7;P63073;P70168;Q9JJT9;O35129;P84104;E9Q5K9;P58742;P61022;Q91YL7;P49312;E9Q3G8;Q8BFV2;P48678;Q8C570;Q925J9;P26450;P63328;P18760;P62843;Q9CXK9;Q80SW1;Q9D1J3;Q9QY81;P48025;Q8CJF7;Q7TMY4;P34022;P63017;P08414;P62827;Q8CEC0;Q8VDD9;P32067;Q3UYV9;Q63810;Q61656;F6ZDS4;Q8BKT7;O54950;Q04690;P46061;Q91X44;P05132;Q5S006;Q99P88;Q63850;Q9Z0W3;Q6ZQH8;…	nuclear transport	biological_process	GO:0046907	intracellular transport	GO:0006913	nucleocytoplasmic transport	FALSE
GO:0005839	16/17	2.12292e-07	9.6082e-06	22.5646	346.712	Q9R1P4;Q9R1P1;Q9R1P0;O35955;O70435;Q9QUM9;P49722;P99026;P28063;O09061;P28076;O55234;Q9Z2U1;P70195;Q9Z2U0;Q9R1P3	proteasome core complex	cellular_component	GO:1902494;GO:0140535	intracellular protein-containing complex;catalytic complex	GO:0031601;GO:0031603	nuclear proteasome core complex;cytosolic proteasome core complex	FALSE	GO:0000503
GO:0051262	52/87	2.15723e-07	9.73343e-06	3.04755	46.7777	Q9D8X1;Q9CZN7;Q9CY52;Q9CYR0;A2AGL3;Q9Z2Y3;P55088;P70227;Q6NVF9;P11881;Q9JLJ2;P02535;P70460;Q8VCN5;Q8C0C7;E9PZQ0;Q9CQR4;Q9WVQ5;Q8K3G9;Q60710;E9Q4Z2;D3Z7P3;Q8VC97;O55042;P70429;Q91VT4;P50171;P09671;Q3U182;Q8BGA9;P04104;O08756;Q9Z2W9;Q9CQF3;P05064;Q99LG0;Q8VCF0;P07742;Q91X83;Q8BTV2;Q9WUA2;Q04857;P39053;Q9QXF8;Q01097;Q921M4;P47199;P00493;P06801;Q5SWU9;P50431;Q9JI11	protein tetramerization	biological_process	GO:0051259	protein complex oligomerization	GO:0051290;GO:0051289	protein heterotetramerization;protein homotetramerization	FALSE
GO:0005634	1114/3041	2.62617e-07	1.18129e-05	1.24547	18.872	O70494;Q91VR5;Q60829;Q8C1Z7;P63085;Q99M87;Q9D168;Q920B9;P56959;A2A891;P23927;Q9D071;Q8K0L9;P49717;P43274;Q7JJ13;Q6ZWY3;P25799;P42228;Q99K74;P0C8B4;Q2VPQ9;Q8CGW4;E9PYL2;P30999;Q9JI44;Q80YD1;P55200;O88622;Q5SU73;Q80UM3;Q6P4S8;Q8BUI3;Q04750;Q9CQX4;P97807;P46935;Q9JLI8;Q91VM5;O89106;Q91YL3;Q8BWG8;Q61127;Q99PG2;Q08288;Q61133;Q02053;P97310;Q8CHK4;Q60996;Q3TEA8;Q8R0L9;P63073;Q3TSG4;O35295;Q8BPZ8;Q91ZW3;…	nucleus	cellular_component	GO:0043231	intracellular membrane-bounded organelle	GO:0048555;GO:1905754;GO:0048353;GO:0031040;GO:0045120;GO:0097572;GO:0048556;GO:0043076;GO:0031039;GO:0097571;GO:0043073	generative cell nucleus;ascospore-type prospore nucleus;primary endosperm nucleus;micronucleus;pronucleus;right nucleus;microsporocyte nucleus;megasporocyte nucleus;macronucleus;left nucleus;germ cell nucleus	FALSE
GO:0019318	73/135	2.67388e-07	1.19894e-05	2.42795	36.7459	O70250;Q9D0F9;Q9Z2M7;P21550;P70695;Q8VBT2;Q91W97;Q9CR62;P17710;P52792;Q00612;P24549;Q9R0N0;Q7TSV4;Q8BTZ7;Q9QXX4;Q03249;Q9D051;P05201;Q8CAA7;P31750;Q91Y97;P06745;O88958;P52480;Q68FH4;Q64521;Q91X52;P59017;P13707;P35487;P61965;P16858;Q3U182;Q8R059;Q8BH04;Q64442;P17182;Q8QZY2;O08528;P17751;Q8K157;Q8CEI1;Q8VC30;P05064;Q60823;Q5EG47;P06151;P70266;P17183;Q924M7;P09411;P97742;Q9DBJ1;P05063;P35486;Q05816;…	hexose metabolic process	biological_process	GO:0005996	monosaccharide metabolic process	GO:0019319;GO:0019320;GO:0006006;GO:0006004;GO:0006012;GO:0006000;GO:0006013	hexose biosynthetic process;hexose catabolic process;glucose metabolic process;fucose metabolic process;galactose metabolic process;fructose metabolic process;mannose metabolic process	FALSE
GO:0051236	63/112	2.68175e-07	1.19894e-05	2.64618	40.0411	Q8BFV2;Q9JIX0;Q91Z49;Q8BKT7;P52196;Q99P88;Q8BJ71;Q63850;Q6PFD9;Q9Z0W3;Q7TN75;Q8R322;Q8VDW0;Q9CXK9;Q6ZQH8;Q9D1J3;Q8K1R3;Q8BG05;O08917;Q9CY57;Q91VC3;Q6P5F9;Q9D1M0;Q6PB66;Q8CJF7;Q8R332;Q8R2U0;Q8R480;Q6NZF1;P63073;P70168;Q7TMY4;A2AGT5;P62827;P28738;Q8CEC0;Q9Z1N5;O70133;Q9JJT9;Q62388;O88569;O08583;Q80U93;P84104;P62960;P61327;Q8BG81;E9Q5K9;P58742;B1AZI6;P32067;Q3UYV9;Q9JIH2;Q3U0V1;Q8BL97;Q9ERU9;Q6PDM2;…	establishment of RNA localization	biological_process	GO:0051234	establishment of localization	GO:0097694;GO:0046595;GO:0050658	establishment of RNA localization to telomere;establishment of pole plasm mRNA localization;RNA transport	FALSE
GO:0071616	22/27	2.76289e-07	1.22773e-05	8.39975	126.852	Q99J39;Q9QXG4;Q60932;Q91V92;Q9D051;Q8BWT5;E9Q4Z2;Q99NB1;P35487;Q60759;P41216;Q8VDG5;Q8QZT1;P63030;P35486;Q9D023;Q8BHI7;Q8BMF4;Q5SWU9;Q8BKZ9;P16332;O08749	acyl-CoA biosynthetic process	biological_process	GO:1901293;GO:0043604;GO:0072522;GO:0044272;GO:0006637	nucleoside phosphate biosynthetic process;sulfur compound biosynthetic process;amide biosynthetic process;purine-containing compound biosynthetic process;acyl-CoA metabolic process	GO:2001295;GO:0046949;GO:1901789;GO:0006085;GO:1901290;GO:1901887;GO:0019680	malonyl-CoA biosynthetic process;fatty-acyl-CoA biosynthetic process;benzoyl-CoA biosynthetic process;acetyl-CoA biosynthetic process;succinyl-CoA biosynthetic process;2-hydroxybenzoyl-CoA biosynthetic process;L-methylmalonyl-CoA biosynthetic process	FALSE
GO:0016878	22/27	2.76289e-07	1.22773e-05	8.39975	126.852	Q9QXG4;Q3UNX5;Q60714;Q14DH7;Q9D2R0;Q8BGA8;Q8BWT5;Q8VCW8;O35488;Q4LDG0;Q99NB1;Q8JZR0;P41216;Q8K0L3;Q91WC3;Q9Z2I9;Q9Z2I8;Q99PU5;Q9WUM5;Q91VE0;Q91VA0;Q3URE1	acid-thiol ligase activity	molecular_function	GO:0016877	ligase activity, forming carbon-sulfur bonds	GO:0047779;GO:0008668;GO:0016207;GO:0018858;GO:0042410;GO:0047747;GO:0070251;GO:0018859;GO:0047707;GO:0050074;GO:0018860;GO:0050197;GO:0047948;GO:0018861;GO:0008756;GO:0052686;GO:0043758;GO:0030729;GO:0034823;GO:0043955;GO:0047473;GO:0052687;GO:0015645;GO:0003987;GO:0018855;GO:0052688;GO:0047475;GO:0008771;GO:0018856;GO:0004774;GO:0047476;GO:0047541;GO:0047851;GO:0047612;GO:0050203	citrate-CoA ligase activity;2,3-dihydroxybenzoate--[aryl-carrier protein] ligase;4-coumarate-CoA ligase activity;benzoate-CoA ligase activity;6-carboxyhexanoate-CoA ligase activity;cholate-CoA ligase activity;pristanate-CoA ligase activity;4-hydroxybenzoate-CoA ligase activity;biotin-CoA ligase activity;malate-CoA ligase activity;anthranilate-CoA ligase activity;phytanate-CoA ligase activity;glut…	FALSE
GO:0032970	136/289	2.7794e-07	1.23133e-05	1.84429	27.8411	Q9JKK7;Q8R429;Q61411;Q8C1Z7;Q61247;P39654;Q01815;Q9Z0P5;Q00623;P47754;Q91YM2;Q65CL1;Q9D898;Q9JI91;P54320;P70336;Q2KN98;Q99JY9;Q9QYB8;O08539;Q6P069;Q6AW69;Q60604;P70335;P54227;Q6P9J5;Q9CPW4;Q9EPB4;P62962;Q8C2E7;Q9JLN9;E9Q401;Q6EDY6;Q8R1S4;O88342;Q3UQ44;Q8BX02;Q9R0P5;Q8BVA4;P63321;P08207;P62774;P16546;P26450;Q9JHJ0;Q9QVP9;Q91YD6;Q8VD72;P18760;Q8CIB5;Q60598;P16054;Q8CGA0;Q8BH44;O88643;P35803;Q9JM76;…	regulation of actin filament-based process	biological_process	GO:0050794	regulation of cellular process	GO:0032956;GO:1903918;GO:1903115	regulation of actin cytoskeleton organization;regulation of actin filament severing;regulation of actin filament-based movement	FALSE
GO:0009126	28/38	2.94346e-07	1.30009e-05	5.57783	83.8822	Q00519;Q9R111;P24547;Q9R0Y5;P46664;Q9WUR9;Q9WTP7;P54822;Q3V1D3;Q9CRB3;Q9CWJ9;Q9WTP6;P08030;Q8CIH9;Q3V1L4;Q64737;Q9DBT5;Q9DCZ1;Q9QX60;P25688;P55264;Q9DCL9;P00493;P28650;O08739;Q5SUR0;P23492;P50096	purine nucleoside monophosphate metabolic process	biological_process	GO:0009123	nucleoside monophosphate metabolic process	GO:0009167;GO:0009170;GO:0009127;GO:0009128	purine ribonucleoside monophosphate metabolic process;purine deoxyribonucleoside monophosphate metabolic process;purine nucleoside monophosphate biosynthetic process;purine nucleoside monophosphate catabolic process	FALSE
GO:0006913	98/195	3.08155e-07	1.35699e-05	2.08976	31.331	Q9JI11;P14211;Q8BJ71;Q9CY57;P42227;Q60953;O70456;Q8R332;Q9EPK7;P63073;P70168;Q9JJT9;O35129;P84104;E9Q5K9;P58742;P61022;Q91YL7;P49312;E9Q3G8;Q8BFV2;P48678;Q8C570;Q925J9;P26450;P63328;P18760;P62843;Q9CXK9;Q80SW1;Q9D1J3;Q9QY81;P48025;Q8CJF7;Q7TMY4;P34022;P63017;P08414;P62827;Q8CEC0;Q8VDD9;P32067;Q3UYV9;Q63810;Q61656;F6ZDS4;Q8BKT7;O54950;Q04690;P46061;Q91X44;P05132;Q5S006;Q99P88;Q63850;Q9Z0W3;Q6ZQH8;…	nucleocytoplasmic transport	biological_process	GO:0051169	nuclear transport	GO:0051170;GO:0051168	import into nucleus;nuclear export	FALSE	GO:0000063
GO:0005684	48/79	3.13021e-07	1.37019e-05	3.17132	47.4969	C0HKD8;C0HKD9;Q99PV0;Q9QZH3;P62313;Q8CFQ3;Q3UKJ7;P62317;Q9D0T1;P26369;Q6PE01;Q9Z1M8;Q569Z5;Q922U1;Q3UJB0;Q9ERA6;Q6A068;Q923D4;Q91VC3;Q99NB9;P63154;P62315;P62322;Q9D554;O35286;Q9Z315;Q62203;Q3TKY6;Q9CQI7;Q8BHS3;Q9DC48;Q8BTI8;Q921M3;P59708;Q6P4T2;Q99KP6;P62320;Q8BGC0;P83870;Q6PGH1;Q9DAW6;P27048;Q9CSN1;P57784;P62309;Q69ZQ2;Q810A7;Q8C5N3;Q8K4Z5	U2-type spliceosomal complex	cellular_component	GO:0005681	spliceosomal complex	GO:0071007;GO:0071005;GO:0000243;GO:0071006;GO:0071004;GO:0071008;GO:0071021	U2-type catalytic step 2 spliceosome;U2-type precatalytic spliceosome;commitment complex;U2-type catalytic step 1 spliceosome;U2-type prespliceosome;U2-type post-mRNA release spliceosomal complex;U2-type post-spliceosomal complex	FALSE
GO:0051168	48/79	3.13021e-07	1.37019e-05	3.17132	47.4969	Q8BFV2;P46061;P14211;Q9JIX0;P05132;Q91Z49;Q8BKT7;Q99P88;Q9Z0W3;Q8R322;Q8VDW0;P62843;Q9CXK9;Q80SW1;Q9D1J3;Q9CY57;Q91VC3;Q6P5F9;P49443;O70456;Q6NZF1;P63073;Q7TMY4;P46414;P38647;P62827;Q9Z1N5;Q8CEC0;P54254;Q9JJT9;O88569;O08583;P63280;P84104;Q80U93;P61327;Q8BG81;E9Q5K9;P61022;B1AZI6;Q61937;P32067;Q3UYV9;Q9ERU9;F6ZDS4;Q8R0G9;P49312;Q9CQ49	nuclear export	biological_process	GO:0006913	nucleocytoplasmic transport	GO:0006405;GO:0006611;GO:0000054;GO:0140591	RNA export from nucleus;protein export from nucleus;ribosomal subunit export from nucleus;nuclear envelope budding	FALSE
GO:0032272	38/58	3.40159e-07	1.48455e-05	3.86403	57.5502	P49813;Q9JKK7;Q8BVA4;Q8C1Z7;P47753;P15508;Q9Z0P5;P16546;Q9JHJ0;P47757;P47754;Q91YD6;P13020;P26043;O55042;P70429;Q9QYB8;Q9ES28;Q921M7;P55284;G3X9K3;P30416;Q60604;P24452;P54227;Q6P9J5;Q62261;P08032;Q91YR1;P62962;Q7TNG5;Q8BYA0;Q62468;Q9D6F9;Q61166;Q8BX02;Q9JJV2;Q60930	negative regulation of protein polymerization	biological_process	GO:0031333;GO:0032271	negative regulation of protein-containing complex assembly;regulation of protein polymerization	GO:1904543;GO:0031115;GO:0030837;GO:0030840	negative regulation of free ubiquitin chain polymerization;negative regulation of microtubule polymerization;negative regulation of actin filament polymerization;negative regulation of intermediate filament polymerization	FALSE
GO:0072523	57/99	3.41554e-07	1.48622e-05	2.78909	41.5289	O70250;P21550;P55772;Q99J39;P15327;Q91W97;P17710;P53657;Q99P30;P52792;Q9R0N0;P59266;Q00519;Q03249;Q9R111;P70349;Q60597;Q8BVU5;Q91Y97;Q80YV4;Q60710;P06745;Q9DCN1;P52480;P59017;P16858;Q8R059;Q9CRB3;Q9WUA3;P17182;Q9D892;O08528;P17751;Q8VC30;P05064;Q3U2V3;Q8QZT1;Q3V1L4;P17183;P11930;Q924M7;P09411;Q9DBJ1;P25688;P05063;P12382;Q04857;Q61481;Q9CR24;P00493;P97328;Q8CHR6;O08739;P47857;P09041;A2ATU0;P23492	purine-containing compound catabolic process	biological_process	GO:0072521;GO:0009056	catabolic process;purine-containing compound metabolic process	GO:0046356;GO:2001294;GO:0019628;GO:0015938;GO:0034034;GO:0036115;GO:0006145;GO:1901289;GO:1901788;GO:0034266;GO:0034269;GO:1901886;GO:0006195;GO:0006152	acetyl-CoA catabolic process;malonyl-CoA catabolic process;urate catabolic process;coenzyme A catabolic process;purine nucleoside bisphosphate catabolic process;fatty-acyl-CoA catabolic process;purine nucleobase catabolic process;succinyl-CoA catabolic process;benzoyl-CoA catabolic process;isopentenyl adenine catabolic process;discadenine catabolic process;2-hydroxybenzoyl-CoA catabolic process;p…	FALSE
GO:0005506	71/131	3.44977e-07	1.49667e-05	2.43936	36.2972	Q9CRA4;Q921I1;P14211;P27786;P39654;Q78JT3;P62137;Q9EP75;O88822;P12790;P33267;P56593;Q91YE3;Q6XVG2;Q00519;P11714;Q64464;Q9QXN5;Q64459;A2A974;O55042;P11672;P16331;Q64458;P56657;P56656;Q924Y0;O35728;P09528;Q9D5H4;O09158;Q8K0C4;P56654;O54754;P00186;Q9DCM0;P22315;Q9D7P6;Q64462;Q91X77;P56655;O35074;G3X982;P08071;P20852;Q8CG71;Q91WS0;Q91ZE0;O55071;Q99KI0;Q99JT9;E9Q5K4;P01942;P12791;Q8CIM7;Q9DBW0;Q05421;…	iron ion binding	molecular_function	GO:0046914	transition metal ion binding	GO:0008199;GO:0008198	ferric iron binding;ferrous iron binding	FALSE
GO:0051493	180/403	3.46569e-07	1.49914e-05	1.67913	24.9774	Q9JKK7;Q61411;Q8C1Z7;P63085;Q61247;P39654;Q9Z0P5;Q00623;P47754;Q9D8B3;Q91YM2;Q9D898;Q9JI91;P54320;Q2KN98;Q99JY9;Q9QYB8;Q9ES28;P70336;Q6VGS5;O08539;P55284;P32233;Q9D7S9;Q6AW69;Q60604;P70335;P54227;Q9CPW4;Q6P9J5;Q9QWT9;Q61315;Q9DB34;A2AHC3;Q68FF6;Q6PER3;Q9Z2D6;Q9EPB4;P62962;Q8C2E7;Q9JLN9;Q6EDY6;Q8R1S4;O88342;Q61166;O70591;Q3UQ44;Q8BX02;Q9R0P5;Q8BVA4;P63321;Q8K341;P08207;Q5F2E8;P63005;P62774;Q8C570;…	regulation of cytoskeleton organization	biological_process	GO:0033043	regulation of organelle organization	GO:0051495;GO:0051494;GO:0003427;GO:0070507;GO:0032956;GO:0062164	positive regulation of cytoskeleton organization;negative regulation of cytoskeleton organization;regulation of cytoskeleton polarization involved in growth plate cartilage chondrocyte division;regulation of microtubule cytoskeleton organization;regulation of actin cytoskeleton organization;regulation of pseudohyphal septin ring assembly	FALSE
GO:0045184	421/1056	3.51324e-07	1.51524e-05	1.39427	20.721	Q8C1Z7;P14211;Q8BRF7;Q8BJ71;O70492;Q91XT4;Q99K28;Q8BUI3;Q9CRD2;P46935;Q61598;Q9D8U8;Q8BWG8;Q8BK67;A2A5R2;Q9JJT9;Q80U63;Q8BUK6;Q8R2R3;P58742;P61022;Q9CR16;Q9QZQ8;Q921L5;Q9D662;Q3U3R4;P35276;Q00262;Q99MD9;Q9CX00;P63328;Q6PHN9;P61967;P63101;Q99104;P62823;Q8CJF7;P35803;Q68FD5;Q9CQV1;Q9WTQ8;Q8BTY8;Q9D869;P42859;P68254;Q9QXK3;Q61656;O35526;Q9WU78;Q99LX0;Q91VH2;Q64310;P05132;Q9Z0E6;Q9JIG7;Q9CQW2;P31750;…	establishment of protein localization	biological_process	GO:0051234	establishment of localization	GO:0071206;GO:0015031;GO:0072594;GO:0090150;GO:0035592;GO:0006605	establishment of protein localization to juxtaparanode region of axon;protein transport;establishment of protein localization to organelle;establishment of protein localization to membrane;establishment of protein localization to extracellular region;protein targeting	FALSE
GO:0019319	31/44	3.57554e-07	1.53759e-05	4.79671	71.2022	O70250;P70695;Q8VBT2;Q9CR62;Q9QXX4;P05201;Q91Y97;P06745;O88958;P13707;Q64521;P61965;Q3U182;P16858;Q8BH04;Q64442;P17182;P17751;P17183;P09411;Q9DBJ1;P05063;P08249;P23589;P14152;Q6P2K6;P45376;Q9QZD8;Q9Z2V4;Q9QXD6;Q05920	hexose biosynthetic process	biological_process	GO:0046364;GO:0019318	monosaccharide biosynthetic process;hexose metabolic process	GO:0006094;GO:0019315;GO:0046369;GO:0019307;GO:0019300;GO:0042353;GO:0042849;GO:0046370	gluconeogenesis;D-allose biosynthetic process;galactose biosynthetic process;mannose biosynthetic process;rhamnose biosynthetic process;fucose biosynthetic process;L-sorbose biosynthetic process;fructose biosynthetic process	FALSE
GO:0009112	23/29	3.64356e-07	1.56226e-05	7.42426	110.066	P63085;Q00519;P13439;Q9R111;Q9CRB3;P08030;B2RQC6;Q8CIH9;Q9EQF5;Q3V1L4;Q64737;Q9DCZ1;P07742;P25688;Q9EQ20;Q9DCL9;Q8C196;Q9JLN9;P00493;Q8CHR6;P23492;P50431;Q9DBP5	nucleobase metabolic process	biological_process	GO:0055086	nucleobase-containing small molecule metabolic process	GO:0006144;GO:0046113;GO:0006206;GO:0046112	purine nucleobase metabolic process;nucleobase catabolic process;pyrimidine nucleobase metabolic process;nucleobase biosynthetic process	FALSE
GO:0030834	33/48	3.72643e-07	1.59313e-05	4.4441	65.7845	P49813;Q9JKK7;Q9R0P5;Q8BVA4;P47753;P15508;P62774;Q9Z0P5;P16546;Q9JHJ0;P47757;P47754;Q91YD6;P18760;P13020;P26043;Q9JI91;Q2KN98;P70429;Q9QYB8;Q60604;Q6A028;P24452;Q62261;Q9ERG0;P08032;Q91YR1;P45591;Q6EDY6;Q62468;O88342;Q9JHK5;P55194	regulation of actin filament depolymerization	biological_process	GO:0008064;GO:1901879	regulation of actin polymerization or depolymerization;regulation of protein depolymerization	GO:0030836;GO:2000812;GO:0030835	positive regulation of actin filament depolymerization;regulation of barbed-end actin filament capping;negative regulation of actin filament depolymerization	FALSE
GO:0019222	1298/3588	4.00841e-07	1.7087e-05	1.22743	18.0797	O70494;P63085;P42228;Q9CQN6;Q9JI44;P55200;Q3UFY8;Q80TR8;Q8BJ56;O54833;Q9JLI8;Q91VM5;Q8BWG8;P00186;Q08288;Q9D952;Q8BPZ8;Q91ZW3;P05555;P68040;Q8VE47;Q99KR7;Q6ZQ38;Q9CR16;Q62448;Q3U3R4;P17742;Q8BRB7;Q91VI7;Q9CQC6;Q60596;P11404;P63328;Q08376;Q921E6;Q9Z1G4;Q8BH15;Q921F2;Q8C3X4;Q9D154;P56399;Q14C51;P15864;P62908;Q8CI32;Q6ZQ58;Q61699;Q99PV8;Q99LX0;P63330;Q6PDQ2;P23242;Q9Z2D8;O09000;Q65Z40;O88851;O88569;…	regulation of metabolic process	biological_process	GO:0050794	regulation of cellular process	GO:0051174;GO:0009892;GO:0009893;GO:0032350;GO:0009894;GO:0033238;GO:0042762;GO:0080090;GO:0060255;GO:2000374;GO:0060263;GO:1901401;GO:0062012;GO:0009889;GO:2000377;GO:0010712;GO:0034248;GO:0043455;GO:0080164;GO:1905085;GO:1903314;GO:0010109;GO:0043467;GO:0090347;GO:0010565;GO:0120161	regulation of phosphorus metabolic process;negative regulation of metabolic process;positive regulation of metabolic process;regulation of hormone metabolic process;regulation of catabolic process;regulation of amine metabolic process;regulation of sulfur metabolic process;regulation of primary metabolic process;regulation of macromolecule metabolic process;regulation of oxygen metabolic process;…	FALSE	GO:0044246
GO:0016042	107/218	4.09694e-07	1.74138e-05	1.9954	29.348	Q8BHJ5;Q9Z1B3;Q3TRM4;P42125;P52825;Q9DCW4;Q9JHE3;Q8VDG7;Q8VCX1;Q8BJ56;P31428;O08914;Q9JMH3;P00186;Q8QZT1;Q91WU0;P08226;O35459;P50544;Q8JZV9;Q61206;Q8BT35;Q9CR24;O35386;Q9JJN4;Q91ZA3;Q91VE0;Q8VCT4;Q91ZP3;Q9WUR2;Q9DC50;P68510;Q9Z280;O09012;Q8K023;P54310;P63005;Q99P30;P09813;P59266;Q8CGN5;Q8K009;Q62077;P32020;Q8VCH0;Q91WC9;P11930;Q9DBM2;Q8VDQ8;Q921G7;Q99JY0;Q78JN3;Q9DBG1;Q9D0S9;Q8BMS1;Q924X2;P51432;…	lipid catabolic process	biological_process	GO:0006629;GO:0009056	lipid metabolic process;catabolic process	GO:0046466;GO:0061725;GO:0008300;GO:0046503;GO:0009062;GO:1901569;GO:0009395;GO:0006706;GO:0009104;GO:0044258;GO:1900556	membrane lipid catabolic process;cytosolic lipolysis;isoprenoid catabolic process;glycerolipid catabolic process;fatty acid catabolic process;fatty acid derivative catabolic process;phospholipid catabolic process;steroid catabolic process;lipopolysaccharide catabolic process;intestinal lipid catabolic process;emericellamide catabolic process	FALSE	GO:0044240;GO:0006724
GO:0031333	63/113	4.12954e-07	1.75016e-05	2.59349	38.1241	Q9JKK7;P49813;O09012;Q8C1Z7;Q8BVA4;P47753;P63158;P60766;P23927;Q9Z0P5;E9PUL5;P15508;P20029;P16546;Q60766;Q9JHJ0;P47757;P47754;Q91YD6;Q9ERA6;P13020;Q9Z2V5;P26043;Q9QYB8;O55042;P70429;Q9ES28;Q921M7;Q78YY6;Q8R0K2;P55284;Q06890;G3X9K3;Q8BK63;P30416;O88307;Q8CGY8;Q60604;P54227;P24452;Q6P9J5;Q3UMR0;Q8VDQ8;Q62167;Q9EQH3;Q62261;P08032;B2RWS6;Q91YR1;P62962;Q7TNG5;Q8BYA0;Q62468;Q9D6F9;Q61166;Q8BX02;P05480;…	negative regulation of protein-containing complex assembly	biological_process	GO:0051129;GO:0043254	negative regulation of cellular component organization;regulation of protein-containing complex assembly	GO:0140972;GO:0035544;GO:0160076;GO:0032460;GO:1905444;GO:0010809;GO:0071802;GO:1903073;GO:1905645;GO:0032272;GO:1905865;GO:1901191;GO:0001929;GO:2001177;GO:0062166;GO:1903873;GO:0033624;GO:1902443;GO:1905510;GO:0017055;GO:1904791;GO:1900226;GO:1900124;GO:1904723;GO:1904883;GO:1904864;GO:1904240;GO:1905560;GO:1901194;GO:1905536;GO:1905101;GO:1900513	negative regulation of AIM2 inflammasome complex assembly;negative regulation of SNARE complex assembly;negative regulation of non-canonical inflammasome complex assembly;negative regulation of protein oligomerization;negative regulation of clathrin coat assembly;negative regulation of synaptic vesicle priming;negative regulation of podosome assembly;negative regulation of death-inducing signalin…	FALSE
GO:0046906	69/127	4.44747e-07	1.87947e-05	2.4516	35.8564	P24270;Q3TDX8;P27786;Q9EP75;P56593;P12790;P33267;P02088;Q9DC29;Q8BWM0;P02089;Q6XVG2;P11714;Q64464;Q9ESB3;Q64459;A2A974;P56656;Q9D0M3;Q64458;P04247;P56657;O35728;A6H5Y3;O55022;O09158;Q8K0C4;P56654;P00186;P22315;Q91X77;P56395;Q64462;Q80UU9;P56655;O35074;Q6P3Z3;Q61093;P20852;E9Q5K4;O55071;Q8R0V5;P01942;Q9WUE3;Q923B6;P12791;Q8CIM7;Q9DBW0;Q05421;Q8R086;Q91X72;Q9CZB0;Q60991;Q9D273;P62897;Q91WT9;Q9CQX2;…	tetrapyrrole binding	molecular_function	GO:0005488	binding	GO:0016168;GO:0020037;GO:0031419	chlorophyll binding;heme binding;cobalamin binding	FALSE
GO:0110053	102/206	4.47014e-07	1.88363e-05	2.02925	29.669	Q9JKK7;Q8C1Z7;Q61247;P39654;Q9Z0P5;Q00623;P47754;Q91YM2;Q9D898;Q9JI91;P54320;Q2KN98;Q99JY9;Q9QYB8;O08539;Q6AW69;Q60604;P54227;Q6P9J5;Q9CPW4;Q9EPB4;P62962;Q8C2E7;Q9JLN9;Q6EDY6;Q8R1S4;O88342;Q8BX02;Q9R0P5;Q8BVA4;P08207;P62774;P16546;P26450;Q9JHJ0;Q9QVP9;Q91YD6;Q8VD72;P18760;Q8CIB5;Q60598;P16054;Q8CGA0;Q8BH44;O88643;Q9JM76;Q8CIN4;P63001;P63260;P24452;Q4LDD4;Q62261;P08032;Q99M51;Q9WUM3;Q5SQX6;P49813;…	regulation of actin filament organization	biological_process	GO:0032956;GO:1902903	regulation of actin cytoskeleton organization;regulation of supramolecular fiber organization	GO:0051125;GO:0008064;GO:0032231;GO:0110054	regulation of actin nucleation;regulation of actin polymerization or depolymerization;regulation of actin filament bundle assembly;regulation of actin filament annealing	FALSE
GO:0008610	171/381	4.63317e-07	1.94673e-05	1.69281	24.6894	P26150;Q9CR21;Q9CRA4;Q99J39;P39654;P38060;Q00623;Q8BWM0;Q80V26;Q9JHE3;P24815;P70694;Q91XU3;O88455;Q8R5I6;E9Q4Z2;Q4LDG0;Q8BJ56;Q61694;Q8C0I1;Q9D1E8;Q91UZ5;O35074;Q8QZT1;O54909;Q7TNT2;P19096;Q8BXQ2;Q05816;Q3TUH1;Q8K2C9;Q71KT5;Q3UN02;Q91YL7;Q64516;Q91VA0;P13011;Q9QZ82;Q9DB60;Q91ZP3;Q922E4;Q9Z280;P27786;Q8C0N2;Q3UNX5;Q6GV12;Q925J9;P09813;P26450;Q9D517;O35704;Q9D3B1;Q8BSF4;O70503;Q99104;P58137;Q920E5;…	lipid biosynthetic process	biological_process	GO:0009058;GO:0006629	lipid metabolic process;biosynthetic process	GO:0097041;GO:0008654;GO:0046460;GO:1901570;GO:0006694;GO:0008611;GO:0008299;GO:0045017;GO:0006633;GO:0046467;GO:0046506;GO:0097040;GO:1900557;GO:0009103	phenolic phthiocerol biosynthetic process;phospholipid biosynthetic process;neutral lipid biosynthetic process;fatty acid derivative biosynthetic process;steroid biosynthetic process;ether lipid biosynthetic process;isoprenoid biosynthetic process;glycerolipid biosynthetic process;fatty acid biosynthetic process;membrane lipid biosynthetic process;sulfolipid biosynthetic process;phthiocerol biosy…	FALSE
GO:0050657	62/111	4.66095e-07	1.94724e-05	2.6039	37.9619	Q8BFV2;Q9JIX0;Q91Z49;Q8BKT7;P52196;Q99P88;Q8BJ71;Q63850;Q6PFD9;Q9Z0W3;Q7TN75;Q8R322;Q8VDW0;Q9CXK9;Q6ZQH8;Q9D1J3;Q8K1R3;Q8BG05;O08917;Q9CY57;Q91VC3;Q6P5F9;Q9D1M0;Q6PB66;Q8CJF7;Q8R332;Q8R2U0;Q8R480;Q6NZF1;P63073;P70168;Q7TMY4;A2AGT5;P62827;P28738;Q8CEC0;Q9Z1N5;O70133;Q9JJT9;O88569;O08583;Q80U93;P84104;P62960;P61327;Q8BG81;E9Q5K9;P58742;B1AZI6;P32067;Q3UYV9;Q9JIH2;Q3U0V1;Q8BL97;Q9ERU9;Q6PDM2;F6ZDS4;…	nucleic acid transport	biological_process	GO:0015931	nucleobase-containing compound transport	GO:0051027;GO:0050658	DNA transport;RNA transport	FALSE
GO:0050658	62/111	4.66095e-07	1.94724e-05	2.6039	37.9619	Q8BFV2;Q9JIX0;Q91Z49;Q8BKT7;P52196;Q99P88;Q8BJ71;Q63850;Q6PFD9;Q9Z0W3;Q7TN75;Q8R322;Q8VDW0;Q9CXK9;Q6ZQH8;Q9D1J3;Q8K1R3;Q8BG05;O08917;Q9CY57;Q91VC3;Q6P5F9;Q9D1M0;Q6PB66;Q8CJF7;Q8R332;Q8R2U0;Q8R480;Q6NZF1;P63073;P70168;Q7TMY4;A2AGT5;P62827;P28738;Q8CEC0;Q9Z1N5;O70133;Q9JJT9;O88569;O08583;Q80U93;P84104;P62960;P61327;Q8BG81;E9Q5K9;P58742;B1AZI6;P32067;Q3UYV9;Q9JIH2;Q3U0V1;Q8BL97;Q9ERU9;Q6PDM2;F6ZDS4;…	RNA transport	biological_process	GO:0050657;GO:0051236	nucleic acid transport;establishment of RNA localization	GO:0006404;GO:0051028;GO:0051030;GO:1990428;GO:0006405;GO:0035927;GO:0033227;GO:0051029;GO:0051031	RNA import into nucleus;mRNA transport;snRNA transport;miRNA transport;RNA export from nucleus;RNA import into mitochondrion;dsRNA transport;rRNA transport;tRNA transport	FALSE
GO:0032982	17/19	4.82793e-07	2.01127e-05	14.361	208.862	P70402;Q02566;Q8VDD5;Q5SX39;O08638;Q5SX40;P13541;Q62234;Q91Z83;Q6URW6;Q5XKE0;O70468;A2AAJ9;Q61879;G3UW82;P13542;A2AQP0	myosin filament	cellular_component	GO:0099512	supramolecular fiber	GO:0005863;GO:0097513	striated muscle myosin thick filament;myosin II filament	FALSE
GO:0001732	13/13	5.12681e-07	2.12125e-05	55.3533	801.716	Q8R1B4;P60229;Q8JZQ9;P23116;Q99JX4;Q9DCH4;Q3UGC7;Q8QZY1;Q9Z1D1;Q9QZD9;O70194;Q91WK2;Q9DBZ5	formation of cytoplasmic translation initiation complex	biological_process	GO:0022618	protein-RNA complex assembly			FALSE
GO:0005852	13/13	5.12681e-07	2.12125e-05	55.3533	801.716	Q8R1B4;P60229;Q8JZQ9;P23116;Q99JX4;Q9DCH4;Q3UGC7;Q8QZY1;Q9Z1D1;Q9QZD9;O70194;Q91WK2;Q9DBZ5	eukaryotic translation initiation factor 3 complex	cellular_component	GO:0032991	protein-containing complex	GO:0071540;GO:0071541	eukaryotic translation initiation factor 3 complex, eIF3e;eukaryotic translation initiation factor 3 complex, eIF3m	FALSE
GO:0046983	299/723	5.13533e-07	2.12125e-05	1.47512	21.3625	Q6P1B1;Q8CD10;Q8R429;Q9R1C0;Q69ZX6;Q61247;P23927;P11032;O55098;P14602;Q00623;Q9R0N4;P02535;P19070;Q99LP6;Q9Z210;P14094;Q9CZD3;Q99P72;Q80YD1;Q8C7H1;P55200;Q6P8X1;Q8R5I6;Q9JI75;P50431;Q9Z0X1;Q8VC97;Q6IRU2;P42227;O88312;Q60953;Q8C5H8;Q921V5;Q6VGS5;P11499;P52480;Q6P5D4;Q9D6N5;P62322;P19639;Q8K215;Q8R059;Q8VDG5;Q9D2U9;P17751;P58801;Q6P069;P56389;P31230;Q9D7G0;Q9CQB5;Q91UZ5;Q61143;Q91Z67;P97490;Q64105;…	protein dimerization activity	molecular_function	GO:0005515	protein binding	GO:0046982;GO:0042803	protein heterodimerization activity;protein homodimerization activity	FALSE
GO:0005525	144/312	5.26612e-07	2.16917e-05	1.77891	25.7173	Q80UG5;Q8C1B7;Q61411;P43274;Q8BTZ7;Q8R2R6;Q8C7H1;Q91YM2;Q9WUR9;Q9WTP7;P21279;Q9JJZ2;Q99LH1;Q8BG51;Q9ERD7;Q7TMM9;Q9Z0N2;P32233;Q05D44;P53994;Q99P58;Q80U63;P08752;P42208;P62821;Q9Z2I8;P62631;P39054;P05213;Q5U3K5;Q8BZ98;P35276;P63321;Q149F3;Q8CHH9;Q9DBG7;Q8C0D5;P21981;Q8R527;P68368;P14824;Q6PHN9;P18872;P12242;P46664;P59325;Q8K0D5;P21278;P62823;Q9Z2Q6;Q6Q899;Q8BH04;P58252;Q8BHD0;Q80X95;O70443;Q8C3X4;…	GTP binding	molecular_function	GO:0032561;GO:0035639	guanyl ribonucleotide binding;purine ribonucleoside triphosphate binding			FALSE
GO:0016835	41/65	5.45082e-07	2.23896e-05	3.48597	50.2757	P16015;Q9CZ42;P28271;P52927;P21550;Q8K0C9;P61458;Q8BH86;Q9QZA0;Q9JLZ3;Q9WVQ5;Q9D3B1;P51660;Q8VC12;P51163;Q9D7J9;P97807;P17182;Q8BWU8;P17751;P00186;O35074;Q99KI0;P17183;P19096;Q9DBM2;Q9CZL5;Q64444;P13634;P10518;Q8K2C9;P23589;Q91WT9;Q8BH95;P62908;P27641;P00920;Q8BMS1;Q9DBX6;Q9WVT6;Q99LX0	carbon-oxygen lyase activity	molecular_function	GO:0016829	lyase activity	GO:0070205;GO:0016836;GO:0046572;GO:0047772;GO:0051009;GO:0016837;GO:0051575;GO:0140078;GO:0043904;GO:0016838	2-succinyl-6-hydroxy-2,4-cyclohexadiene-1-carboxylate synthase activity;hydro-lyase activity;versicolorin B synthase activity;carboxymethyloxysuccinate lyase activity;O-acetylhomoserine sulfhydrylase activity;carbon-oxygen lyase activity, acting on polysaccharides;5'-deoxyribose-5-phosphate lyase activity;class I DNA-(apurinic or apyrimidinic site) endonuclease activity;isochorismate pyruvate lya…	FALSE
GO:0005925	84/163	5.5196e-07	2.26088e-05	2.19587	31.642	P15920;P63085;Q9JI91;Q8K4L3;Q71LX4;Q9ES28;Q8BZF8;P60710;Q61233;Q69Z38;Q80X90;Q03173;Q68FF6;O88990;E9Q0S6;Q9ES46;Q61166;P63321;Q8K341;Q9JJ28;Q9Z2A0;Q3V3R4;Q9ET54;Q9QVP9;P18760;Q8CIB5;Q8BMA6;Q62165;Q60598;Q7TPR4;Q8BFW7;Q9D279;Q63932;Q8BH44;O88643;O08529;P08103;Q62523;O54890;Q8CIN4;P63260;Q91XD2;Q9JKF1;P06800;Q62219;P59110;Q8BT60;P05480;P26040;Q91YE8;Q64727;Q9EPK8;P70460;P31938;P26043;P59113;Q3UTJ2;…	focal adhesion	cellular_component	GO:0030055	cell-substrate junction			FALSE	GO:0005926;GO:0008357
GO:0009154	47/78	5.86978e-07	2.39762e-05	3.1052	44.5543	O70250;P21550;P55772;P15327;Q91W97;P17710;P53657;P52792;Q9R0N0;Q00519;Q03249;Q9R111;P70349;Q60597;Q8BVU5;Q91Y97;P06745;P52480;P59017;P16858;Q8R059;Q9CRB3;Q9WUA3;P17182;Q9D892;O08528;P17751;Q8VC30;P05064;Q3U2V3;Q3V1L4;P17183;Q924M7;P09411;Q9DBJ1;P25688;P05063;P12382;Q04857;Q61481;P00493;P97328;O08739;P47857;P09041;A2ATU0;P23492	purine ribonucleotide catabolic process	biological_process	GO:0009261;GO:0009150;GO:0006195	purine nucleotide catabolic process;purine ribonucleotide metabolic process;ribonucleotide catabolic process	GO:0006204;GO:0015971;GO:0046032;GO:0015974;GO:0006198;GO:0006196;GO:0046038;GO:0046709;GO:0046069;GO:0046712;GO:1901911;GO:0006193	IMP catabolic process;guanosine tetraphosphate catabolic process;ADP catabolic process;guanosine pentaphosphate catabolic process;cAMP catabolic process;AMP catabolic process;GMP catabolic process;IDP catabolic process;cGMP catabolic process;GDP catabolic process;adenosine 5'-(hexahydrogen pentaphosphate) catabolic process;ITP catabolic process	FALSE
GO:0006413	26/35	6.05733e-07	2.46052e-05	5.7303	82.0398	P60229;Q9DCH4;Q6NZJ6;Q8QZY1;O70194;P60843;Q9Z0N1;Q8R1B4;Q8JZQ9;Q9DB27;Q61749;Q9Z1D1;Q91WK2;P63073;Q6ZWX6;Q8C7Q4;Q91YJ5;Q9QZD9;Q6P542;Q9DBZ5;P10630;Q3UYV9;Q99LC8;Q99L45;Q6ZQ58;Q9CQ49	translational initiation	biological_process	GO:0008152	metabolic process	GO:0070124;GO:0002183	mitochondrial translational initiation;cytoplasmic translational initiation	FALSE	GO:0006440;GO:0006454
GO:0030865	26/35	6.05733e-07	2.46052e-05	5.7303	82.0398	P14211;Q9Z2H5;P26040;P63005;Q9EPK8;P48193;Q8R527;Q9QXL2;Q9QVP9;Q8BH64;Q7TPR4;Q91VJ2;Q8K1X4;Q9JL26;P62331;Q3V0K9;Q811D0;O70318;P26039;Q62468;Q9WUM4;O55131;O88342;Q9JHK5;Q9WU78;Q9WV92	cortical cytoskeleton organization	biological_process	GO:0007010	cytoskeleton organization	GO:0043622;GO:0030866;GO:0048789	cortical microtubule organization;cortical actin cytoskeleton organization;cytoskeletal matrix organization at active zone	FALSE
GO:0006006	56/98	6.07434e-07	2.46061e-05	2.73994	39.2196	O70250;Q9D0F9;P21550;P70695;Q8VBT2;Q9CR62;P17710;P52792;Q00612;Q7TSV4;Q9QXX4;Q9D051;P05201;Q8CAA7;P31750;Q91Y97;P06745;Q91X52;P52480;P59017;Q64521;P13707;P35487;P61965;Q3U182;P16858;Q8BH04;P17182;O08528;P17751;Q8K157;Q8CEI1;P05064;Q60823;Q5EG47;P06151;P17183;P09411;P97742;Q9DBJ1;P05063;P35486;Q05816;Q8CFX1;P08249;P23589;P14152;Q6P2K6;Q8BMF4;Q8BVW0;Q9QZD8;Q9Z2V4;P47811;P47857;Q9QXD6;Q05920	glucose metabolic process	biological_process	GO:0019318	hexose metabolic process	GO:0019574;GO:0006007;GO:1902924;GO:0006094	sucrose catabolic process via 3'-ketosucrose;glucose catabolic process;poly(hydroxyalkanoate) biosynthetic process from glucose;gluconeogenesis	FALSE
GO:0046033	21/26	6.90796e-07	2.79059e-05	8.02455	113.832	Q00519;Q9R0Y5;P46664;Q9WUR9;Q9WTP7;P54822;Q9CRB3;Q9CWJ9;Q9WTP6;P08030;Q8CIH9;Q64737;Q9DBT5;P25688;P55264;Q9DCL9;P00493;P28650;O08739;Q5SUR0;P23492	AMP metabolic process	biological_process	GO:0009150;GO:0009167	purine ribonucleoside monophosphate metabolic process;purine ribonucleotide metabolic process	GO:0006196;GO:0006167;GO:0006756	AMP catabolic process;AMP biosynthetic process;AMP phosphorylation	FALSE
GO:0006941	36/55	7.17638e-07	2.89106e-05	3.84979	54.4641	O70250;A2AGL3;Q70IV5;O88346;Q3UZA1;Q02566;Q9Z2Y3;P20801;P50752;Q8C8R3;P07901;P70414;P14094;P70236;P04247;Q6URW6;O70468;P13412;P58252;P48787;Q6PIC6;P13541;P09542;P58771;Q91Z83;P11531;P19123;P50462;P51667;O08691;Q02789;Q9JLN9;O09110;Q6PHZ2;Q6PDM2;P13542	striated muscle contraction	biological_process	GO:0006936	muscle contraction	GO:0003009;GO:0061199;GO:0060048	skeletal muscle contraction;striated muscle contraction involved in embryonic body morphogenesis;cardiac muscle contraction	FALSE
GO:0072526	35/53	7.44423e-07	2.99075e-05	3.94623	55.684	O70250;P21550;P15327;P17710;Q91W97;P53657;P52792;Q9R0N0;Q03249;Q60597;Q91Y97;Q91X91;P06745;Q9DCN1;P52480;P59017;P16858;Q8R059;P17182;Q9WUA3;O08528;P17751;Q8VC30;P05064;P17183;Q924M7;P09411;Q9DBJ1;P05063;P12382;Q04857;P97328;P09041;P47857;A2ATU0	pyridine-containing compound catabolic process	biological_process	GO:0072524;GO:0009056	pyridine-containing compound metabolic process;catabolic process	GO:0046221;GO:0070638;GO:0034213;GO:0019364;GO:1901517;GO:1901520;GO:1901848;GO:0042820	pyridine catabolic process;pyridine nucleoside catabolic process;quinolinate catabolic process;pyridine nucleotide catabolic process;aspyridone A catabolic process;aspyridone B catabolic process;nicotinate catabolic process;vitamin B6 catabolic process	FALSE
GO:0019364	34/51	7.66132e-07	3.06955e-05	4.05373	57.0843	O70250;P21550;P15327;P17710;Q91W97;P53657;P52792;Q9R0N0;Q03249;Q60597;Q91Y97;P06745;Q9DCN1;P52480;P59017;P16858;Q8R059;P17182;Q9WUA3;O08528;P17751;Q8VC30;P05064;P17183;Q924M7;P09411;Q9DBJ1;P05063;P12382;Q04857;P97328;P09041;P47857;A2ATU0	pyridine nucleotide catabolic process	biological_process	GO:0009166;GO:0072526	nucleotide catabolic process;pyridine-containing compound catabolic process	GO:0019677;GO:0006096;GO:0006742	NAD+ catabolic process;glycolytic process;NADP+ catabolic process	FALSE
GO:0016860	31/45	7.87493e-07	3.14654e-05	4.46539	62.7584	P26150;Q9R0Q7;P09103;P42125;Q3TC72;Q8BWM0;P47968;P24815;P34884;P27773;P06745;D3Z6P0;Q91W90;Q8R0F8;Q922R8;Q9JM51;P17751;O54890;O35074;P13745;Q921X9;Q9DBM2;Q924M7;Q78JN3;Q9D1Q6;P08003;Q8BH95;Q9CQT1;P58044;Q9WUR2;Q9DBX6	intramolecular oxidoreductase activity	molecular_function	GO:0016853	isomerase activity	GO:0008116;GO:0016861;GO:0052727;GO:0016864;GO:0034020;GO:0045436;GO:0004667;GO:0016862;GO:0018846;GO:0046423;GO:0004796;GO:0018845;GO:0050220;GO:0052728;GO:0045435;GO:0016863	prostaglandin-I synthase activity;intramolecular oxidoreductase activity, interconverting aldoses and ketoses;capsanthin synthase activity;intramolecular oxidoreductase activity, transposing S-S bonds;neoxanthin synthase activity;lycopene beta cyclase activity;prostaglandin-D synthase activity;intramolecular oxidoreductase activity, interconverting keto- and enol-groups;styrene-oxide isomerase ac…	FALSE
GO:0090066	146/319	8.07686e-07	3.21166e-05	1.75138	24.5703	Q9JKK7;Q8C1Z7;Q61247;P39654;Q01815;Q9Z0P5;P70414;Q9Z210;P47754;Q91YM2;Q9D898;Q9D6W8;Q9JI91;P54320;Q2KN98;Q99JY9;Q9QYB8;P70336;Q8BMJ2;P11352;O08539;O09172;O08914;P51791;Q3TEA8;Q9R0K7;O08586;Q570Y9;P08226;Q60604;P70335;Q9CPW4;Q6P9J5;P84091;Q924N4;Q9Z211;Q04857;Q9EPB4;Q91WT9;P62962;Q8C2E7;Q9JLN9;Q6EDY6;O88342;Q8BX02;Q9R0P5;Q8BVA4;P62774;P05125;Q3V3R4;P16546;E9Q912;Q9JHJ0;Q9QVP9;Q91YD6;P18760;Q60598;…	regulation of anatomical structure size	biological_process	GO:0065008	regulation of biological quality	GO:1903814;GO:0035564;GO:0032535;GO:0035150;GO:1990186;GO:0090067;GO:0044719	regulation of collecting lymphatic vessel constriction;regulation of kidney size;regulation of cellular component size;regulation of tube size;regulation of lymphatic vessel size;regulation of thalamus size;regulation of imaginal disc-derived wing size	FALSE
GO:0016407	49/83	8.08171e-07	3.21166e-05	2.95494	41.4533	Q8K341;G5E8P1;P50295;Q8BMQ2;Q8BRB7;Q8BZ21;Q5DU02;Q6PGB6;Q3UGX3;O09000;Q2VPQ9;Q5SVQ0;P70365;Q8CES0;Q8VDG7;Q8C0D7;O88986;Q9JIZ0;Q80UM3;Q921H8;P98192;Q8VCR7;P47934;Q8VEK6;Q8CHK4;Q8VCH0;Q9R123;Q8QZT1;Q8CGY8;Q8K224;P19096;Q8R4H7;Q9D1P2;B2KF05;Q6ZQF7;B2RWS6;Q03059;Q99JY0;Q8BWT1;Q61206;Q3TFD2;Q9JK38;Q8BMF4;P45481;Q9JIY7;Q6P8J2;Q80W94;Q8CHQ9;Q8CAY6	acetyltransferase activity	molecular_function	GO:0016747	acyltransferase activity, transferring groups other than amino-acyl groups	GO:0008959;GO:0047179;GO:0106261;GO:0016413;GO:0016418;GO:0033816;GO:0043894;GO:0016453;GO:0008080	phosphate acetyltransferase activity;platelet-activating factor acetyltransferase activity;tRNA uridine(34) acetyltransferase activity;O-acetyltransferase activity;S-acetyltransferase activity;diaminobutyrate acetyltransferase activity;acetyl-CoA synthetase acetyltransferase activity;C-acetyltransferase activity;N-acetyltransferase activity	FALSE
GO:0030036	122/258	8.2271e-07	3.2606e-05	1.85867	26.0413	Q80UG5;Q9Z2H5;P14211;Q9R059;O08638;Q91YM2;Q9DBC7;Q80U35;Q9JI91;P54320;P70336;Q2KN98;P31725;Q99JY9;Q6URW6;O70468;P97315;P19001;Q80X90;Q03173;Q8K4J6;P70335;P62962;P39054;Q9ES46;Q9QYX7;Q9JLV5;O88342;Q8BGK2;Q91ZP3;Q08091;Q9JJ28;P63005;Q9DAW9;P48193;Q8R527;E9Q912;Q9ET54;Q9JHJ0;Q60598;Q9JL26;O88643;Q80TM9;Q62523;P62827;P63001;P63260;Q8VHX6;P50462;Q62261;P08032;P51667;Q8BPU7;P05480;Q9WU78;Q62420;P49813;…	actin cytoskeleton organization	biological_process	GO:0030029;GO:0007010	actin filament-based process;cytoskeleton organization	GO:0030047;GO:0061204;GO:0099140;GO:0031032;GO:0030950;GO:0098974;GO:1904600;GO:0031033;GO:0030866	actin modification;paramyosin filament assembly or disassembly;presynaptic actin cytoskeleton organization;actomyosin structure organization;establishment or maintenance of actin cytoskeleton polarity;postsynaptic actin cytoskeleton organization;mating projection actin fusion focus assembly;myosin filament organization;cortical actin cytoskeleton organization	FALSE
GO:0009168	18/21	8.47113e-07	3.34827e-05	10.8453	151.633	P08030;Q9DCL9;P46664;P55264;Q8CIH9;P00493;P28650;P54822;O08739;Q64737;Q9DBT5;Q9DCZ1;Q3V1D3;Q5SUR0;P23492;P50096;Q9CWJ9;P24547	purine ribonucleoside monophosphate biosynthetic process	biological_process	GO:0009127;GO:0009156;GO:0009167	ribonucleoside monophosphate biosynthetic process;purine nucleoside monophosphate biosynthetic process;purine ribonucleoside monophosphate metabolic process	GO:0006188;GO:0006177;GO:0006167;GO:0097293	IMP biosynthetic process;GMP biosynthetic process;AMP biosynthetic process;XMP biosynthetic process	FALSE
GO:0006996	707/1874	8.52534e-07	3.35393e-05	1.2856	17.9663	Q8R429;Q8C1Z7;Q99M87;P14211;P56959;P23927;Q8BJ71;Q6NZK8;Q91XT4;Q8CGW4;Q91VN4;Q9QZM2;Q61001;Q80YD1;Q9ER88;P51863;Q8BJ56;Q04750;O70468;O09172;P51881;Q9ERD7;Q3TLH4;P19001;Q6IRU7;Q8CHK4;Q3TSG4;Q05D44;Q9D952;A2A5R2;P08226;Q03173;Q9CRB6;Q8K4J6;Q80U63;P97801;P68040;A2AHC3;Q8BUK6;Q9CU62;Q99KR7;Q7TSJ2;P58742;Q9CR16;P39054;Q9JLN9;P61022;Q921L5;Q9D662;Q61166;P17742;Q8K341;Q5F2E8;B2RXC1;P48193;Q60596;Q9ET54;…	organelle organization	biological_process	GO:0016043	cellular component organization	GO:0016050;GO:0044782;GO:0097111;GO:0106233;GO:0080119;GO:1903008;GO:0007005;GO:0051276;GO:0007029;GO:0042052;GO:0048284;GO:0007030;GO:0009657;GO:0031412;GO:0007031;GO:0048285;GO:0070925;GO:0030719;GO:0006997;GO:0007033;GO:1990255;GO:0034389;GO:0045478;GO:0048308;GO:0007010;GO:0030721;GO:0090382;GO:0099084;GO:0106117;GO:0044781	vesicle organization;cilium organization;endoplasmic reticulum-Golgi intermediate compartment organization;glycosome organization;ER body organization;organelle disassembly;mitochondrion organization;chromosome organization;endoplasmic reticulum organization;rhabdomere development;organelle fusion;Golgi organization;plastid organization;gas vesicle organization;peroxisome organization;organelle f…	FALSE	GO:1902589
GO:0004497	53/92	8.5312e-07	3.35393e-05	2.79049	38.9953	Q9CRA4;P27786;P97872;Q9EP75;P56593;P12790;P33267;P61458;P50285;P97478;Q6XVG2;Q8R1S0;P11714;Q64464;Q9QXN5;Q64459;A2A974;Q9DC70;P16331;P56656;Q64458;P56657;Q8VDP3;O09158;O35728;Q8K0C4;P56654;P00186;Q91X77;Q64462;Q91WN4;P56655;O35074;Q8K2I3;P20852;A2APY7;E9Q5K4;O55071;P12791;Q8CIM7;Q9DBW0;Q05421;P97501;Q60991;P24456;Q9DBG1;O54749;Q8VHG0;Q9QZ82;Q9DBX6;Q91W64;Q9CZL5;Q91WL5	monooxygenase activity	molecular_function	GO:0016491	oxidoreductase activity	GO:0019135;GO:0045289;GO:0052722;GO:0140382;GO:0018597;GO:0019113;GO:0031172;GO:0106244;GO:0047563;GO:0008395;GO:0004097;GO:0016712;GO:0016703;GO:0008682;GO:0010291;GO:0016713;GO:0062183;GO:0071614;GO:0102431;GO:0047546;GO:0050603;GO:0046409;GO:0016714;GO:0052694;GO:0050604;GO:0062185;GO:0016715;GO:0044875;GO:0008389;GO:0008401;GO:0018690;GO:0016716;GO:0047097;GO:0050016;GO:0046424;GO:0097258;GO:…	deoxyhypusine monooxygenase activity;luciferin monooxygenase activity;fatty acid in-chain hydroxylase activity;tryptamine 4-monooxygenase activity;ammonia monooxygenase activity;limonene monooxygenase activity;ornithine N5-monooxygenase activity;eupatolide synthase activity;3-hydroxybenzoate 2-monooxygenase activity;steroid hydroxylase activity;catechol oxidase activity;oxidoreductase activity, a…	FALSE
GO:0016831	22/28	8.8732e-07	3.46978e-05	7.10667	99.0319	Q99J39;Q99KE1;O35215;Q9DBE0;P13439;P05201;P70697;Q8BSF4;Q99K01;Q8R0F8;Q99JF5;Q8BH04;P48318;Q8BGB8;Q8BMF3;Q9D9V3;Q9DCL9;P06801;O88533;Q9QYC7;Q9Z2V4;P48320	carboxy-lyase activity	molecular_function	GO:0016830	carbon-carbon lyase activity	GO:0047435;GO:0047436;GO:0102765;GO:0004425;GO:0050374;GO:0047437;GO:0047605;GO:0050167;GO:0004609;GO:0008694;GO:0106425;GO:0047688;GO:0004737;GO:0018796;GO:0047729;GO:0004163;GO:0004611;GO:0043722;GO:0018798;GO:0047858;GO:0018799;GO:0004782;GO:0050382;GO:0018800;GO:0008792;GO:0018801;GO:0050174;GO:0008923;GO:0050296;GO:0018803;GO:0047613;GO:0050177;GO:0008836;GO:0033980;GO:0050095;GO:0033981;GO:…	5-guanidino-2-oxopentanoate decarboxylase activity;arylmalonate decarboxylase activity;UDP-D-apiose synthase activity;indole-3-glycerol-phosphate synthase activity;UDP-galacturonate decarboxylase activity;4-oxalocrotonate decarboxylase activity;acetolactate decarboxylase activity;pantothenoylcysteine decarboxylase activity;phosphatidylserine decarboxylase activity;4-hydroxy-3-polyprenylbenzoate d…	FALSE
GO:0042759	22/28	8.8732e-07	3.46978e-05	7.10667	99.0319	Q61285;P39654;Q9R0H0;P10649;Q8R5I6;P51660;P19157;Q921H8;Q99104;P58137;Q920L1;Q9CYV5;P32020;Q80W21;Q8VCH0;P60202;Q9Z0R9;Q9DBM2;Q8BHI7;P15626;Q9JLJ4;P48999	long-chain fatty acid biosynthetic process	biological_process	GO:0006633;GO:0001676	long-chain fatty acid metabolic process;fatty acid biosynthetic process	GO:0106295;GO:2001303;GO:0051122;GO:1902609;GO:0097251;GO:1900535;GO:1901753;GO:0009695;GO:2001306	resolvin biosynthetic process;lipoxin A4 biosynthetic process;hepoxilin biosynthetic process;(R)-2-hydroxy-alpha-linolenic acid biosynthetic process;leukotriene B4 biosynthetic process;palmitic acid biosynthetic process;leukotriene A4 biosynthetic process;jasmonic acid biosynthetic process;lipoxin B4 biosynthetic process	FALSE
GO:0032561	148/325	9.77224e-07	3.80106e-05	1.73531	24.0142	Q80UG5;Q8C1B7;Q61411;P43274;Q8BTZ7;Q8R2R6;Q8C7H1;Q91YM2;Q9WUR9;Q9WTP7;P21279;Q9JJZ2;Q99LH1;Q8BG51;Q9ERD7;Q7TMM9;Q9Z0N2;P32233;Q01768;Q05D44;P53994;Q99P58;Q80U63;P08752;P42208;P62821;Q9Z2I8;P62631;P39054;P05213;Q5U3K5;Q8BZ98;P35276;P63321;Q149F3;Q8CHH9;Q9DBG7;Q8C0D5;P21981;Q8R527;P68368;P14824;Q6PHN9;P18872;P12242;P46664;P59325;Q8K0D5;P21278;P62823;Q9Z2Q6;Q6Q899;Q8BH04;P58252;Q8BHD0;Q80X95;O70443;…	guanyl ribonucleotide binding	molecular_function	GO:0019001;GO:0032555	purine ribonucleotide binding;guanyl nucleotide binding	GO:0097216;GO:0019002;GO:0140703;GO:0061507;GO:0030553;GO:0005525;GO:0035438;GO:0019003	guanosine tetraphosphate binding;GMP binding;3',3'-cyclic GMP-AMP binding;2',3'-cyclic GMP-AMP binding;cGMP binding;GTP binding;cyclic-di-GMP binding;GDP binding	FALSE
GO:0019001	148/325	9.77224e-07	3.80106e-05	1.73531	24.0142	Q80UG5;Q8C1B7;Q61411;P43274;Q8BTZ7;Q8R2R6;Q8C7H1;Q91YM2;Q9WUR9;Q9WTP7;P21279;Q9JJZ2;Q99LH1;Q8BG51;Q9ERD7;Q7TMM9;Q9Z0N2;P32233;Q01768;Q05D44;P53994;Q99P58;Q80U63;P08752;P42208;P62821;Q9Z2I8;P62631;P39054;P05213;Q5U3K5;Q8BZ98;P35276;P63321;Q149F3;Q8CHH9;Q9DBG7;Q8C0D5;P21981;Q8R527;P68368;P14824;Q6PHN9;P18872;P12242;P46664;P59325;Q8K0D5;P21278;P62823;Q9Z2Q6;Q6Q899;Q8BH04;P58252;Q8BHD0;Q80X95;O70443;…	guanyl nucleotide binding	molecular_function	GO:0017076	purine nucleotide binding	GO:0032560;GO:0032561	guanyl deoxyribonucleotide binding;guanyl ribonucleotide binding	FALSE
GO:0043484	77/148	9.94893e-07	3.85955e-05	2.23764	30.9256	P56959;O88939;Q5DU02;B2RY56;Q6PFD9;P62301;P70694;Q91VM5;Q8R0L9;Q8BHS3;A0A1W2P872;Q8CIG8;Q501J6;P97801;Q9D2C7;P84104;A2AKX3;Q8BHD7;Q8VE97;E9Q5K9;Q62384;P17225;P49312;Q569Z6;O35658;P26369;Q8R081;P26450;Q9EPU0;Q3UEB3;Q62093;Q923D4;Q9ER69;P56960;P63017;O55103;Q921M3;Q921F4;Q99M28;Q9CSN1;Q3UYV9;Q61656;Q9JKP5;Q6PDM2;Q62376;Q60749;Q0VBL3;Q80YV3;Q3USH5;P61979;Q8VH51;P24788;Q3TWW8;O88569;Q9DA08;Q99KP6;P61…	regulation of RNA splicing	biological_process	GO:0010468;GO:0080090	regulation of primary metabolic process;regulation of gene expression	GO:0048024;GO:0033120;GO:0033119	regulation of mRNA splicing, via spliceosome;positive regulation of RNA splicing;negative regulation of RNA splicing	FALSE
GO:0099081	233/549	1.00704e-06	3.8861e-05	1.53703	21.2241	Q80UG5;Q99M87;Q61554;P23927;Q9Z0P5;O08638;P14602;Q45VK7;P02535;Q9D8B3;P80314;P54320;Q99JY9;P29452;Q6URW6;Q5XKE0;O70468;O08539;P28741;Q9JJZ2;Q9ERD7;P19001;Q61233;P05784;Q7TMM9;A3KGV1;P55002;Q9D0M5;Q8BK67;A2A5R2;Q9D7S9;Q8BIL5;Q9CRB6;Q69Z89;P11531;P42208;Q8VIG3;P54227;Q9QWT9;Q61315;Q9DB34;A2AHC3;P20357;Q8BUK6;Q3TTY5;Q04857;Q9EPB4;Q7TSJ2;P39054;Q99KJ8;P05213;Q9JLV5;Q61166;Q8BZ98;Q8K4L4;P35276;O88485;…	supramolecular polymer	cellular_component	GO:0099080	supramolecular complex	GO:0099512	supramolecular fiber	FALSE
GO:0099512	233/549	1.00704e-06	3.8861e-05	1.53703	21.2241	Q80UG5;Q99M87;Q61554;P23927;Q9Z0P5;O08638;P14602;Q45VK7;P02535;Q9D8B3;P80314;P54320;Q99JY9;P29452;Q6URW6;Q5XKE0;O70468;O08539;P28741;Q9JJZ2;Q9ERD7;P19001;Q61233;P05784;Q7TMM9;A3KGV1;P55002;Q9D0M5;Q8BK67;A2A5R2;Q9D7S9;Q8BIL5;Q9CRB6;Q69Z89;P11531;P42208;Q8VIG3;P54227;Q9QWT9;Q61315;Q9DB34;A2AHC3;P20357;Q8BUK6;Q3TTY5;Q04857;Q9EPB4;Q7TSJ2;P39054;Q99KJ8;P05213;Q9JLV5;Q61166;Q8BZ98;Q8K4L4;P35276;O88485;…	supramolecular fiber	cellular_component	GO:0099081	supramolecular polymer	GO:0032982;GO:0099513;GO:0061836;GO:0061800;GO:0001527;GO:0071953;GO:0098647;GO:0097268;GO:0043292	myosin filament;polymeric cytoskeletal fiber;intranuclear rod;fibronectin fibril;microfibril;elastic fiber;collagen beaded filament;cytoophidium;contractile muscle fiber	FALSE	GO:0043205
GO:0034708	51/88	1.06505e-06	4.09917e-05	2.82875	38.9023	Q9R1C0;P62317;Q9JL19;Q8CE96;Q80U70;Q99LT0;Q0VBL3;A2AWL7;P84089;Q61191;Q3UFY8;P55200;Q9DBD5;Q921E6;Q60972;Q99L02;P97770;E9Q784;Q9ER69;P61965;P62315;Q6NZQ4;Q6PDK2;Q8BX09;E9Q6J5;O70546;Q99L90;Q9WTM5;Q8BRH4;A2A5K6;Q9JIF0;Q8BLG0;Q8CIG8;Q9D0L8;Q9D1P2;P62320;Q9CWW7;O08550;O88559;Q60973;Q9D968;P60122;P27048;Q3UIK4;P62309;Q8CFT2;Q9Z248;Q09XV5;Q8BFQ4;Q61188;Q62311	methyltransferase complex	cellular_component	GO:1990234	transferase complex	GO:0140020;GO:0034709;GO:0036396;GO:0044680;GO:0035097;GO:0160130;GO:0043527;GO:0035657;GO:0043853	DNA methyltransferase complex;methylosome;RNA N6-methyladenosine methyltransferase complex;methylthiol:coenzyme M methyltransferase complex;histone methyltransferase complex;mRNA cap methyltransferase RNMT:RAMAC complex;tRNA methyltransferase complex;eRF1 methyltransferase complex;methanol-CoM methyltransferase complex	FALSE
GO:0020037	65/120	1.09614e-06	4.2078e-05	2.43392	33.4024	P24270;Q3TDX8;P27786;Q9EP75;P56593;P12790;P33267;P02088;Q9DC29;Q8BWM0;P02089;Q6XVG2;P11714;Q64464;Q9ESB3;Q64459;A2A974;P56656;Q9D0M3;Q64458;P04247;P56657;O35728;O55022;O09158;Q8K0C4;P56654;P00186;P22315;Q91X77;P56395;Q64462;Q80UU9;P56655;O35074;Q6P3Z3;Q61093;P20852;E9Q5K4;O55071;Q8R0V5;P01942;Q923B6;Q9WUE3;P12791;Q8CIM7;Q9DBW0;Q05421;Q8R086;Q91X72;Q9CZB0;Q60991;P62897;Q91WT9;Q9CQX2;P24456;Q9DBG1;…	heme binding	molecular_function	GO:0046906	tetrapyrrole binding			FALSE
GO:0016051	50/86	1.18814e-06	4.54907e-05	2.84947	38.8756	Q9R0Q7;O70250;Q9D6Y9;Q8CHP8;Q9D0F9;P58710;Q64435;P70695;Q8VBT2;Q9CR62;Q00612;Q9Z1E4;Q7TSV4;Q9QXX4;Q9DCD0;P05201;P31750;Q91Y97;P06745;O88958;P13707;Q64521;Q921V5;P61965;Q3U182;P16858;Q8BH04;Q64442;P17182;P17751;Q60823;Q9JII6;P45952;P17183;P09411;Q9DBJ1;P05063;Q91ZJ5;P08249;P23589;P14152;Q6P2K6;P45376;Q9QZD8;Q9Z2V4;Q9QXD6;Q05920;Q8VCB3;Q64374;Q99J77	carbohydrate biosynthetic process	biological_process	GO:0005975;GO:0009058	carbohydrate metabolic process;biosynthetic process	GO:0046364;GO:0019401;GO:0046182;GO:0000271;GO:0042837;GO:0046178;GO:0009312;GO:0019685;GO:0051479	monosaccharide biosynthetic process;alditol biosynthetic process;L-idonate biosynthetic process;polysaccharide biosynthetic process;D-glucarate biosynthetic process;D-gluconate biosynthetic process;oligosaccharide biosynthetic process;photosynthesis, dark reaction;mannosylglycerate biosynthetic process	FALSE	GO:0006093
GO:0010038	117/247	1.23211e-06	4.70513e-05	1.86384	25.3609	Q8CD10;O70250;P14211;P63254;Q921I1;Q9Z2Y3;P39654;P02535;E9PZQ0;P05201;P55200;Q8CIM3;P31428;Q91VE2;O08796;Q6PIC6;P00186;Q91UZ5;P97490;P46096;Q7TPZ8;Q99KR7;E9Q401;P97384;Q8VC19;P00920;O35943;Q3U2S8;G5E8K5;P62137;Q9Z268;Q9QXX4;P63328;P11440;Q91XM9;Q80SW1;Q61655;O55042;P11672;P28652;P04117;P63017;Q5EG47;Q8BRK8;Q9JKF1;P20852;P53566;P19123;Q9D869;P42859;Q3UPL0;Q8CGK3;P16460;Q8BT60;Q8BH59;Q9QXD6;P28271;…	response to metal ion	biological_process	GO:0042221	response to chemical	GO:0035864;GO:0010045;GO:1904311;GO:0032025;GO:0070541;GO:0051592;GO:0032026;GO:0071248;GO:0010272;GO:0010039;GO:0046686;GO:0046688;GO:0010042;GO:0097501;GO:0010164;GO:0046689;GO:0010043;GO:0010226;GO:0010044;GO:0010288	response to potassium ion;response to nickel cation;response to gold(3+);response to cobalt ion;response to platinum ion;response to calcium ion;response to magnesium ion;cellular response to metal ion;response to silver ion;response to iron ion;response to cadmium ion;response to copper ion;response to manganese ion;stress response to metal ion;response to cesium ion;response to mercury ion;resp…	FALSE
GO:1902562	24/32	1.24158e-06	4.72898e-05	5.919	80.4933	Q9Z2N8;Q8R3B7;Q2VPQ9;Q6P5G3;Q9CR11;Q8CHI8;Q80YV3;Q9JI44;P60762;Q61191;Q6PDM1;P61965;Q69ZF8;P60710;Q8VEK6;Q9DAT2;Q8CHK4;Q99L90;Q9WTM5;Q8BLG0;Q8CGY8;Q9D1P2;P60122;A2RSY1	H4 histone acetyltransferase complex	cellular_component	GO:0000123	histone acetyltransferase complex	GO:0072487;GO:0044545;GO:0043189;GO:1990331	MSL complex;NSL complex;H4/H2A histone acetyltransferase complex;Hpa2 acetyltransferase complex	FALSE
GO:0009127	19/23	1.26989e-06	4.79941e-05	8.89228	120.727	P24547;P46664;P54822;Q3V1D3;Q9CWJ9;P08030;Q8CIH9;Q64737;Q9DBT5;Q9DCZ1;Q9QX60;P55264;Q9DCL9;P00493;P28650;O08739;Q5SUR0;P23492;P50096	purine nucleoside monophosphate biosynthetic process	biological_process	GO:0009126;GO:0009124	purine nucleoside monophosphate metabolic process;nucleoside monophosphate biosynthetic process	GO:0009171;GO:0009168	purine deoxyribonucleoside monophosphate biosynthetic process;purine ribonucleoside monophosphate biosynthetic process	FALSE
GO:0046037	19/23	1.26989e-06	4.79941e-05	8.89228	120.727	Q00519;Q9R111;P24547;P54822;Q3V1D3;Q9CRB3;Q9CWJ9;P08030;Q8CIH9;Q3V1L4;Q64737;Q9DBT5;P25688;P55264;Q9DCL9;P00493;Q5SUR0;P23492;P50096	GMP metabolic process	biological_process	GO:0009150;GO:0009167	purine ribonucleoside monophosphate metabolic process;purine ribonucleotide metabolic process	GO:0006177;GO:0046038	GMP biosynthetic process;GMP catabolic process	FALSE
GO:0006120	19/23	1.26989e-06	4.79941e-05	8.89228	120.727	Q8K1Z0;Q91YT0;Q9DCT2;Q3UIU2;Q9CQ54;Q9DCJ5;Q9D6J6;Q8K3J1;Q9DC70;P03911;Q78YY6;Q91VD9;P52503;P03921;Q9CQJ8;Q91WD5;Q99LC3;Q9D8B4;O08749	mitochondrial electron transport, NADH to ubiquinone	biological_process	GO:0019646	aerobic electron transport chain			FALSE
GO:0051082	37/58	1.29803e-06	4.89314e-05	3.58735	48.6254	Q9R0Q7;Q99M87;P14211;P63037;P80317;P80316;P23927;P08113;P07901;Q9JMC3;Q99LP6;Q9JHS4;P16627;P80313;P80314;Q03958;Q99KV1;P11499;O54946;P80315;P80318;P42932;P63017;P38647;Q06890;Q9WU28;Q6P5E4;Q9D832;P19324;P17156;P35564;P11983;Q9QYJ0;Q9CQN1;Q61937;Q9QYI5;O70591	unfolded protein binding	molecular_function	GO:0005515	protein binding			FALSE
GO:0015399	69/130	1.39728e-06	5.25379e-05	2.3312	31.4269	P15920;Q8R429;P00416;Q91YT0;Q7TMS5;P50516;Q9CXJ4;Q61285;Q9CZP5;Q9DCT2;Q9DC29;Q9QY30;P14094;Q9Z1G3;P09925;Q9D6J6;P51863;Q8K3J1;Q9DC70;P36552;Q9D0M3;P03911;P50518;Q9Z1G4;Q9R1S7;Q91VD9;Q6PIC6;P21447;Q8BVE3;Q8VI47;P62814;Q9R0K7;Q5XF90;P13808;Q64518;P99028;Q9CR68;Q9CR61;Q9CPQ8;Q8VDN2;Q8BMC1;O55143;Q91W29;Q9JI39;P00405;Q9WUE3;P56480;P03921;P12787;Q9CXZ1;Q9WTT4;Q91WD5;Q6PIE5;Q9CR51;Q61102;P56382;Q99LC3;…	primary active transmembrane transporter activity	molecular_function	GO:0022804	active transmembrane transporter activity	GO:0022853;GO:0015452;GO:0015453;GO:0015451;GO:0042626	active monoatomic ion transmembrane transporter activity;methyl transfer-driven active transmembrane transporter activity;oxidoreduction-driven active transmembrane transporter activity;decarboxylation-driven active transmembrane transporter activity;ATPase-coupled transmembrane transporter activity	FALSE
GO:0034655	129/278	1.43e-06	5.36304e-05	1.79434	24.1479	O70250;Q9D168;Q99J39;P15327;Q78PY7;Q7TPD0;Q8CJF9;P52792;P83940;Q9CQ18;Q9D020;Q80YD1;P62878;Q91Y97;Q6P4S8;Q8K1R3;Q8VC97;P52480;P16858;Q8R059;P62322;O89106;Q9WUA3;P17751;P56389;Q9CQ43;P05064;Q8QZT1;Q9EQF5;Q3V1L4;P17183;Q01853;P05063;P12382;P25688;Q9JKY0;P52760;Q04857;Q9CSH3;Q6NZR5;Q9CR24;P00493;P97328;O08739;P47857;Q8BWY3;Q62384;Q9DAR7;Q8BFQ4;A2AT37;Q149F3;Q569Z6;Q91W97;P53657;Q99P30;P59266;Q00519;…	nucleobase-containing compound catabolic process	biological_process	GO:0006139;GO:0009056	catabolic process;nucleobase-containing compound metabolic process	GO:0034656;GO:1901292;GO:0141188	nucleobase-containing small molecule catabolic process;nucleoside phosphate catabolic process;nucleic acid catabolic process	FALSE
GO:0034097	195/450	1.49192e-06	5.58099e-05	1.59074	21.3405	P63085;P39654;P20029;P25799;Q8VCN5;Q99MU3;P27773;P14131;P50431;Q8K1R3;P22599;O08848;P42227;Q99JY9;Q60953;Q60864;P11499;O09172;P51881;Q91VM5;Q9WUA3;Q3THS6;Q61133;Q9WTI7;P58801;Q62188;Q9Z1B7;P97310;O35074;Q91ZW3;Q80X90;Q03173;P27659;P19096;P54729;P56480;P84104;Q8VCF0;D0QMC3;Q9DB20;Q9ESE1;Q9ERS2;Q9EPB4;P49138;P05213;P19253;Q8BV49;P06880;P11087;Q08642;Q8BRB7;Q61830;Q61391;Q62441;Q9EPU0;P30285;P18760;…	response to cytokine	biological_process	GO:1901652	response to peptide	GO:0034342;GO:0070741;GO:1990823;GO:0036015;GO:1990868;GO:0036017;GO:0097012;GO:0036215;GO:0071104;GO:0097395;GO:0098756;GO:0070555;GO:0071345;GO:0035455;GO:0070669;GO:0071105;GO:0097396;GO:0034612;GO:0070670;GO:0035456;GO:0098758;GO:0070671;GO:1990638;GO:0034340;GO:0035962;GO:0070672;GO:0034341;GO:0098760;GO:0036005;GO:0070673	response to type III interferon;response to interleukin-6;response to leukemia inhibitory factor;response to interleukin-3;response to chemokine;response to erythropoietin;response to granulocyte macrophage colony-stimulating factor;response to stem cell factor;response to interleukin-9;response to interleukin-32;response to interleukin-21;response to interleukin-1;cellular response to cytokine s…	FALSE
GO:0046166	2026-12-12	1.56356e-06	5.81929e-05	51.2411	685.019	P08249;P14152;P13707;Q9QZD8;Q9Z2V4;P16858;P09411;Q9DBJ1;Q05920;P17182;P40142;P17751	glyceraldehyde-3-phosphate biosynthetic process	biological_process	GO:0046184;GO:0090407;GO:0019682;GO:1901137	organophosphate biosynthetic process;glyceraldehyde-3-phosphate metabolic process;carbohydrate derivative biosynthetic process;aldehyde biosynthetic process			FALSE
GO:0046933	2026-12-12	1.56356e-06	5.81929e-05	51.2411	685.019	Q06185;P56382;Q9D3D9;Q03265;Q9CQQ7;Q9DCX2;P56135;Q91VR2;P56480;Q9DB20;P00848;P97450	proton-transporting ATP synthase activity, rotational mechanism	molecular_function	GO:0015252;GO:0016874	ligase activity;proton channel activity			FALSE
GO:0006094	28/40	1.63736e-06	6.07855e-05	4.68431	62.4063	O70250;P70695;Q8VBT2;Q9CR62;Q9QXX4;P05201;Q91Y97;P06745;P13707;Q64521;P61965;Q3U182;P16858;Q8BH04;P17182;P17751;P17183;P09411;Q9DBJ1;P05063;P08249;P23589;P14152;Q6P2K6;Q9QZD8;Q9Z2V4;Q9QXD6;Q05920	gluconeogenesis	biological_process	GO:0019319;GO:0006006	hexose biosynthetic process;glucose metabolic process			FALSE
GO:0006405	31/46	1.6552e-06	6.11381e-05	4.17682	55.6002	Q8BFV2;Q9JIX0;Q91Z49;Q99P88;Q9Z0W3;Q8R322;Q8VDW0;Q9CXK9;Q9D1J3;Q91VC3;Q9CY57;Q6P5F9;Q6NZF1;P63073;Q7TMY4;Q9Z1N5;Q9JJT9;O88569;O08583;Q80U93;P84104;P61327;Q8BG81;B1AZI6;E9Q5K9;P32067;Q3UYV9;F6ZDS4;Q8R0G9;Q8BKT7;Q9CQ49	RNA export from nucleus	biological_process	GO:0051168;GO:0050658	nuclear export;RNA transport	GO:0006406;GO:0035281;GO:0006409;GO:0061716;GO:0006408	mRNA export from nucleus;pre-miRNA export from nucleus;tRNA export from nucleus;miRNA export from nucleus;snRNA export from nucleus	FALSE
GO:0099522	31/46	1.6552e-06	6.11381e-05	4.17682	55.6002	P51432;Q61768;P12658;Q9Z1B3;Q9Z2Y3;P56959;Q5S006;P61957;Q8BUH8;Q8R5J9;Q99020;P0DP26;P0DP27;P0DP28;Q62165;P56546;P63318;Q99MI1;P21279;P46935;P68404;Q9JMA1;P28738;P20444;P46096;P50396;P63280;Q05816;P63166;P59110;O08599;Q6PHZ2;Q62420	cytosolic region	cellular_component	GO:0005829	cytosol	GO:0099524;GO:0099523	postsynaptic cytosol;presynaptic cytosol	FALSE
GO:0019829	30/44	1.67108e-06	6.15696e-05	4.32262	57.4996	P15920;Q8R429;P50516;P14094;Q9Z1G3;P51863;P36552;Q9Z1G4;P50518;Q6PIC6;P62814;Q64518;Q5XF90;Q9R0K7;Q9CPQ8;Q8BMC1;Q8VDN2;O55143;P56480;Q6PIE5;Q9WTT4;Q9CR51;P56382;G5E829;Q9WV27;Q91YH6;P57746;Q8BVE3;Q920R6;Q6Q477	ATPase-coupled monoatomic cation transmembrane transporter activity	molecular_function	GO:0022853;GO:0042626;GO:0008324	active monoatomic ion transmembrane transporter activity;ATPase-coupled transmembrane transporter activity;monoatomic cation transmembrane transporter activity	GO:0008556;GO:0015413;GO:0015444;GO:0140581;GO:0005388;GO:0015445;GO:0032778;GO:0008551;GO:0046961;GO:0015408;GO:0140679;GO:0046962;GO:0140613;GO:0008553;GO:0015410;GO:0043682;GO:0016463;GO:0008554;GO:0015633;GO:0015434	P-type potassium transmembrane transporter activity;ABC-type nickel transporter activity;P-type magnesium transporter activity;P-type monovalent copper transporter activity;P-type calcium transporter activity;P-type silver transporter activity;P-type cobalt transporter activity;P-type cadmium transporter activity;proton-transporting ATPase activity, rotational mechanism;ABC-type ferric iron trans…	FALSE
GO:0008307	14/15	1.74985e-06	6.43104e-05	19.8202	262.736	Q62165;Q70IV5;Q60605;Q7TPW1;Q8CI43;P97457;O08638;Q64691;O70209;P05977;P50462;Q9ET80;P19001;P51667	structural constituent of muscle	molecular_function	GO:0005198	structural molecule activity			FALSE
GO:0003682	181/414	1.78937e-06	6.55984e-05	1.61463	21.3674	O70494;Q91VR5;Q69ZX6;A2AM29;Q02780;P56959;Q8K2T8;Q9JL19;Q6PAL7;P43274;Q3THK3;Q01279;P25799;Q80U70;Q6PFD9;P55200;D3YXK2;Q8BUI3;Q04750;P42227;Q9CQX4;Q99NB9;P70257;P43277;Q91VM5;Q99PP7;P68404;Q8CHK4;Q3TEA8;Q91ZW3;Q99JF8;Q8CIG8;Q8CCK0;Q501J6;Q64511;Q9CU62;Q9Z2D6;Q9QZQ8;Q922P9;Q01320;Q9D3E6;Q8BFQ4;Q99PU8;Q8CFE2;Q62318;Q3TKT4;Q8BZ21;Q9CW03;Q80W85;Q9QXG4;Q60722;Q60974;Q925J9;P70365;Q62441;Q9EPU0;P11440;…	chromatin binding	molecular_function	GO:0005488	binding	GO:1990841;GO:0031490;GO:1990188;GO:0031491	promoter-specific chromatin binding;chromatin DNA binding;euchromatin binding;nucleosome binding	FALSE
GO:0005737	1226/3398	1.95898e-06	7.16371e-05	1.21537	15.9737	Q91VR5;Q60829;Q8C1Z7;Q9Z2M7;P63085;P56959;A2A891;Q9D071;P41105;Q8K0L9;P62858;Q5DU02;Q7JJ13;Q6P1E1;Q3THG9;P25799;Q8CGW4;Q8R3C6;Q9JKB1;P30999;Q9JI44;Q8C7H1;Q9D898;Q80UM3;Q9DCJ9;Q8BUI3;Q9CRD2;Q80TR8;Q8BJ56;Q04750;Q61316;P46935;Q9JLI8;O89106;P19639;P53026;Q91YL3;Q9ERD7;Q99PG2;Q08288;Q6IRU7;Q02053;P97310;Q8CHK4;Q60823;P63073;P58801;Q05D44;Q8BHS3;Q9Z2D1;Q60739;P62082;Q9JIF0;Q9JJT9;Q60604;P27659;Q8K4J6;…	cytoplasm	cellular_component	GO:0110165	cellular anatomical structure	GO:0099568;GO:0016528;GO:0005938;GO:0045495;GO:1990917	cytoplasmic region;sarcoplasm;cell cortex;pole plasm;ooplasm	FALSE
GO:0000786	39/63	2.04561e-06	7.42496e-05	3.31641	43.4443	P43276;P21981;Q9Z2N8;Q8BRB7;Q8BZ21;P10854;Q8R3B7;Q2VPQ9;P43274;Q6P5G3;Q9CR11;Q8CHI8;Q64287;Q80YV3;Q9JI44;P60762;Q9D2U9;P43277;P60710;P10922;Q8VEK6;P68433;Q9DAT2;Q8CHK4;O35216;Q3TEA8;Q9QYL0;P70696;Q9WTM5;Q8CCK0;P62806;Q9D864;P10853;P60122;P15864;Q9QZQ8;P27661;P43275;Q922P9	nucleosome	cellular_component	GO:0032993	protein-DNA complex	GO:0043505;GO:0140573	CENP-A containing nucleosome;histone H3-containing nucleosome	FALSE	GO:0005718;GO:0000788;GO:0000787
GO:0051540	39/63	2.04561e-06	7.42496e-05	3.31641	43.4443	P28271;Q9R060;Q91YT0;P61222;B1AR13;Q5RKZ7;Q9D924;Q00519;Q9CQA3;Q9CWD8;Q9D6J6;Q8K3J1;Q9DC70;Q80Y14;Q8BJM7;O54754;Q91VD9;P22315;Q9D7P6;Q9CQB5;Q8K2P6;Q8CIH9;G3X982;Q99KI0;Q9CR68;Q91WS0;Q9CQM9;Q9CPW2;Q91WD5;Q921G7;P33174;Q99M04;Q9QZ23;Q9Z1J3;Q8CHR6;P46656;O35943;Q8WTY4;P61922	metal cluster binding	molecular_function	GO:0036094	small molecule binding	GO:0051536;GO:0035731	iron-sulfur cluster binding;dinitrosyl-iron complex binding	FALSE
GO:0051536	39/63	2.04561e-06	7.42496e-05	3.31641	43.4443	P28271;Q9R060;Q91YT0;P61222;B1AR13;Q5RKZ7;Q9D924;Q00519;Q9CQA3;Q9CWD8;Q9D6J6;Q8K3J1;Q9DC70;Q80Y14;Q8BJM7;O54754;Q91VD9;P22315;Q9D7P6;Q9CQB5;Q8K2P6;Q8CIH9;G3X982;Q99KI0;Q9CR68;Q91WS0;Q9CQM9;Q9CPW2;Q91WD5;Q921G7;P33174;Q99M04;Q9QZ23;Q9Z1J3;Q8CHR6;P46656;O35943;Q8WTY4;P61922	iron-sulfur cluster binding	molecular_function	GO:0051540	metal cluster binding	GO:0051538;GO:1990655;GO:0044590;GO:0051539;GO:0051537	3 iron, 4 sulfur cluster binding;4 iron, 3 sulfur cluster binding;iron-sulfur-molybdenum cofactor binding;4 iron, 4 sulfur cluster binding;2 iron, 2 sulfur cluster binding	FALSE
GO:0051028	53/94	2.11688e-06	7.65873e-05	2.6554	34.6943	Q8BFV2;Q9JIX0;Q91Z49;Q8BKT7;Q99P88;Q8BJ71;Q63850;Q6PFD9;Q9Z0W3;Q7TN75;Q8R322;Q8VDW0;Q9CXK9;Q6ZQH8;Q9D1J3;Q8BG05;Q9CY57;Q91VC3;Q6P5F9;Q9D1M0;Q6PB66;Q8CJF7;Q8R332;Q8R2U0;Q8R480;Q6NZF1;P63073;Q7TMY4;P28738;Q9Z1N5;Q8CEC0;O70133;O88569;O08583;Q80U93;P84104;P61327;Q8BG81;E9Q5K9;P58742;B1AZI6;Q3UYV9;Q9JIH2;Q3U0V1;Q8BL97;Q9ERU9;Q6PDM2;F6ZDS4;Q9QY81;Q8R0G9;P49312;Q9CQ49;P97379	mRNA transport	biological_process	GO:0050658	RNA transport	GO:0006406	mRNA export from nucleus	FALSE
GO:0060090	335/832	2.12046e-06	7.65873e-05	1.41034	18.4246	Q91VR5;Q8C1Z7;P56959;Q8R3F9;Q5DU02;Q9D071;Q6P1E1;Q7JJ13;Q99K74;P25799;Q01149;Q9JI44;Q8BUI3;Q80TR8;Q9CQX4;Q9JLI8;Q61127;Q8R0L9;P58801;Q8CHK4;Q3TSG4;Q6PGF3;Q8K4J6;P84104;Q8VCF0;P68040;Q9EQS3;G5E8K5;Q6ZQ08;Q00262;Q8K4T5;Q8BRB7;Q60722;Q62441;P61967;Q02248;Q9CXK9;Q9JK23;Q921F2;Q8R0L1;Q8VEE4;O88665;P68037;Q9DC63;Q99M51;Q9CSN1;Q8R010;Q61656;O35526;Q99LX0;P52927;P28352;O09000;Q80YV3;P31938;O35250;Q8VH51;…	molecular adaptor activity	molecular_function	GO:0003674	molecular_function	GO:0030533;GO:0106260;GO:0140177;GO:0030674	triplet codon-amino acid adaptor activity;DNA-DNA tethering activity;membrane-membrane adaptor activity;protein-macromolecule adaptor activity	FALSE	GO:0032947
GO:0031334	80/158	2.51529e-06	9.06246e-05	2.11681	27.2922	P39654;Q99JY9;O08539;P55284;Q61233;P32233;Q01853;Q8VCF0;Q61315;Q68FF6;P68040;Q9Z2D6;Q9EPB4;Q6ZQ38;P62962;Q8BT35;Q9JLN9;Q6EDY6;Q61166;P32921;Q8BVA4;Q8K341;Q6NZJ6;Q9QVP9;Q8CIB5;Q60598;P16054;P48025;O55042;O88643;Q9QWY8;P63001;Q62388;Q99M51;P14873;P62908;P05480;Q8BFW4;Q99LX0;Q91VH2;P63330;O08788;P70451;Q9Z0E6;P07901;P70460;Q3USJ8;Q8K1X4;P59113;Q91Y86;Q03267;Q62167;Q62159;Q811D0;Q64339;P63166;Q9CVB6;…	positive regulation of protein-containing complex assembly	biological_process	GO:0051130;GO:0043254;GO:0044089	positive regulation of cellular component organization;regulation of protein-containing complex assembly;positive regulation of cellular component biogenesis	GO:1902628;GO:1905537;GO:1901195;GO:1905561;GO:0006293;GO:1900514;GO:1905102;GO:0140973;GO:0090035;GO:0010808;GO:0032461;GO:0062165;GO:1905445;GO:1904712;GO:1905646;GO:0032273;GO:0045899;GO:0071803;GO:1905866;GO:2001178;GO:0001930;GO:1901192;GO:1904241;GO:0033625;GO:1904792;GO:1905511;GO:1900227;GO:1904884;GO:1904865;GO:0035543;GO:0090108;GO:0140887	positive regulation of assembly of large subunit precursor of preribosome;positive regulation of eukaryotic translation initiation factor 4F complex assembly;positive regulation of formation of translation preinitiation complex;positive regulation of kinetochore assembly;nucleotide-excision repair, preincision complex stabilization;positive regulation of starch utilization system complex assembly…	FALSE
GO:0046165	36/57	2.5546e-06	9.18153e-05	3.49087	44.9541	Q8CHP8;Q9CRA4;O88822;P61458;O55023;Q8CIH5;P54869;Q00623;Q9JHE3;P05201;O35704;O88455;Q8VCH6;Q9D1G2;Q99JF5;Q3U9G9;Q8K0C4;Q920E5;Q91UZ5;Q5EG47;Q9D379;Q64105;Q8BRK8;Q9R008;Q9CZL5;Q9DCN2;P00375;Q8JZK9;Q71KT5;Q9JHU9;Q9DBG1;Q9Z2V4;P58044;Q8BVI4;Q9R1J0;Q99LX0	alcohol biosynthetic process	biological_process	GO:0044283;GO:0006066	small molecule biosynthetic process;alcohol metabolic process	GO:0033021;GO:0140723;GO:0006589;GO:0046173;GO:1901730;GO:0016094;GO:1903175;GO:0000947;GO:1900769;GO:1902645;GO:1902653;GO:0016091;GO:0034309	cyclopentanol biosynthetic process;patulin biosynthetic process;octopamine biosynthetic process;polyol biosynthetic process;monensin A biosynthetic process;polyprenol biosynthetic process;fatty alcohol biosynthetic process;amino acid catabolic process to alcohol via Ehrlich pathway;fonsecin biosynthetic process;tertiary alcohol biosynthetic process;secondary alcohol biosynthetic process;prenol bi…	FALSE
GO:0051049	457/1174	2.57099e-06	9.21786e-05	1.33935	17.239	Q8R429;P63085;P14211;Q8BRF7;P23927;P25799;O70492;Q9WTR5;Q91XT4;Q9JI44;Q91VE2;P46935;P51881;Q8BWG8;P97823;Q08288;Q6P069;Q60823;Q3TSG4;Q8BHS3;Q9Z2D1;P08226;P11531;P68040;P62880;P61022;Q9CR16;P47857;P17742;P62761;Q99K51;G5E8K5;P06880;P27005;P35276;Q8CHH9;P21981;P09813;P48193;O35143;P11404;P63328;P18872;Q9QVP9;Q02248;P62823;P35803;Q61409;O70443;Q921F2;Q91WN4;O54890;P49698;Q8VDN2;Q9CQY6;P06800;Q9D869;…	regulation of transport	biological_process	GO:0032879	regulation of localization	GO:1900360;GO:2000012;GO:0051626;GO:1901028;GO:1902343;GO:1900291;GO:1900327;GO:0051050;GO:0032368;GO:0010966;GO:0051051;GO:1900303;GO:0051621;GO:1900285;GO:1900321;GO:1900294;GO:0150200;GO:0051952;GO:0060627;GO:2001151;GO:0032890;GO:1900357;GO:0051588;GO:0043269;GO:0032386;GO:0051046;GO:1902803;GO:0090087;GO:1900324;GO:1903421;GO:0034762;GO:0150111;GO:1900297;GO:0032239;GO:0051223;GO:1902908	regulation of pentasaccharide transport;regulation of auxin polar transport;regulation of epinephrine uptake;regulation of mitochondrial outer membrane permeabilization involved in apoptotic signaling pathway;regulation of maltose transport;regulation of galactotriose transport;regulation of mannotriose transport;positive regulation of transport;regulation of lipid transport;regulation of phospha…	FALSE
GO:0044183	35/55	2.72677e-06	9.75254e-05	3.56042	45.6175	P14211;P80317;P80316;Q9D113;P08113;P14602;P20029;P07901;Q9JHS4;P16627;P80313;P80314;Q61316;P11499;O54946;P80315;P80318;Q9ERE7;Q99JR6;P63038;P17879;P42932;P63017;P38647;Q64433;O35465;P17156;P11983;Q8BK64;Q9CQN1;P48722;Q9JKR6;O70591;Q62384;Q61699	protein folding chaperone	molecular_function	GO:0003674	molecular_function	GO:0140662	ATP-dependent protein folding chaperone	FALSE
GO:1901137	163/369	2.77626e-06	9.90538e-05	1.64269	21.0172	Q9CR21;Q91YT0;Q9Z2M7;Q9DCS9;Q9CQ65;Q8K0C9;Q6ZQI3;Q8BTV1;Q8BTZ7;Q7TMC8;Q9CQZ5;Q9CQA3;P97450;Q9CQ54;Q9DCJ5;Q9WUR9;P22599;Q9WTP7;P54822;Q64520;Q91YQ5;P03911;Q921V5;P16858;Q3V1D3;Q3U5Q7;Q91VD9;Q91YL3;P17751;Q9WTP6;P08030;P56389;Q9D7G0;Q9CQ43;Q01768;P97490;Q9CR61;Q9DB25;P56480;P07742;Q922D8;P00848;Q8BXQ2;Q9DB20;P55264;Q91ZJ5;Q9DCL9;P08249;Q9CZB0;Q9ERS2;P14152;Q91YL7;Q64516;P00493;Q3UGP8;Q9DC69;Q9CQQ7;…	carbohydrate derivative biosynthetic process	biological_process	GO:1901135;GO:0009058	carbohydrate derivative metabolic process;biosynthetic process	GO:1901159;GO:0006023;GO:1901271;GO:2001121;GO:0009246;GO:0046385;GO:0046349;GO:0019350;GO:0009247;GO:2001312;GO:0010493;GO:0009101;GO:0009248;GO:1901659;GO:0010021;GO:0046390;GO:0009242;GO:0033072;GO:0009226;GO:1901369;GO:0009263;GO:0106402;GO:0006488;GO:0009103;GO:0046166;GO:2001061;GO:0046167	D-xylulose 5-phosphate biosynthetic process;aminoglycan biosynthetic process;lipooligosaccharide biosynthetic process;coenzyme gamma-F420-2 biosynthetic process;enterobacterial common antigen biosynthetic process;deoxyribose phosphate biosynthetic process;amino sugar biosynthetic process;teichoic acid biosynthetic process;glycolipid biosynthetic process;lysobisphosphatidic acid biosynthetic proce…	FALSE
GO:0005975	143/317	2.82628e-06	0.000100594	1.70425	21.7745	O70250;Q9Z2M7;Q9D0F9;P58710;Q8CHP8;P15327;P52792;P00687;Q8BTZ7;Q7TMC8;Q7TSV4;Q8R180;Q9DCD0;P05201;O88622;Q8VEE0;Q91Y97;P52480;Q921V5;Q8BZF8;P16858;Q8R059;Q9WUA3;Q6PIC6;Q9JMH3;P17751;Q60823;P05064;P17183;Q9CQ60;P12382;P35486;P05063;Q05816;Q91ZJ5;Q04857;P08249;Q9QXF8;P14152;Q64516;O88844;P97328;P10852;P47857;Q05920;P62141;Q9D6Y9;Q64435;Q8VBT2;Q91W97;P53657;P62137;Q9Z1E4;Q9QXX4;Q8CAA7;Q60597;Q93092;…	carbohydrate metabolic process	biological_process	GO:0044238	primary metabolic process	GO:0006097;GO:0009311;GO:0016052;GO:0006059;GO:0051478;GO:0019521;GO:0042836;GO:0016051;GO:0005996;GO:0019519;GO:0046835;GO:0005976;GO:0006071	glyoxylate cycle;oligosaccharide metabolic process;carbohydrate catabolic process;hexitol metabolic process;mannosylglycerate metabolic process;D-gluconate metabolic process;D-glucarate metabolic process;carbohydrate biosynthetic process;monosaccharide metabolic process;pentitol metabolic process;carbohydrate phosphorylation;polysaccharide metabolic process;glycerol metabolic process	FALSE	GO:0044261;GO:0044723
GO:0019674	23/31	2.86371e-06	0.000101679	5.67608	72.4461	Q78JT3;Q9CR62;P16125;Q3ULJ0;Q9QXX4;P05202;P05201;Q9CXF0;Q91X91;Q9DCN1;P13707;Q711T7;Q64521;Q8C5H8;Q99JR6;Q99KQ4;Q91WN4;Q8CC86;Q9EPA7;Q9DCQ2;P08249;P14152;Q8BH59	NAD+ metabolic process	biological_process	GO:0046496;GO:0006163	nicotinamide nucleotide metabolic process;purine nucleotide metabolic process	GO:0006127;GO:0043490;GO:0019677;GO:0009435;GO:0006735	glycerol-3-phosphate shuttle;malate-aspartate shuttle;NAD+ catabolic process;NAD+ biosynthetic process;NADH regeneration	FALSE
GO:0006694	41/68	2.98317e-06	0.000105665	3.10461	39.4985	P26150;Q9EQC1;Q9EQ06;P27786;Q9CRA4;Q61767;O88822;Q925J9;P54869;Q00623;Q9DB73;P24815;P70694;O88455;Q8VCH6;O70503;Q9D1G2;Q61694;Q99JF5;P50171;Q3U9G9;Q8K0C4;Q920E5;P50637;Q5EG47;Q9CY27;Q8BRK8;Q9R008;Q9DCN2;Q60991;Q8JZK9;Q71KT5;P51658;Q9D0S9;Q9DBG1;P46656;P58044;Q9QZ82;Q3U0B3;Q91WR5;Q9R1J0	steroid biosynthetic process	biological_process	GO:0008202;GO:0008610	lipid biosynthetic process;steroid metabolic process	GO:1904463;GO:0016126;GO:0140876;GO:1900581;GO:0061370;GO:1903449;GO:0016129;GO:1900812;GO:0062174;GO:0120178;GO:0042368;GO:0045456	ergosteryl 3-beta-D-glucoside biosynthetic process;sterol biosynthetic process;andrastin A biosynthetic process;(17Z)-protosta-17(20),24-dien-3beta-ol biosynthetic process;testosterone biosynthetic process;androst-4-ene-3,17-dione biosynthetic process;phytosteroid biosynthetic process;helvolic acid biosynthetic process;brexanolone biosynthetic process;steroid hormone biosynthetic process;vitamin …	FALSE
GO:0016712	32/49	3.20374e-06	0.000113204	3.81694	48.2888	P27786;P56593;Q9EP75;P12790;P33267;Q6XVG2;Q8R1S0;P11714;Q64464;Q64459;A2A974;P56656;O09158;Q64458;P56654;P00186;Q91X77;Q64462;P56655;P20852;E9Q5K4;O55071;P12791;Q05421;Q8CIM7;Q9DBW0;Q60991;P24456;O54749;Q9DBG1;Q91WL5;Q9DBX6	oxidoreductase activity, acting on paired donors, with incorporation or reduction of molecular oxygen, reduced flavin or flavoprotein as one donor, and incorporation of one atom of oxygen	molecular_function	GO:0016705;GO:0004497	oxidoreductase activity, acting on paired donors, with incorporation or reduction of molecular oxygen;monooxygenase activity	GO:0033770;GO:0106266;GO:0008123;GO:0052881;GO:0120512;GO:0036191;GO:0050051;GO:0120502;GO:0004392;GO:0106267;GO:0140399;GO:0052871;GO:0070330;GO:0033771;GO:0033782;GO:0036192;GO:0018684;GO:0052869;GO:0036190;GO:0036193;GO:0106223;GO:0018674;GO:0033783;GO:0036239;GO:0072374;GO:0018529;GO:0033773;GO:0047646;GO:0102373;GO:0102626;GO:0008397;GO:0052615;GO:0101020;GO:0018675;GO:0102097;GO:0102627;GO:…	2-hydroxyisoflavanone synthase activity;3-chloro THPH synthase activity;cholesterol 7-alpha-monooxygenase activity;4-hydroxyphenylacetate 3-monooxygenase activity;farnesoate epoxidase activity;indolin-2-one monooxygenase activity;leukotriene-B4 20-monooxygenase activity;fatty acid omega-1 hydroxylase activity;heme oxygenase (decyclizing) activity;3,5 dichloro-THPH synthase activity;aflatoxin B sy…	FALSE	GO:0050381;GO:0008402
GO:0003712	140/310	3.32461e-06	0.000116939	1.70733	21.5365	Q91VR5;Q8BHJ5;Q80WJ7;P56959;Q6Y685;Q9QXM1;Q5DU02;Q9D071;Q9JL19;Q6P1E1;E9Q1P8;Q99K74;P25799;Q6PFD9;Q64287;A2ABV5;Q9JI44;Q9JI91;P52480;Q60953;Q9D6N5;Q61127;Q8R0L9;P68404;Q8CHK4;Q01768;Q6PGF3;Q99JF8;Q8CIG8;Q8K4J6;Q9D219;Q9JKY0;Q6PGH1;Q9Z2D6;Q9D968;P30681;Q9EQS3;Q91ZP3;Q8BVW3;Q62318;Q3TKT4;Q8BRB7;Q569Z6;O35658;Q9QXG4;Q8BP27;Q60722;Q60974;Q925J9;P70365;Q62441;Q9D711;Q8C0P7;Q02248;Q61026;Q7TPR4;P17095;…	transcription coregulator activity	molecular_function	GO:0140110;GO:0030674	transcription regulator activity;protein-macromolecule adaptor activity	GO:0003714;GO:0003713	transcription corepressor activity;transcription coactivator activity	FALSE	GO:0001104;GO:0016455
GO:0030835	25/35	3.3292e-06	0.000116939	4.98718	62.9022	P49813;Q9JKK7;Q8BVA4;P47753;P15508;Q9Z0P5;P16546;Q9JHJ0;P47757;P47754;Q91YD6;P18760;P13020;P26043;Q2KN98;P70429;Q9QYB8;Q60604;Q6A028;P24452;Q62261;Q9ERG0;P08032;Q91YR1;Q62468	negative regulation of actin filament depolymerization	biological_process	GO:1901880;GO:0051494;GO:1902904;GO:0030834	negative regulation of cytoskeleton organization;negative regulation of supramolecular fiber organization;regulation of actin filament depolymerization;negative regulation of protein depolymerization	GO:0051693	actin filament capping	FALSE	GO:0030044
GO:0006805	31/47	3.33337e-06	0.000116939	3.92323	49.478	P97872;P47738;Q9QXZ6;P33267;P50285;Q6PE15;Q8R5I6;P16054;Q8VC28;P19157;Q64471;Q64520;P48774;Q63886;O54754;P41216;Q80W21;O09131;P00186;B2RQC6;Q8K2I3;G3X982;P49698;Q9QWG7;Q05421;P48758;Q8BLF1;P47199;Q91WU5;Q8VHG0;Q9QY30	xenobiotic metabolic process	biological_process	GO:0008152	metabolic process	GO:0018892;GO:0018872;GO:0042178;GO:0018890;GO:0018906;GO:0018909;GO:0018926;GO:0018937;GO:0018964;GO:0018969;GO:0042197;GO:0017143;GO:0018954;GO:0018968;GO:0018905	cyclohexylsulfamate metabolic process;arsonoacetate metabolic process;xenobiotic catabolic process;cyanamide metabolic process;methyl tert-butyl ether metabolic process;dodecyl sulfate metabolic process;methanesulfonic acid metabolic process;nitroglycerin metabolic process;propylene metabolic process;thiocyanate metabolic process;halogenated hydrocarbon metabolic process;insecticide metabolic pro…	FALSE	GO:0017144
GO:0030016	27/39	3.53026e-06	0.000123551	4.51888	56.7307	P49813;Q8BVA4;Q02566;O08638;P23927;Q9Z0P5;P50752;G3UW82;A2AQP0;Q5SX39;Q64691;O70468;P31001;P48787;Q9QUM9;P63260;P13541;Q91Z83;P58771;P51667;Q91YR1;Q04857;Q9QXS1;Q9CR42;P05977;Q6ZWQ0;P13542	myofibril	cellular_component	GO:0043292	contractile muscle fiber	GO:0098723;GO:0097512	skeletal muscle myofibril;cardiac myofibril	FALSE
GO:0006577	15/17	3.59845e-06	0.000124746	12.7138	159.368	Q9DBT9;P45952;Q91ZE0;P51174;Q924Y0;P47934;P52825;P97742;Q9JLJ2;O35490;Q924X2;Q8BJ64;Q9DBF1;Q9DC50;P37040	amino-acid betaine metabolic process	biological_process	GO:0006575	modified amino acid metabolic process	GO:0006579;GO:0009437;GO:0006578;GO:0052698	amino-acid betaine catabolic process;carnitine metabolic process;amino-acid betaine biosynthetic process;ergothioneine metabolic process	FALSE
GO:0061621	15/17	3.59845e-06	0.000124746	12.7138	159.368	O70250;P21550;P05064;P06745;P17710;P52480;P59017;P17183;P47857;P09411;P16858;Q9DBJ1;P17182;O08528;P17751	canonical glycolysis	biological_process	GO:0061718;GO:0061620	glycolytic process through glucose-6-phosphate;glucose catabolic process to pyruvate			FALSE
GO:0071353	15/17	3.59845e-06	0.000124746	12.7138	159.368	P10518;P97310;Q9D5J6;P14869;P30285;P05213;Q60953;Q61830;P20029;P11499;O89053;P19096;P27659;P25444;P24547	cellular response to interleukin-4	biological_process	GO:0071345;GO:0070670	response to interleukin-4;cellular response to cytokine stimulus			FALSE
GO:0061718	15/17	3.59845e-06	0.000124746	12.7138	159.368	O70250;P21550;P05064;P06745;P17710;P52480;P59017;P17183;P47857;P09411;P16858;Q9DBJ1;P17182;O08528;P17751	glucose catabolic process to pyruvate	biological_process	GO:0006007;GO:0006090	glucose catabolic process;pyruvate metabolic process	GO:0061633;GO:0061680;GO:0061621;GO:0061719	transport-coupled glycolytic process through glucose-6-phosphate;Entner-Doudoroff pathway through gluconate to D-glyceraldehyde;canonical glycolysis;glucose catabolic process to pyruvate utilizing ADP	FALSE
GO:0060341	185/429	4.00407e-06	0.000138481	1.57547	19.5803	Q8R429;Q61411;P63085;Q9Z2H5;Q9DBR7;P23927;Q01279;O70492;Q91XT4;Q1HFZ0;Q3UFF7;Q9JI44;Q9JI91;Q8VD04;E9Q4Z2;O70333;Q60737;Q99JY9;O88312;Q60953;P46935;O70456;Q8R332;Q8BG51;P97823;Q8BWG8;P60710;Q61233;Q9WTI7;Q6P069;Q60823;Q9JIL4;Q3TSG4;P97490;Q8BHS3;O08586;Q9Z2D1;Q9D394;Q9D2C7;P05555;P84091;P68040;P49615;Q3U5C8;P61022;Q91YL7;Q8BFR6;Q62384;A2BIM8;P02762;P04938;P62761;G5E8K5;E9Q3G8;P62259;Q8CHH9;Q62318;…	regulation of cellular localization	biological_process	GO:0032879;GO:0050794	regulation of cellular process;regulation of localization	GO:0150054;GO:1905475;GO:0090313;GO:0010522;GO:2000197;GO:1903906;GO:0032386;GO:0048209;GO:0060583;GO:1904438;GO:1903636;GO:0061178	regulation of postsynaptic neurotransmitter receptor diffusion trapping;regulation of protein localization to membrane;regulation of protein targeting to membrane;regulation of calcium ion transport into cytosol;regulation of ribonucleoprotein complex localization;regulation of plasma membrane raft polarization;regulation of intracellular transport;regulation of vesicle targeting, to, from or wit…	FALSE
GO:1901652	197/461	4.04384e-06	0.000139527	1.55145	19.2664	P63085;P14211;P39654;P20029;P25799;Q8VCN5;Q99MU3;P27773;P14131;P50431;Q8K1R3;P22599;O08848;P42227;Q99JY9;Q60953;Q60864;P11499;O09172;P51881;Q91VM5;Q9WUA3;Q3THS6;Q61133;Q9WTI7;P58801;Q62188;Q9Z1B7;P97310;O35074;Q91ZW3;Q80X90;Q03173;P27659;P19096;P54729;P56480;P84104;Q8VCF0;D0QMC3;Q9DB20;Q04857;Q9ESE1;Q9ERS2;Q9EPB4;P49138;P05213;P19253;Q8BV49;P06880;P11087;Q08642;Q8BRB7;Q61830;Q61391;Q62441;Q9EPU0;…	response to peptide	biological_process	GO:0042221	response to chemical	GO:1901653;GO:0034097	cellular response to peptide;response to cytokine	FALSE
GO:0042803	229/547	4.10242e-06	0.000141216	1.49938	18.5982	Q6P1B1;Q8R429;Q69ZX6;Q61247;P23927;P11032;P14602;O55098;Q00623;Q9R0N4;P19070;Q99LP6;Q9Z210;Q99P72;Q80YD1;Q8C7H1;P55200;Q6P8X1;Q8R5I6;Q9JI75;P50431;Q8VC97;Q6IRU2;P42227;O88312;Q60953;Q8C5H8;Q921V5;P11499;P52480;Q6P5D4;P48774;Q8R059;Q8K215;P19639;Q8VDG5;P17751;P58801;Q61143;P56389;P31230;Q9D7G0;Q9CQB5;Q91UZ5;Q91Z67;P97490;Q64105;P08226;Q8BIL5;Q91WS0;Q9QYB8;O35129;P68040;Q8VE47;Q9JKY0;Q9Z211;P08249;…	protein homodimerization activity	molecular_function	GO:0046983;GO:0042802	protein dimerization activity;identical protein binding			FALSE
GO:0046040	19/24	4.2074e-06	0.000143817	7.27467	90.0508	Q00519;P46664;P54822;Q3V1D3;Q9CRB3;Q9CWJ9;P08030;Q8CIH9;Q3V1L4;Q64737;Q9DBT5;Q9DCZ1;P25688;Q9DCL9;P00493;P28650;O08739;Q5SUR0;P23492	IMP metabolic process	biological_process	GO:0009150;GO:0009167	purine ribonucleoside monophosphate metabolic process;purine ribonucleotide metabolic process	GO:0006204;GO:0006188;GO:0006201	IMP catabolic process;IMP biosynthetic process;GMP catabolic process to IMP	FALSE
GO:0016405	19/24	4.2074e-06	0.000143817	7.27467	90.0508	Q9QXG4;Q3UNX5;Q60714;Q14DH7;Q9D2R0;Q8BGA8;Q8BWT5;Q8VCW8;O35488;Q4LDG0;Q99NB1;Q8JZR0;P41216;Q8K0L3;Q91WC3;Q99PU5;Q91VE0;Q91VA0;Q3URE1	CoA-ligase activity	molecular_function	GO:0016877	ligase activity, forming carbon-sulfur bonds	GO:0016207;GO:0018858;GO:0051108;GO:0042410;GO:0106290;GO:0047747;GO:0070251;GO:0018859;GO:0047707;GO:0051109;GO:0018860;GO:0050197;GO:0120515;GO:0018861;GO:0008756;GO:0052686;GO:0030729;GO:0034823;GO:0050563;GO:0043955;GO:0052687;GO:0090409;GO:0003987;GO:0018855;GO:0052688;GO:0047475;GO:0106286;GO:0018856;GO:0047476;GO:0047541;GO:0050203	4-coumarate-CoA ligase activity;benzoate-CoA ligase activity;carnitine-CoA ligase activity;6-carboxyhexanoate-CoA ligase activity;trans-cinnamate-CoA ligase activity;cholate-CoA ligase activity;pristanate-CoA ligase activity;4-hydroxybenzoate-CoA ligase activity;biotin-CoA ligase activity;crotonobetaine-CoA ligase activity;anthranilate-CoA ligase activity;phytanate-CoA ligase activity;fatty acid-…	FALSE
GO:0030866	19/24	4.2074e-06	0.000143817	7.27467	90.0508	P14211;Q9Z2H5;P26040;Q8R527;P48193;Q8BH64;Q91VJ2;Q8K1X4;Q9JL26;P62331;Q3V0K9;Q811D0;O70318;P26039;Q62468;Q9WUM4;Q9JHK5;Q9WU78;Q9WV92	cortical actin cytoskeleton organization	biological_process	GO:0030865;GO:0030036	actin cytoskeleton organization;cortical cytoskeleton organization	GO:0106036;GO:0000147;GO:1902896;GO:0044837	assembly of apicomedial cortex actomyosin;actin cortical patch assembly;terminal web assembly;actomyosin contractile ring organization	FALSE	GO:0033109
GO:0035097	36/58	4.6108e-06	0.000157239	3.33534	40.9817	Q9R1C0;Q9JL19;Q80U70;Q99LT0;A2AWL7;Q61191;P55200;Q9DBD5;Q921E6;Q60972;Q99L02;P61965;Q6NZQ4;Q6PDK2;Q8BX09;E9Q6J5;O70546;Q99L90;Q9WTM5;A2A5K6;Q8BRH4;Q8BLG0;Q8CIG8;Q9D1P2;Q9CWW7;O88559;O08550;P60122;Q60973;Q9D968;Q8CFT2;Q9Z248;Q09XV5;Q8BFQ4;Q61188;Q62311	histone methyltransferase complex	cellular_component	GO:0034708;GO:0140513	methyltransferase complex;nuclear protein-containing complex	GO:0035098;GO:0048188;GO:0044665;GO:0043494;GO:0070311;GO:0044666	ESC/E(Z) complex;Set1C/COMPASS complex;MLL1/2 complex;CLRC complex;nucleosomal methylation activator complex;MLL3/4 complex	FALSE
GO:0019627	2026-11-11	4.76774e-06	0.000160722	47.1308	577.524	Q61176;O08691;Q8C196;P16460;P53566;Q8R4H7;P97807;Q91YI0;A2AS89;P42859;P11725	urea metabolic process	biological_process	GO:0043603;GO:0044281;GO:0071941	amide metabolic process;nitrogen cycle metabolic process;small molecule metabolic process	GO:0019623;GO:0043419;GO:0000050	atrazine catabolic process to urea;urea catabolic process;urea cycle	FALSE
GO:0170044	2026-11-11	4.76774e-06	0.000160722	47.1308	577.524	Q922Z0;Q9CXF0;Q91WT9;Q71RI9;Q8BTY1;Q8BWF0;Q3UEG6;Q9DCU9;P18894;P11725;Q8BH00	non-proteinogenic amino acid catabolic process	biological_process	GO:0046395;GO:0170041	non-proteinogenic amino acid metabolic process;carboxylic acid catabolic process	GO:0019241;GO:1901053;GO:0019484;GO:0019478;GO:1903559;GO:0019510;GO:0042217;GO:0043418;GO:2001299;GO:0006593;GO:0034269;GO:2001297;GO:0019504;GO:0009450;GO:0046313;GO:0046948;GO:0097053;GO:0019470	L-citrulline catabolic process;sarcosine catabolic process;beta-alanine catabolic process;D-amino acid catabolic process;3-cyano-L-alanine catabolic process;S-adenosylhomocysteine catabolic process;1-aminocyclopropane-1-carboxylate catabolic process;homocysteine catabolic process;N(omega),N(omega)-dimethyl-L-arginine catabolic process;L-ornithine catabolic process;discadenine catabolic process;N(…	FALSE
GO:0017101	2026-11-11	4.76774e-06	0.000160722	47.1308	577.524	Q8BML9;P31230;Q8R010;Q99MN1;Q8BU30;Q9D1M4;Q922B2;Q8BMJ2;Q8CGC7;Q68FL6;Q9D0I9	aminoacyl-tRNA synthetase multienzyme complex	cellular_component	GO:1902494;GO:0140535	intracellular protein-containing complex;catalytic complex			FALSE
GO:0043649	2026-11-11	4.76774e-06	0.000160722	47.1308	577.524	P05201;Q91X91;Q8R0N6;Q8R0Y6;P48318;P58137;Q9CQF6;Q8BWN8;Q3URE1;Q8K009;P05202	dicarboxylic acid catabolic process	biological_process	GO:0043648;GO:0046395	dicarboxylic acid metabolic process;carboxylic acid catabolic process	GO:1901111;GO:0019266;GO:0034213;GO:1901284;GO:0019554;GO:0090410;GO:0009258;GO:0033611;GO:0046657;GO:1901746;GO:0006538;GO:0019579;GO:0006533	actinorhodin catabolic process;L-asparagine biosynthetic process from oxaloacetate;quinolinate catabolic process;5,6,7,8-tetrahydromethanopterin catabolic process;glutamate catabolic process to oxaloacetate;malonate catabolic process;10-formyltetrahydrofolate catabolic process;oxalate catabolic process;folic acid catabolic process;prephenate(2-) catabolic process;L-glutamate catabolic process;ald…	FALSE
GO:0000050	2026-11-11	4.76774e-06	0.000160722	47.1308	577.524	Q61176;O08691;Q8C196;P16460;P53566;Q8R4H7;P97807;Q91YI0;A2AS89;P42859;P11725	urea cycle	biological_process	GO:0019627;GO:0043604	urea metabolic process;amide biosynthetic process			FALSE	GO:0006594;GO:0006871
GO:0046184	13/14	4.99251e-06	0.000166766	18.449	225.217	P08249;P14152;P13707;Q9QZD8;Q9Z2V4;P16858;P09411;Q9DBJ1;Q8K183;Q05920;P17182;P40142;P17751	aldehyde biosynthetic process	biological_process	GO:0009058;GO:0006081	aldehyde metabolic process;biosynthetic process	GO:1900994;GO:0046166;GO:0046186;GO:0140876;GO:0042821;GO:0006634;GO:1903191;GO:0032342;GO:0019242;GO:0042823;GO:0042189;GO:1900569;GO:0046293	(-)-secologanin biosynthetic process;glyceraldehyde-3-phosphate biosynthetic process;acetaldehyde biosynthetic process;andrastin A biosynthetic process;pyridoxal biosynthetic process;hexadecanal biosynthetic process;glyoxal biosynthetic process;aldosterone biosynthetic process;methylglyoxal biosynthetic process;pyridoxal phosphate biosynthetic process;vanillin biosynthetic process;chanoclavine-I …	FALSE
GO:0033290	13/14	4.99251e-06	0.000166766	18.449	225.217	Q8R1B4;P60229;Q8JZQ9;P23116;Q99JX4;Q9DCH4;Q3UGC7;Q8QZY1;Q9Z1D1;Q9QZD9;O70194;Q91WK2;Q9DBZ5	eukaryotic 48S preinitiation complex	cellular_component	GO:0070993	cytosolic translation preinitiation complex			FALSE	GO:0016283
GO:0009070	13/14	4.99251e-06	0.000166766	18.449	225.217	Q9CZN7;Q91WT9;Q99LS3;Q9WU19;Q60928;Q8VCN5;P97364;Q3UEG6;O35423;Q61753;P50431;O88986;Q99K85	serine family amino acid biosynthetic process	biological_process	GO:1901607	alpha-amino acid biosynthetic process	GO:0019344;GO:0071269;GO:0006564;GO:0006545;GO:0009090;GO:0016260	cysteine biosynthetic process;L-homocysteine biosynthetic process;L-serine biosynthetic process;glycine biosynthetic process;homoserine biosynthetic process;selenocysteine biosynthetic process	FALSE
GO:0006002	13/14	4.99251e-06	0.000166766	18.449	225.217	Q9Z2Z9;Q93092;P06745;O88958;P17710;P52792;P47857;P47856;Q924M7;Q9QXD6;Q9WUA3;P12382;O08528	fructose 6-phosphate metabolic process	biological_process	GO:0006796;GO:1901135;GO:0019637	carbohydrate derivative metabolic process;phosphate-containing compound metabolic process;organophosphate metabolic process	GO:0061611;GO:0036008	mannose to fructose-6-phosphate catabolic process;sucrose catabolic process to fructose-6-phosphate and glucose-6-phosphate	FALSE
GO:0033014	20/26	5.11885e-06	0.000170211	6.47194	78.8449	P15508;Q02357;Q9DC29;O35143;O70492;Q9CQN6;P22907;P70697;P36552;P51163;O55022;Q8BJ03;P22315;Q8CAK1;P51175;Q9JI39;P08032;P10518;Q8VC19;O35943	tetrapyrrole biosynthetic process	biological_process	GO:0009058;GO:0033013	biosynthetic process;tetrapyrrole metabolic process	GO:0033526;GO:0006779;GO:0033527;GO:0010024;GO:0046140;GO:0140609;GO:0009236	tetrapyrrole biosynthetic process from glutamate;porphyrin-containing compound biosynthetic process;tetrapyrrole biosynthetic process from glycine and succinyl-CoA;phytochromobilin biosynthetic process;corrin biosynthetic process;phycocyanobilin biosynthetic process;cobalamin biosynthetic process	FALSE
GO:0006779	20/26	5.11885e-06	0.000170211	6.47194	78.8449	P15508;Q02357;Q9DC29;O35143;O70492;Q9CQN6;P22907;P70697;P36552;P51163;O55022;Q8BJ03;P22315;Q8CAK1;P51175;Q9JI39;P08032;P10518;Q8VC19;O35943	porphyrin-containing compound biosynthetic process	biological_process	GO:0033014;GO:0006778	porphyrin-containing compound metabolic process;tetrapyrrole biosynthetic process	GO:0006780;GO:0006782;GO:0006781;GO:0015995;GO:0006783	uroporphyrinogen III biosynthetic process;protoporphyrinogen IX biosynthetic process;succinyl-CoA pathway;chlorophyll biosynthetic process;heme biosynthetic process	FALSE
GO:0006195	49/87	5.29507e-06	0.000175672	2.64672	32.1543	O70250;P21550;P55772;P15327;Q91W97;P17710;P53657;P52792;Q9R0N0;Q00519;Q03249;Q9R111;P70349;Q60597;Q8BVU5;Q91Y97;Q60710;P06745;Q9DCN1;P52480;P59017;P16858;Q8R059;Q9CRB3;Q9WUA3;P17182;Q9D892;O08528;P17751;Q8VC30;P05064;Q3U2V3;Q3V1L4;P17183;Q924M7;P09411;Q9DBJ1;P25688;P05063;P12382;Q04857;Q61481;P00493;P97328;O08739;P47857;P09041;A2ATU0;P23492	purine nucleotide catabolic process	biological_process	GO:0009166;GO:0072523;GO:0006163	nucleotide catabolic process;purine nucleotide metabolic process;purine-containing compound catabolic process	GO:0019677;GO:0009155;GO:0009154;GO:0006742	NAD+ catabolic process;purine deoxyribonucleotide catabolic process;purine ribonucleotide catabolic process;NADP+ catabolic process	FALSE
GO:0033764	21/28	5.90433e-06	0.000194564	5.88333	70.8342	P26150;Q8K023;Q9EQ06;Q8K354;Q61767;P24815;P70694;P51660;O70503;Q9R092;Q61694;P50171;O08756;Q8VCR2;O54909;P50172;P51658;Q99L04;Q3U0B3;Q91WR5;Q9R1J0	steroid dehydrogenase activity, acting on the CH-OH group of donors, NAD or NADP as acceptor	molecular_function	GO:0016616;GO:0016229	steroid dehydrogenase activity;oxidoreductase activity, acting on the CH-OH group of donors, NAD or NADP as acceptor	GO:0033703;GO:0003854;GO:0033704;GO:0000252;GO:0047521;GO:0047006;GO:0000253;GO:0047007;GO:0047008;GO:0044594;GO:0008709;GO:0106281;GO:0070523;GO:0072582;GO:0106282;GO:0070524;GO:0047022;GO:0140169;GO:0047044;GO:0106283;GO:0047881;GO:0047023;GO:0047013;GO:0047024;GO:0004303	3-beta-hydroxy-5-beta-steroid dehydrogenase (NADP+) activity;3-beta-hydroxy-Delta5-steroid dehydrogenase (NAD+) activity;3-beta-hydroxy-5-alpha-steroid dehydrogenase (NADP+) activity;3-beta-hydroxysteroid dehydrogenase [NAD(P)+]/C4-decarboxylase activity;12-beta-hydroxysteroid dehydrogenase (NADP+) activity;17-alpha,20-alpha-dihydroxypregn-4-en-3-one dehydrogenase [NAD(P)+] activity;3-beta-hydrox…	FALSE
GO:0000096	21/28	5.90433e-06	0.000194564	5.88333	70.8342	Q9CQ65;Q60928;P97494;Q9DBE0;Q8VCN5;Q9WVQ5;P31428;O09172;O35490;Q8R164;Q99JT9;O35423;Q922D8;Q91X83;Q8C196;Q91WT9;Q9QXF8;Q9CQT1;P16332;A6H5Y3;Q99J99	sulfur amino acid metabolic process	biological_process	GO:0006790;GO:0019752	carboxylic acid metabolic process;sulfur compound metabolic process	GO:0050667;GO:0052698;GO:0000098;GO:0000097;GO:0006534;GO:0006555	homocysteine metabolic process;ergothioneine metabolic process;sulfur amino acid catabolic process;sulfur amino acid biosynthetic process;cysteine metabolic process;methionine metabolic process	FALSE
GO:0051693	21/28	5.90433e-06	0.000194564	5.88333	70.8342	P49813;Q9JKK7;Q8BVA4;P47753;P15508;Q9Z0P5;P16546;Q9JHJ0;P47757;P47754;Q91YD6;P13020;P26043;Q9QYB8;P70429;Q60604;P24452;Q62261;P08032;Q91YR1;Q62468	actin filament capping	biological_process	GO:0030835;GO:0030837	negative regulation of actin filament polymerization;negative regulation of actin filament depolymerization	GO:0051016;GO:0051694	barbed-end actin filament capping;pointed-end actin filament capping	FALSE
GO:0006457	44/76	5.98072e-06	0.00019664	2.81726	33.8831	Q99M87;P63037;P09103;Q9QZH3;P23927;Q9D787;P05125;Q8R180;P07901;P54103;Q9JMC3;Q99LP6;P16627;A2AR02;P48428;Q03958;Q99KV1;O88312;P11499;Q9ERE7;P63038;P17879;Q9WUZ9;P63017;Q3TKY6;Q9WU28;Q9D832;Q921X9;O35465;P17156;P35564;Q9QYJ0;Q99KR7;Q8BK64;Q9D1Q6;P48722;Q8BYA0;Q9CR16;Q9DC23;Q9QYI5;O70591;Q62384;Q9ERU9;P17742	protein folding	biological_process	GO:0009987	cellular process	GO:0007023;GO:0034975;GO:0160203;GO:0042026;GO:0006458	post-chaperonin tubulin folding pathway;protein folding in endoplasmic reticulum;mitochondrial disulfide relay system;protein refolding;'de novo' protein folding	FALSE	GO:0007024;GO:0007022;GO:0007025
GO:0022411	93/193	6.13263e-06	0.000201183	1.92151	23.0617	Q920B9;P61222;Q9CQF4;Q9D8B3;Q8BJ56;P46460;Q61233;Q8CHK4;Q9D7S9;P54227;P97801;Q01853;Q61315;Q9DB34;P05555;P68040;Q04857;Q6NZR5;Q8BFR6;O88342;Q8BWY3;P62830;Q9R0P5;O09012;P63005;P11440;P18760;Q8R035;Q8BJF9;P02468;P28663;Q9R0A0;Q68FD5;P63017;Q5EG47;P63001;Q8BRK8;Q91YJ5;E9PVA8;Q8VEJ9;E9Q7E2;Q6Y7W8;F8VPK0;Q921M4;Q8R2Q4;Q8R3L2;O08788;P70451;Q6PGF7;Q60766;Q9DB05;Q9ERA6;Q80X41;P13020;Q8VDP3;P97496;Q8K1J6;…	cellular component disassembly	biological_process	GO:0016043	cellular component organization	GO:1903008;GO:0090601;GO:1905199;GO:0006921;GO:0030994;GO:0031270;GO:0032984;GO:0044277;GO:0150146;GO:0022617;GO:0070194;GO:1904072;GO:0030397;GO:0031025	organelle disassembly;enucleation;manchette disassembly;cellular component disassembly involved in execution phase of apoptosis;primary cell septum disassembly;pseudopodium retraction;protein-containing complex disassembly;cell wall disassembly;cell junction disassembly;extracellular matrix disassembly;synaptonemal complex disassembly;presynaptic active zone disassembly;membrane disassembly;equat…	FALSE	GO:0071845
GO:0030027	84/171	6.68644e-06	0.000218862	1.99327	23.7507	Q9Z0P5;Q62418;P30999;Q65CL1;Q99JY9;Q9ES28;Q9ERD7;P60710;Q62188;Q01768;Q91Z67;Q03173;P70335;P11531;Q9CPW4;Q9D394;Q61315;Q68FF6;Q60634;P49615;Q9ES46;Q6EDY6;Q3UQ44;Q8R5G7;Q60865;P26231;Q9ET54;Q9JHJ0;Q9QVP9;P18760;Q02248;Q62165;Q60598;Q920R0;Q62077;P28843;O88643;Q9JM76;P63001;P24452;P70452;Q9WUM3;Q9WV80;P70451;Q9EPK8;P70460;P47757;P13020;Q6ZPF3;P26043;Q9ESD7;Q3UTJ2;P34152;Q80UP3;Q62167;Q8VI36;Q9CVB6;…	lamellipodium	cellular_component	GO:0120025	plasma membrane bounded cell projection	GO:1990761	growth cone lamellipodium	FALSE
GO:0043094	30/46	6.78147e-06	0.000221212	3.7978	45.1988	Q9CQ65;P52624;Q7TMC8;Q8K183;P24547;Q9WVQ5;P46664;Q711T7;P54822;Q3V1D3;Q99JR6;Q91YL3;P08030;P56389;Q99KQ4;Q99JT9;Q8CC86;Q9DBT5;Q9DCZ1;Q9EPA7;P52623;Q9QX60;P55264;G3X8U3;P00493;P28650;Q9CQT1;O08739;P23492;P50096	metabolic compound salvage	biological_process	GO:0009058	biosynthetic process	GO:0033307;GO:0042352;GO:0043174;GO:0009853;GO:0043101;GO:0009854;GO:0043173;GO:0009443;GO:0008655;GO:0043102	phytol salvage;GDP-L-fucose salvage;nucleoside salvage;photorespiration;purine-containing compound salvage;oxidative photosynthetic carbon pathway;nucleotide salvage;pyridoxal 5'-phosphate salvage;pyrimidine-containing compound salvage;amino acid salvage	FALSE
GO:0032386	104/221	6.78842e-06	0.000221212	1.83807	21.8736	Q8R429;P63085;Q9DBR7;P23927;O70492;Q91XT4;Q1HFZ0;Q9JI44;Q9JI91;E9Q4Z2;Q8VD04;P46935;O70456;Q8R332;Q8BG51;Q61233;Q3TSG4;Q8BHS3;Q9Z2D1;Q9D394;P49615;P61022;Q91YL7;Q8BFR6;Q62384;P62259;E9Q3G8;Q8CHH9;Q62318;P26450;Q61136;P11440;Q63932;P32020;Q61335;Q921F2;P08414;P62827;O70133;O88307;P19123;Q9D869;Q9CQV8;P14873;Q8K0G5;P47811;P05480;F6ZDS4;Q8BKT7;Q99LX0;Q60749;Q04690;P46061;P26040;P05132;Q9D0Z3;O08788;…	regulation of intracellular transport	biological_process	GO:0060341;GO:0051049	regulation of cellular localization;regulation of transport	GO:0032388;GO:0099158;GO:1904809;GO:1903335;GO:1905796;GO:0032377;GO:0033157;GO:2001017;GO:1905600;GO:2000641;GO:1901301;GO:1902954;GO:0032971;GO:1902513;GO:1902080;GO:0060628;GO:2001135;GO:1905799;GO:0032387;GO:0046822;GO:1905279	positive regulation of intracellular transport;regulation of recycling endosome localization within postsynapse;regulation of dense core granule transport;regulation of vacuolar transport;regulation of intraciliary anterograde transport;regulation of intracellular lipid transport;regulation of intracellular protein transport;regulation of retrograde axon cargo transport;regulation of receptor-med…	FALSE
GO:0043173	23/32	7.00915e-06	0.000227394	5.07802	60.2674	P52624;P24547;P46664;Q711T7;P54822;Q3V1D3;Q99JR6;Q91YL3;P08030;P56389;Q99KQ4;Q8CC86;Q9DBT5;Q9DCZ1;Q9EPA7;P52623;Q9QX60;P55264;P00493;P28650;O08739;P23492;P50096	nucleotide salvage	biological_process	GO:0009165;GO:0043094	nucleotide biosynthetic process;metabolic compound salvage	GO:0032261;GO:0032262;GO:0019365	purine nucleotide salvage;pyrimidine nucleotide salvage;pyridine nucleotide salvage	FALSE
GO:0018455	23/32	7.00915e-06	0.000227394	5.07802	60.2674	Q8K023;P47739;Q8K354;P45377;Q9QYF1;P00329;Q9R092;Q64442;P21300;P08074;P28474;Q9JII6;Q8VCR2;O54909;Q99LB2;Q8CEE7;P48758;P45376;O88451;Q99L04;Q9CXR1;Q8CG76;Q8R0N6	alcohol dehydrogenase [NAD(P)+] activity	molecular_function	GO:0016616	oxidoreductase activity, acting on the CH-OH group of donors, NAD or NADP as acceptor	GO:0004022;GO:0046568;GO:0008106	alcohol dehydrogenase (NAD+) activity;3-methylbutanal reductase [NAD(P)H] activity;alcohol dehydrogenase (NADP+) activity	FALSE
GO:0006739	24/34	7.32333e-06	0.000237063	4.79048	56.6448	P28271;P52792;Q00612;Q8R0Y6;Q5HZI9;Q9DCD0;Q8K009;P40142;P47968;Q8VEE0;Q93092;E9Q4Z2;Q9DCN1;Q91X52;Q8C5H8;Q9D7G0;Q99KQ4;Q8K2I3;P54071;Q9CQ60;Q8CFX1;P14152;O88844;P06801	NADP+ metabolic process	biological_process	GO:0046496;GO:0006163	nicotinamide nucleotide metabolic process;purine nucleotide metabolic process	GO:0006740;GO:0006741;GO:0006742	NADPH regeneration;NADP+ biosynthetic process;NADP+ catabolic process	FALSE
GO:0032956	118/257	7.41755e-06	0.000239584	1.75702	20.7533	Q9JKK7;Q61411;Q8C1Z7;Q61247;P39654;Q9Z0P5;Q00623;P47754;Q91YM2;Q9D898;Q9JI91;P54320;P70336;Q2KN98;Q99JY9;Q9QYB8;O08539;Q6AW69;Q60604;P70335;P54227;Q6P9J5;Q9CPW4;Q9EPB4;P62962;Q8C2E7;Q9JLN9;Q6EDY6;Q8R1S4;O88342;Q3UQ44;Q8BX02;Q9R0P5;Q8BVA4;P63321;P08207;P62774;P16546;P26450;Q9JHJ0;Q9QVP9;Q91YD6;Q8VD72;P18760;Q8CIB5;Q60598;P16054;Q8CGA0;Q8BH44;O88643;P35803;Q9JM76;P08103;O54890;Q8CIN4;P63001;P63260;…	regulation of actin cytoskeleton organization	biological_process	GO:0051493;GO:0032970	regulation of cytoskeleton organization;regulation of actin filament-based process	GO:0043519;GO:0110020;GO:0090138;GO:0120133;GO:0030832;GO:0110053	regulation of myosin II filament organization;regulation of actomyosin structure organization;regulation of actin cytoskeleton organization by cell-cell adhesion;negative regulation of actin cortical patch assembly;regulation of actin filament length;regulation of actin filament organization	FALSE
GO:0006406	27/40	7.46167e-06	0.000240479	4.18367	49.3913	Q8BFV2;Q9JIX0;Q91Z49;Q99P88;Q9Z0W3;Q8R322;Q8VDW0;Q9D1J3;Q91VC3;Q9CY57;Q6P5F9;Q6NZF1;P63073;Q7TMY4;Q9Z1N5;O88569;Q80U93;P84104;P61327;Q8BG81;B1AZI6;E9Q5K9;Q3UYV9;F6ZDS4;Q8R0G9;Q8BKT7;Q9CQ49	mRNA export from nucleus	biological_process	GO:0006405;GO:0051028	RNA export from nucleus;mRNA transport	GO:0031990;GO:0016973	mRNA export from nucleus in response to heat stress;poly(A)+ mRNA export from nucleus	FALSE
GO:0098800	25/36	7.49192e-06	0.00024077	4.55299	53.733	Q8CD10;Q78IK4;Q920A7;Q8JZQ2;Q91VN4;Q8CCM6;O35857;Q9Z0V8;Q9CQV1;Q9WTQ8;Q8R404;Q3UMR5;O35129;Q9CQ85;Q9CRB9;Q9D880;Q9CQV7;Q8CAQ8;Q9ESW4;Q8VCX5;Q9DCZ4;P67778;Q9WV98;Q5U458;Q3ULF4	inner mitochondrial membrane protein complex	cellular_component	GO:0098796;GO:0098798	membrane protein complex;mitochondrial protein-containing complex	GO:0005744;GO:0031942;GO:0042720;GO:1990677;GO:1990524;GO:0005745;GO:0032478;GO:1990246;GO:0042721;GO:0061617;GO:0140275;GO:0160295;GO:0035632;GO:7770001;GO:0062011;GO:0001405	TIM23 mitochondrial import inner membrane translocase complex;i-AAA complex;mitochondrial inner membrane peptidase complex;mitochondrial inner membrane assembly complex;INA complex;m-AAA complex;heterotetrameric polyprenyl diphosphate synthase complex;uniplex complex;TIM22 mitochondrial import inner membrane insertion complex;MICOS complex;MIB complex;mitochondrial complex I intermediate assembly…	FALSE
GO:0015031	354/895	7.50354e-06	0.00024077	1.36842	16.1475	Q8C1Z7;P14211;Q8BRF7;Q8BJ71;O70492;Q91XT4;Q99K28;P46935;Q61598;Q9D8U8;Q8BWG8;A2A5R2;Q9JJT9;Q8BUK6;Q8R2R3;P58742;P61022;Q9CR16;Q921L5;Q9D662;Q3U3R4;P35276;Q00262;Q99MD9;Q9CX00;P63328;Q6PHN9;P61967;Q99104;P62823;Q8CJF7;P35803;Q68FD5;Q9CQV1;Q9WTQ8;Q8BTY8;Q9D869;P42859;Q9QXK3;Q61656;O35526;Q9WU78;Q99LX0;Q91VH2;Q64310;P05132;Q9JIG7;Q9CQW2;P31750;O35250;Q78YY6;Q99KF1;P35293;Q8R3S6;Q9D880;Q80U93;Q3TDN2;…	protein transport	biological_process	GO:0071705;GO:0008104;GO:0045184	nitrogen compound transport;intracellular protein localization;establishment of protein localization	GO:0099118;GO:0070086;GO:0071828;GO:0033571;GO:0043001;GO:0033572;GO:0017038;GO:0034436;GO:0020028;GO:0106273;GO:0030581;GO:0036372;GO:0099637;GO:0072322;GO:0042953;GO:0071693;GO:1904601;GO:0009306;GO:0006886;GO:0071806	microtubule-based protein transport;ubiquitin-dependent endocytosis;apolipoprotein E recycling;lactoferrin transport;Golgi to plasma membrane protein transport;transferrin transport;protein import;glycoprotein transport;endocytic hemoglobin import into cell;cytosol to ERGIC protein transport;symbiont intracellular protein transport in host;opsin transport;neurotransmitter receptor transport;prote…	FALSE	GO:0015831
GO:0016810	56/104	7.56683e-06	0.000242271	2.39933	28.2923	Q99JW2;P24270;Q08642;P21981;Q8K2C6;Q9JI78;A2AS89;Q9JHW2;Q9JHE3;P18155;Q9R111;Q99MU3;P70349;Q9CWS0;Q8VDK1;Q9Z2V5;Q80WB5;D3Z7P3;Q8VC97;O88958;Q711T7;Q91WA3;P31428;Q8C0M9;Q3V1D3;O08914;O89106;Q8C165;Q9CRB3;Q9CWJ9;P97427;Q9CRC9;Q61176;Q62188;P56389;Q571F8;Q8R3P0;B2RQC6;O35098;Q9EQF5;Q9DCC4;Q9DBT5;Q8BL86;Q8VDQ8;Q922D8;P52760;O08691;Q91XE4;Q9DBA8;O09106;Q9WV35;Q9D0S9;O08739;Q9EQF6;O08553;Q99LX0	hydrolase activity, acting on carbon-nitrogen (but not peptide) bonds	molecular_function	GO:0016787	hydrolase activity	GO:0016813;GO:0016844;GO:0019239;GO:0050556;GO:0018763;GO:0018764;GO:0050334;GO:0050557;GO:0016811;GO:1990206;GO:0010178;GO:0016814;GO:0050258;GO:0120091;GO:0016812;GO:0050474;GO:0016815;GO:0009392	hydrolase activity, acting on carbon-nitrogen (but not peptide) bonds, in linear amidines;strictosidine synthase activity;deaminase activity;deacetylisoipecoside synthase activity;hydroxydechloroatrazine ethylaminohydrolase activity;N-isopropylammelide isopropylaminohydrolase activity;thiaminase activity;deacetylipecoside synthase activity;hydrolase activity, acting on carbon-nitrogen (but not pe…	FALSE
GO:0031967	83/169	7.64613e-06	0.000244276	1.99221	23.4708	P14211;P50571;Q8BJ71;Q6PFD9;P0DW87;Q99P72;Q9D8B3;O08539;Q8R332;Q8K2Q7;Q9D1E8;Q922Q8;Q9Z1Q5;Q9DB34;P07742;P58742;Q9JLN9;Q9CR67;P97384;Q8CG76;E9Q3G8;P23198;P63005;P48678;Q8C570;Q9CX00;P12242;O70325;Q9D517;Q9Z2G9;Q6QD59;Q8CJF7;P31001;Q61029;Q3TP92;Q80UU9;P62827;Q8CEC0;O35465;P14069;Q07076;Q6PDM2;F6ZDS4;Q921T2;O08788;Q99P88;Q63850;Q9Z0W3;Q6ZQH8;P14733;P50171;Q3U9G9;Q6ZWR6;Q61884;Q80W54;Q6P542;Q80U93;…	organelle envelope	cellular_component	GO:0110165	cellular anatomical structure	GO:0005740;GO:0070732;GO:0005635;GO:0009526	mitochondrial envelope;spindle envelope;nuclear envelope;plastid envelope	FALSE
GO:0120254	49/88	8.16024e-06	0.000260134	2.57942	30.2211	Q8K023;Q61285;Q8K1N1;P27786;P39654;P45377;P24549;Q64FW2;Q6XVG2;O70325;Q9R0H0;Q9QYF1;P51660;Q921H8;A2A974;P56656;P00329;Q64458;P56657;P58137;P11352;Q920L1;Q9CYV5;P32020;P56654;P41216;Q80W21;P00186;Q91X77;Q8VCH0;Q9D379;P56655;O54909;Q91WC9;Q9Z0R9;E9Q5K4;Q99LB2;Q9DBM2;P42232;O35678;Q8CEE7;P34914;Q8BHI7;P47713;Q99NF1;O88451;Q91WL5;Q9JLJ4;Q8BH00	olefinic compound metabolic process	biological_process	GO:0008152	metabolic process	GO:0018966;GO:0019369;GO:0042448;GO:1900673;GO:0033494;GO:0034650;GO:0042574;GO:0120255;GO:0009687;GO:0036109;GO:0042854;GO:0009801;GO:0032341;GO:0009803;GO:0043651;GO:0120256;GO:0042572	styrene metabolic process;arachidonate metabolic process;progesterone metabolic process;olefin metabolic process;ferulate metabolic process;cortisol metabolic process;retinal metabolic process;olefinic compound biosynthetic process;abscisic acid metabolic process;alpha-linolenic acid metabolic process;eugenol metabolic process;cinnamic acid ester metabolic process;aldosterone metabolic process;ci…	FALSE
GO:0050684	58/109	8.51925e-06	0.00027099	2.33985	27.3135	Q8R3K3;Q60749;Q9CQ49;Q9JII5;Q569Z6;O88939;O35658;Q3UKJ7;B2RY56;P26369;Q8R081;Q9EPU0;Q6PFD9;Q0VBL3;Q3UEB3;P70694;Q80SW1;Q62093;Q3USH5;Q91VC3;Q9R226;Q9ER69;Q8CCS6;Q91VM5;P56960;P52912;P63017;P61979;Q8C7Q4;Q9JIX8;Q3TSG4;Q8VH51;O70133;A0A1W2P872;Q8CIG8;Q3TWW8;O88569;Q501J6;Q9D1P2;Q99KP6;P84104;Q8BHD7;Q9D824;P61327;Q99M28;Q9QX47;Q8VE97;E9Q5K9;Q9CSN1;Q61937;Q3UYV9;Q61656;Q8BL97;Q6PFR5;Q8VEK3;P17225;P49…	regulation of mRNA processing	biological_process	GO:1903311	regulation of mRNA metabolic process	GO:0048024;GO:0031440;GO:0050686;GO:0050685	regulation of mRNA splicing, via spliceosome;regulation of mRNA 3'-end processing;negative regulation of mRNA processing;positive regulation of mRNA processing	FALSE
GO:0070603	44/77	9.53965e-06	0.000302791	2.73285	31.5919	Q6PDQ2;Q9Z2D8;Q3TKT4;Q9Z2N8;Q8R3B7;Q7TNV0;Q8CHI8;Q80YV3;A2BH40;Q6DIC0;Q8BSQ9;P97822;Q60972;Q9Z2E1;Q99NB9;O88379;P97496;P60710;Q8VEK6;Q9R190;Q9WTI7;Q8CHK4;Q9WUP7;Q99L90;E9Q4N7;Q9WTM5;Q91ZW3;Q91YE5;Q00899;Q9JIK5;Q6PDG5;Q9Z277;Q61103;O88665;E9Q7E2;Q60973;P60122;F8VPZ9;Q6PIJ4;Q7TPV4;O09106;Q8R2S9;Q99JR8;Q99PV8	SWI/SNF superfamily-type complex	cellular_component	GO:1904949;GO:0140513	nuclear protein-containing complex;ATPase complex	GO:0016514;GO:0016586;GO:0035060;GO:0071564;GO:0090545;GO:0097346;GO:0140091;GO:0140093;GO:0031010;GO:0140288;GO:0140092;GO:0071565;GO:0110016	SWI/SNF complex;RSC-type complex;brahma complex;npBAF complex;CHD-type complex;INO80-type complex;mBAF complex;esBAF complex;ISWI-type complex;GBAF complex;bBAF complex;nBAF complex;B-WICH complex	FALSE	GO:0090544
GO:0016209	34/55	9.61027e-06	0.000304374	3.29804	38.1012	P24270;Q9CQM5;O08709;P47791;P46412;Q9JMH6;O70325;P35700;Q9CYH2;P31725;Q61147;P04247;Q64471;P09671;P11352;P20108;Q99MD6;Q80W21;O09131;Q9JM51;Q61171;Q9DCM2;P13745;P08226;O08807;P99029;P08228;Q9JLT4;P12710;Q9DB60;Q3UQ28;Q6ZPY7;P27005;Q99LX0	antioxidant activity	molecular_function	GO:0003674	molecular_function	GO:0032542;GO:0004791;GO:0004362;GO:0004601;GO:0045174;GO:0004784;GO:0050605	sulfiredoxin activity;thioredoxin-disulfide reductase (NADPH) activity;glutathione-disulfide reductase (NADPH) activity;peroxidase activity;glutathione dehydrogenase (ascorbate) activity;superoxide dismutase activity;superoxide reductase activity	FALSE
GO:0006177	14/16	9.72418e-06	0.000307318	11.8908	137.23	P08030;Q9DCL9;P55264;Q8CIH9;P00493;P54822;Q5SUR0;Q64737;Q9DBT5;P23492;P50096;Q3V1D3;Q9CWJ9;P24547	GMP biosynthetic process	biological_process	GO:0009168;GO:0046037;GO:0009152	GMP metabolic process;purine ribonucleotide biosynthetic process;purine ribonucleoside monophosphate biosynthetic process	GO:0032263;GO:0106387	GMP salvage;'de novo' GMP biosynthetic process	FALSE
GO:0140101	65/126	9.7502e-06	0.000307477	2.19495	25.3259	Q3U186;Q9CY52;Q8JZY4;Q8VDC0;Q9ER72;Q9CYK1;Q8CGC7;Q3THG9;Q9DAT5;Q3TX08;Q9D3U0;O88796;Q8C0C7;Q9CZD3;Q1HFZ0;Q9D0I9;Q9DD18;Q8BML9;Q8R035;Q3UFY8;Q3U2A8;Q8BIP0;Q99JT1;Q9JJL8;Q8BU30;Q8BYM8;P97770;Q9Z1Q9;Q8BMJ2;Q8BJM7;Q6P6M7;Q9Z2A5;Q91XI1;Q8BGV0;D3Z4S3;A2ADA5;Q80Y81;Q8K1J6;Q8CFI5;Q6PEB4;Q99KK9;Q8BMZ5;Q8K224;Q922B2;Q8BGQ7;Q8BP47;Q505F5;Q9WUA2;Q499X9;Q3UQ84;Q8R2Y8;Q99MN1;Q8BIJ6;Q99M01;Q8BW00;E9Q368;Q91WQ3;…	catalytic activity, acting on a tRNA	molecular_function	GO:0140098	catalytic activity, acting on RNA	GO:0002161;GO:0016438;GO:0050567;GO:0008193;GO:0103016;GO:0008883;GO:0051392;GO:0098620;GO:0102522;GO:0000048;GO:0008914;GO:0043766;GO:0052927;GO:0032267;GO:0045301;GO:0098621;GO:0061711;GO:0004045;GO:0102524;GO:0052929;GO:0061503;GO:0160236;GO:0043828;GO:0043915;GO:1990984;GO:0004057;GO:0004810;GO:0016432;GO:0043905;GO:0106261;GO:0106029;GO:0160290;GO:0140741;GO:0000215;GO:0017150;GO:0008175;GO:…	aminoacyl-tRNA deacylase activity;tRNA-queuosine(34) beta-mannosyltransferase activity;glutaminyl-tRNA synthase (glutamine-hydrolyzing) activity;tRNA guanylyltransferase activity;tRNA-uridine 2-sulfurtransferase activity;glutamyl-tRNA reductase activity;tRNA cytidine N4-acetyltransferase activity;seryl-selenocysteinyl-tRNA kinase activity;tRNA 4-demethylwyosine alpha-amino-alpha-carboxypropyltran…	FALSE
GO:0010638	166/384	1.04757e-05	0.000329646	1.57989	18.1157	Q80UG5;Q8C1Z7;P63085;Q9Z1B3;Q61247;P39654;Q00623;Q91YM2;Q91XU3;P80314;Q91ZR2;Q9JI91;Q99JY9;Q60953;Q6P5D4;O08539;Q61233;Q8CHK4;P32233;P46096;Q60604;Q61315;Q68FF6;Q9Z2D6;Q9EPB4;P62962;Q9JLN9;Q9QZQ8;Q6EDY6;Q9JLV5;Q8R1S4;O88342;Q61166;O70591;P49312;Q6ZQ08;Q9R0P5;P41245;Q8BVA4;Q8CJ40;P63321;Q9R0N7;P08207;Q60865;Q80W85;Q91YJ2;O35143;A0A5K7RLP0;Q9D6U8;Q9QVP9;P11440;P18760;Q02248;Q61216;Q8CIB5;Q60598;P16…	positive regulation of organelle organization	biological_process	GO:0033043;GO:0051130	regulation of organelle organization;positive regulation of cellular component organization	GO:0045702;GO:1902117;GO:1905194;GO:1904411;GO:0044090;GO:1903638;GO:1904980;GO:1901860;GO:1903852;GO:1901030;GO:0090141;GO:0051785;GO:1900064;GO:0010636;GO:1903373;GO:1905798;GO:0090200;GO:0031340;GO:1903058;GO:0051495;GO:1905876;GO:1905164;GO:2001252;GO:1901098	positive regulation of spermatid nuclear differentiation;positive regulation of organelle assembly;positive regulation of chloroplast fission;positive regulation of secretory granule organization;positive regulation of vacuole organization;positive regulation of protein insertion into mitochondrial outer membrane;positive regulation of endosome organization;positive regulation of mitochondrial DN…	FALSE
GO:0031032	43/75	1.07047e-05	0.000336132	2.7533	31.5111	P49813;A2AUC9;Q02566;Q9JJ28;Q9JJW5;P50752;Q9JMH9;Q9DAW9;P28028;P48437;Q60929;Q9DBC7;Q8VDD5;Q9JI91;O09165;P54320;Q64691;O09161;A2AMM0;Q6URW6;O70468;Q9JK37;O70400;P19001;Q9R0G7;Q62523;P63260;Q8VHX6;P50462;A2ASS6;Q08093;P51667;P45591;Q9QXS1;P39054;P09055;Q9JLV5;Q61879;O88342;Q8BGK2;P05480;Q9WU78;Q08091	actomyosin structure organization	biological_process	GO:0030036	actin cytoskeleton organization	GO:0008335;GO:0045214;GO:0106036;GO:0043149;GO:0030239;GO:0048769;GO:0044837	female germline ring canal stabilization;sarcomere organization;assembly of apicomedial cortex actomyosin;stress fiber assembly;myofibril assembly;sarcomerogenesis;actomyosin contractile ring organization	FALSE
GO:0033036	549/1450	1.12705e-05	0.000353142	1.28185	14.6045	Q91VR5;Q8C1Z7;Q99M87;P14211;Q8BRF7;Q7JJ13;Q8BJ71;O70492;Q91XT4;Q61001;Q99K28;P46935;Q61598;Q8BWG8;Q9D8U8;Q6IRU7;Q60823;Q8BK67;A2A5R2;Q60739;Q9JJT9;Q80U63;P11531;Q8VCF0;P68040;Q8BUK6;Q60634;Q9ESE1;Q8R2R3;P58742;Q9CR16;P61022;Q921L5;Q9D662;Q9CYH6;Q3U3R4;Q61166;G5E8K5;O70310;P35276;Q00262;Q99MD9;Q9D787;Q9CX00;P63328;Q6PHN9;P61967;Q02248;Q99104;Q60952;P62823;Q8CJF7;P35803;Q68FD5;Q9CQV1;Q9QWY8;Q9WTQ8;…	macromolecule localization	biological_process	GO:0051179	localization	GO:0033037;GO:0044872;GO:0052575;GO:0010876;GO:0031503;GO:0071692;GO:0006403;GO:0008104	polysaccharide localization;lipoprotein localization;carbohydrate localization;lipid localization;protein-containing complex localization;protein localization to extracellular region;RNA localization;intracellular protein localization	FALSE
GO:0042180	38/64	1.13602e-05	0.000355195	2.9871	34.0093	Q8K1Z0;Q8K023;Q8K354;Q8BTY1;P27786;Q99KB8;Q9CPU0;Q6GV12;Q8BMS4;P97478;Q9D0K2;Q8R1S0;Q9CXF0;Q9JI75;Q91VT4;Q8BUE4;Q9R092;Q99LX0;Q61578;Q9WVM8;Q64669;O08756;Q8BGB8;P17751;Q9JII6;Q91WN4;Q99LB2;P42232;Q8R0V5;Q9CXI0;Q9CPW2;P48758;P45376;Q9QYC7;Q60936;Q71RI9;O70310;Q8BH00	ketone metabolic process	biological_process	GO:0008152	metabolic process	GO:0045149;GO:0061720;GO:1902056;GO:0042181;GO:0061610;GO:0034650;GO:0042182;GO:0045455;GO:1900813;GO:0031147;GO:0062173;GO:0042373;GO:0019651;GO:0032341;GO:0070189;GO:1901661;GO:0009233;GO:0044597;GO:0006666;GO:0042448;GO:0044598;GO:0009438;GO:0036182	acetoin metabolic process;6-sulfoquinovose(1-) catabolic process to glycerone phosphate and 3-sulfolactaldehyde;(25S)-Delta(7)-dafachronate metabolic process;ketone biosynthetic process;glycerol to glycerone phosphate metabolic process;cortisol metabolic process;ketone catabolic process;ecdysteroid metabolic process;monodictyphenone metabolic process;1-(3,5-dichloro-2,6-dihydroxy-4-methoxyphenyl)…	FALSE
GO:0016410	46/82	1.17617e-05	0.000366965	2.6213	29.7535	O70311;Q8K341;G5E8P1;P50295;Q8BMQ2;P21981;Q8BRB7;Q5DU02;Q8BZ21;Q6PGB6;Q3UGX3;Q2VPQ9;O09000;Q91XE0;P70365;Q8CES0;Q8VCM4;Q5SVQ0;Q8BGG9;Q8C0D7;Q9JIZ0;Q80UM3;Q8VCR7;Q5FW57;Q8VEK6;Q8CHK4;Q924Z4;Q9R123;Q8CGY8;Q8K224;Q91X34;Q8R4H7;Q9D1P2;B2KF05;Q6ZQF7;B2RWS6;A2AKK5;Q9JK38;P45481;Q9JIY7;Q8VC19;Q9DCY0;Q8R3U1;Q6P8J2;O70310;Q8CHQ9	N-acyltransferase activity	molecular_function	GO:0016747	acyltransferase activity, transferring groups other than amino-acyl groups	GO:0047174;GO:0080073;GO:0140065;GO:0050640;GO:0050735;GO:0080074;GO:0004379;GO:0047946;GO:0080075;GO:0018031;GO:0120294;GO:0140064;GO:0080089;GO:0061579;GO:0140186;GO:0106226;GO:0050291;GO:0120300;GO:0016749;GO:0043808;GO:0120296;GO:0030270;GO:0043810;GO:0047961;GO:0106228;GO:0061920;GO:0120298;GO:0120299;GO:0106075;GO:0080072;GO:0008080	putrescine N-hydroxycinnamoyltransferase activity;spermidine:coumaroyl CoA N-acyltransferase activity;peptide butyryltransferase activity;isopenicillin-N N-acyltransferase activity;N-malonyltransferase activity;spermidine:caffeoyl CoA N-acyltransferase activity;glycylpeptide N-tetradecanoyltransferase activity;glutamine N-acyltransferase activity;spermidine:feruloyl CoA N-acyltransferase activity…	FALSE
[truncated: 14,194 more rows]

## Sheet: single_sample_GSEA_tissues
Term	BAT F	BAT M	BRN F	BRN M	GAS F	GAS M	HRT F	HRT M	KID F	KID M	LIV F	LIV M	LUN F	LUN M	OVA F	PAN F	PAN M	SIN F	SIN M	SOL F	SOL M	SPL F	SPL M	TES M	eWAT F	eWAT M	iWAT F	iWAT M
GO:0000002	0.297889	0.276615	0.154563	0.134184	-0.009212	-0.00498679	0.110272	0.194642	0.135957	0.154259	0.0569196	0.0738761	-0.0486138	-0.0603084	-0.0719209	-0.0507628	-0.0407869	0.0103834	0.011696	0.0789316	0.00514956	-0.0860269	-0.0613651	0.0546597	0.0115814	-0.0309293	-0.011125	0.0179976
[truncated: 10,600 more rows]
